# Supplementary material for: Structural measures of personal networks predict migrants’ cultural backgrounds: an explanation from Grid/Group theory
Source: PNAS Nexus. 2022 Sep 21;1(4):pgac195. doi: 10.1093/pnasnexus/pgac195 (PMC9802079; doi:10.1093/pnasnexus/pgac195)
Supplement: pgac195_Supplemental_Files [file pgac195_supplemental_files.zip]

Archive with 8 entries (8 files):
- PNASNEXUS-PNASNEXUS-2022-00039-T-s01.csv
- PNASNEXUS-PNASNEXUS-2022-00039-T-s02.csv
- PNASNEXUS-PNASNEXUS-2022-00039-T-s03.pdf
- PNASNEXUS-PNASNEXUS-2022-00039-T-s04.txt
- PNASNEXUS-PNASNEXUS-2022-00039-T-s05.pdf
- PNASNEXUS-PNASNEXUS-2022-00039-T-s06.txt
- PNASNEXUS-PNASNEXUS-2022-00039-T-s07.pdf
- PNASNEXUS-PNASNEXUS-2022-00039-T-s08.txt
