# Supplementary material for: Structural measures of personal networks predict migrants’ cultural backgrounds: an explanation from Grid/Group theory
Source: PNAS Nexus. 2022 Sep 21;1(4):pgac195. doi: 10.1093/pnasnexus/pgac195 (PMC9802079; doi:10.1093/pnasnexus/pgac195)
Supplement: pgac195_Supplemental_Files [file pgac195_supplemental_files.zip › PNASNEXUS-PNASNEXUS-2022-00039-T-s01.csv]

	Subject_num	Subject_origin	Subject_residence	Mu	Regime	Average_degree	Betweenness	Closeness	Load centrality	Assortativity	Clustering	Number_components	Size_largest_component	Closeness_residence	Number_residence	Closeness_origin	Number_origin	SEX	AGE	BORN	DAD	MOM	MARR	CHILD	CBORN	CMOM	EMP	EDUC	FMIG	TVIS	VEU	SPAN	NLAN	SASS	HASS	HMUS	SMUS	HTV	STV	SMOV	HMOV	NREA	RSPA	WNAT	WSPA	TSPA	TNAT	CHOM	CSPA
0	1	co	usa	-0.180268086799136	Unclear	34.7111111111111	0.004909560723514	0.839867722693999	0.004909560723514	-0.204603237772775	0.780457079504859	1	1	3.81818181818182	11	2.35714285714286	14	1	26	4	2	4	1	0		3	1	4	1.64051357977013E-303	0	0	3	3	3	5	5	3	5	2	5	5	5	3	5	3	3	5	5	5
45	2	co	usa	0.134373530807206	Unclear	6.4	0.017406624383369	0.185889827657368	0.017406624383369	0.487843601158049	0.561506120448336	3	0.6	3.625	8	3.05555555555556	18	1	25	1	4	6	1	0		1	2	3	1.64051357977013E-303	1	1	4	4	3	4	4	3	2	3	5	2	3	3	3	3	3	4	4	4
90	4	co	usa	-0.59911630158026	Inverted	26.8444444444444	0.009067418369744	0.732294450499184	0.009067418369744	-0.159681401627551	0.631737496432709	1	1	1.22222222222222	9	2.09090909090909	33	1	21	4	4	4	1	0		3	3	3	1.64051357977013E-303	1	0	5	4	5	4	4	4	2	5	4	5	3	3	3	4	5	5	4	4
135	5	co	usa	-0.168712949128145	Unclear	13.1363636363636	0.017542534984396	0.587923442424034	0.017542534984396	-0.3964645941272	0.575368554031626	1	1	2.51612903225806	31	0	0	1	49	4	4	4	5	0		4	5	3	1.64051357977012E-303	0	1	4	4	3	4	5	3	5	3	3	5	5	3	4	3	3	5	4	5
180	6	co	usa	0.011111705584205	Unclear	7.14285714285714	0.037833914053426	0.419789063274887	0.037833914053426	-0.053828519333083	0.426255128369871	1	1	3.3	20	2.72727272727273	22	1	32	4	4	4	3	1	1	1	1	4	1.64051357977013E-303	0	0	5	4	5	5	5	4	3	4	5	5	5	5	5	4	5	4	4	4
225	7	co	usa	0.157214973253667	Unclear	5.55555555555556	0.07843137254902	0.479825868980099	0.07843137254902	-0.037334480615709	0.480291005291005	1	1	4	1	3.26315789473684	38	1	45	4	4	4	4	0		3	5	2	1.64051357977012E-303	5	0	3	5	4	5	4	5	4	5	3	3	5	3	5	3	5	4	4	4
270	8	co	usa	-0.20356747635019	Unclear	10.2564102564103	0.037567932304775	0.442169319275326	0.037567932304775	0.490316727243777	0.723873161980579	1	1	2.5	10	2.60606060606061	33	1	56	4	4	4	1	0		4	4	2	1.64051357977012E-303	0	0	3	4	3	3	4	4	1	4	5	2	4	3	5	1	3	5	3	5
315	9	co	usa	-0.066795464798237	Unclear	12.8444444444444	0.023020906741837	0.5154228791141	0.023020906741837	-0.158827976770312	0.755037104258267	1	1	2.85	20	2.78571428571429	14	1	49	4	4	4	5	0		9	3	4	1.64051357977012E-303	0	0	3	3	5	4	3	4	2	5	5	2	2	3	1	1	4	3	2	5
360	10	co	usa	-0.011111705584265	Unclear	33.8636363636364	0.005058894593778	0.828039809344041	0.005058894593778	-0.024450147866227	0.644311068147097	1	1	3.14285714285714	7	2.87878787878788	33	2	23	4	4	4	1	0		2	2	4	1.64051357977013E-303	1	0	4	5	3	5	5	5	5	3	3	4	5	3	5	2	3	5	4	4
405	11	co	usa	0.727069562631529	Standard	4.64864864864865	0.029086229086229	0.203733642521988	0.029086229086229	-0.245211921610515	0.686174636174636	2	0.675675675675676	5	4	3.86666666666667	30	2	57	4	4	4	4	1	0	5	1	7	1.64051357977012E-303	0	0	2	5	3	5	5	3	4	3	1	5	5	3	5	1	1	5	4	5
450	12	co	usa	-0.157214973253665	Unclear	15.4222222222222	0.016654921306084	0.595999896118056	0.016654921306084	0.077990108337258	0.651957116875556	1	1	3.1	10	2.52941176470588	34	1	22	4	4	4	3	0		4	2	4	1.64051357977013E-303	2	0	4	5	3	4	3	3	5	3	5	1	4	3	3	3	3	5	5	3
495	13	co	usa	-0.239058786050845	Inverted	29.2444444444444	0.007798919426826	0.76865423616719	0.007798919426826	-0.017030519855239	0.705817071055076	1	1	0	0	2.54545454545455	44	2	22	4	4	4	3	0		2	2	4	1.64051357977013E-303	2	0	4	5	4	3	3	4	3	5	5	3	3	3	2	1	3	5	4	3
540	14	co	usa	-0.275319948987747	Inverted	9.47619047619048	0.029732868757259	0.472082158427049	0.029732868757259	-0.130367727077668	0.603543319816194	1	1	2.5	4	2.20588235294118	34	1	59	4	4	4	2	0		12	1	4	1.64051357977012E-303	1	0	4	5	4	4	3	4	4	4	4	3	5	2	3	1	4	4	4	5
585	15	co	usa	-0.299993899014367	Inverted	13.3777777777778	0.040404040404041	0.387807573473583	0.04040404040404	0.268536538570059	0.763682601799398	1	1	2.66666666666667	6	2.31428571428571	35	1	55	4	4	4	4	1	0	9	1	4	1.64051357977012E-303	1	0	4	4	4	4	5	5	4	4	5	5	4	5	2	3	5	5	5	5
630	1	cu	usa	-0.287603094726632	Inverted	43.9555555555556	0.009866102889359	0.999012345679012	0.009866102889359	-0.045454545449742	0.562513267707238	1	1	2.14285714285714	7	2.55882352941176	34	2	84	7	2	2	6	2	0	2	4	2	1965	0	0	5	1	5	3	5	5	2	5	3	5	5	1	5	1	1	5	4	5
675	2	cu	usa	-0.227149647051575	Inverted	43.9555555555556	0.011995928274998	0.999012345679012	0.011980267794221	-0.045454545449742	0.627199897489119	1	1	2.5	20	2.60869565217391	23	1	26	2	2	2	2	0		4	1	5	0	0	0	4	4	4	4	4	4	4	4	4	4	4	4	3	4	4	2	1	5
720	3	cu	usa	-0.263138584361388	Inverted	42.1777777777778	0.018111346018323	0.965124322839208	0.018111346018323	-0.206980136511086	0.794201650617695	1	1	2.56521739130435	23	2.5625	16	1	59	7	9	2	2	4	3	2	1	5	1960	0	1	4	2	5	3	3	5	3	5	4	5	5	4	5	3	3	5	2	5
765	4	cu	usa	-0.066795464798237	Unclear	43.9555555555556	0.004546157928324	0.999012345679012	0.002090674183697	-0.045454545449742	0.404405704367433	1	1	3	13	2.61111111111111	18	1	57	7	9	2	5	2	2	2	1	6	1962	0	1	4	3	4	3	4	3	4	4	4	4	4	4	4	4	4	4	1	5
810	5	cu	usa	0.157214973253667	Unclear	37.2444444444444	0.009553037921121	0.888849894031142	0.009464998825464	-0.401477547196089	0.45213392405806	1	1	3.6	20	3.10526315789474	19	1	40	7	2	2	4	0		1	5	3	1980	0	0	5	1	1	1	5	5	1	5	1	5	5	5	5	1	1	5	3	3
855	6	cu	usa	0.145769890296319	Unclear	43.9555555555556	0.009836739487902	0.999012345679012	0.009819121447028	-0.045454545449742	0.561107596669245	1	1	3.5	24	3.16666666666667	6	2	50	7	2	2	4	1	1	1	1	4	1975	0	1	4	3	4	3	4	4	3	4	3	4	4	3	4	3	4	4	3	5
900	7	cu	usa	-0.07798253669009	Unclear	43.9555555555556	0.011616161616162	0.999012345679012	0.011604416255579	-0.045454545449742	0.607937039451795	1	1	2.68181818181818	22	2.76923076923077	13	1	26	2	2	2	1	0		2	1	4	0	0	0	3	5	3	4	4	3	5	2	5	2	2	4	1	5	5	3	1	5
945	1	do	usa	-0.239058786050845	Inverted	11.0909090909091	0.017769052652774	0.39630433577261	0.017769052652774	0.491788879900594	0.797486293407983	3	0.863636363636364	3	14	2.3448275862069	29	1	30	2	2	2	4	5	4	4	5	3	1.64051357977013E-303	0	0	4	5	5	5	5	2	2	4	5	1	5	1	5	1	1	5	5	4
990	2	do	usa	0.123021815950344	Unclear	10.3809523809524	0.025377468060395	0.517875163823053	0.025377468060395	-0.272017347547478	0.411367082079727	1	1	3.22222222222222	9	3.25	36	2	35	2	2	2	4	1	1	6	3	2	1.64051357977012E-303	1	1	2	5	2	5	5	2	5	2	2	5	5	1	5	1	1	5	5	4
1035	3	do	usa	-0.20356747635019	Unclear	42.1777777777778	0.000963119567771	0.962686231571776	0.000963119567771	-0.049662262673874	0.794088412211763	1	1	2.16666666666667	6	2.66666666666667	39	2	30	2	2	2	2	1	1	4	1	4	1.64051357977013E-303	3	0	2	4	5	5	5	3	3	3	3	3	3	4	4	2	3	5	5	4
1080	4	do	usa	0.275319948987747	Standard	4.42424242424242	0.027248289345064	0.269808142942835	0.027248289345064	0.331023320491486	0.53944997696639	3	0.757575757575758	3.33333333333333	3	3.58974358974359	39	2	25	2	2	2	1	2	1	3	1	2	1.64051357977013E-303	2	0	3	5	3	5	2	5	2	5	5	3	3	4	4	2	2	2	2	5
1125	5	do	usa	0.033349395278388	Unclear	12.95	0.021693657219973	0.569005776999105	0.021693657219973	-0.077031933260725	0.472141885706308	1	1	3.66666666666667	3	3	38	1	43	2	2	2	1	2	1	8	2	2	1.64051357977013E-303	1	0	3	5	5	5	3	5	3	5	5	3	1	1	1	1	5	5	4	4
1170	6	do	usa	0.145769890296319	Unclear	15.5111111111111	0.015386422363167	0.607429278396233	0.015386422363167	-0.190021377781785	0.32715785949716	1	1	3.5	6	3.25	20	1	53	2	2	2	4	0		5	4	3	1.64051357977012E-303	1	1	4	5	5	5	5	5	5	5	5	5	5	5	5	3	5	5	5	5
1215	7	do	usa	1.15493746031038	Standard	3.9	0.049156545209177	0.221540136665673	0.049156545209177	0.411499272197963	0.461207063514584	2	0.85	5	1	4.66666666666667	30	1	62	2	2	2	4	0		7	4	2	1.64051357977012E-303	0	0	3	5	4	4	3	3	4	3	4	3	5	3	5	1	3	5	2	5
1260	9	do	usa	0.299993899014368	Standard	16.1395348837209	0.016179131890987	0.61863835297444	0.016179131890987	-0.258074153714264	0.602645274653745	1	1	3.54545454545455	11	3.58823529411765	34	1	42	2	2	2	1	2	1	9	3	3	87	3	1	3	4	2	5	5	3	2	5	5	2	3	1	5	1	1	5	5	3
1305	10	do	usa	-0.044482540400549	Unclear	43.9555555555556	2.34907211651398E-05	0.999012345679012	2.34907211651398E-05	-0.045454545449742	0.864353730133241	1	1	3	25	2.77777777777778	18	2	20	2	2	2	1	0		3	1	3	1.64051358175821E-303	2	0	3	4	5	5	5	3	2	3	3	5	5	3	2	4	5	5	5	5
1350	11	do	usa	-0.066795464798237	Unclear	10.4090909090909	0.021242323567905	0.539179836956787	0.021242323567905	-0.428947316500968	0.289729333149592	1	1	2.91304347826087	23	2.4	5	1	19	2	2	2	1	0		2	1	4	1.64051357977013E-303	4	1	5	3	4	4	5	5	1	5	5	1	1	5	3	5	3	4	3	3
1395	12	do	usa	0.263138584361388	Standard	33.5111111111111	0.005543810194973	0.834613530648281	0.005543810194973	-0.266886446701308	0.746007000019318	1	1	3.5	14	3.55172413793103	29	2	19	2	2	2	1	0		2	6	4	1.64051357977012E-303	4	0	5	5	5	5	5	5	2	5	5	2	2	5	3	5	4	2	5	4
1440	13	do	usa	-0.503703431224893	Inverted	13.5555555555556	0.016537467700258	0.59992152512304	0.016537467700258	-0.465825767546617	0.572240767073256	1	1	2.22222222222222	9	2.0625	32	1	21	2	2	2	1	0		4	2	4	1.64051357977013E-303	0	0	4	4	3	3	3	4	4	4	4	3	3	4	3	4	4	3	3	4
1485	14	do	usa	0.503703431224893	Standard	10.1333333333333	0.02107117688513	0.538354365372845	0.02107117688513	-0.299848402158753	0.383878334677967	1	1	4.57894736842105	19	3.42307692307692	26	1	21	2	2	2	1	0		3	6	4	1.64051357977013E-303	2	1	3	5	3	5	5	3	4	3	4	4	5	4	3	4	4	3	4	3
1530	15	do	usa	0.123021815950344	Unclear	31.7333333333333	0.006483439041579	0.791822583412493	0.006483439041579	-0.039088742540644	0.564633386552131	1	1	2.33333333333333	3	3.23076923076923	39	1	21	2	2	2	1	0		2	1	4	1.64051357977013E-303	2	0	4	4	3	5	5	3	2	3	3	3	3	3	3	3	3	3	4	3
1575	16	do	usa	0.055630020062783	Unclear	40.8444444444444	0.001667841202725	0.939975885560604	0.001667841202725	-0.058899374670293	0.952121289477927	1	1	0	0	3.09090909090909	44	1	20	2	2	2	2	0		4	3	4	1.64051357977013E-303	1	0	4	4	5	5	5	5	5	5	5	5	5	5	3	5	4	5	3	4
1620	17	do	usa	-0.534336634796476	Inverted	25.0222222222222	0.010030537937515	0.70937267222365	0.010030537937515	-0.063353310308732	0.637785621724056	1	1	1	1	2.07142857142857	42	1	19	2	2	2	1	0		3	3	4	1.64051357977013E-303	1	0	3	5	3	5	5	4	4	3	3	4	3	3	3	4	3	4	4	4
1665	18	do	usa	-0.044482540400549	Unclear	43.9555555555556	2.34907211651398E-05	0.999012345679012	2.34907211651398E-05	-0.045454545449742	0.983063886367478	1	1	0	0	2.88095238095238	42	1	20	2	2	2	1	0		4	3	4	1.64051357977013E-303	1	0	3	4	3	4	4	4	4	4	4	4	4	4	3	4	3	4	4	4
1710	19	do	usa	0.417461018073034	Standard	29.0666666666667	0.004063894761569	0.70338426907728	0.004063894761569	0.187124992680022	0.802080174415469	2	0.911111111111111	5	1	3.56756756756757	37	1	36	2	2	2	1	0		11	3	3	1.64051357977013E-303	1	0	3	5	3	3	5	4	2	5	5	3	3	5	3	5	3	5	3	3
1755	20	do	usa	0.18026808679914	Unclear	16.9333333333333	0.01430584918957	0.626664776150871	0.01430584918957	-0.295193261947781	0.448837581932765	1	1	3.66666666666667	12	3.10714285714286	28	2	26	2	2	2	1	0		2	1	4	2	2	0	4	4	3	5	4	4	4	4	4	3	3	2	4	4	4	4	3	4
1800	21	do	usa	0.077982536690073	Unclear	18.6511627906977	0.017286551603058	0.606632606763132	0.017286551603058	0.141544904783054	0.692124225834125	1	1	3.83333333333333	6	2.97297297297297	37	1	41	2	2	2	1	3	0	4	3	3	1.64051357977012E-303	2	0	3	4	3	5	5	2	4	3	3	3	4	2	3	2	2	4	5	3
1845	22	do	usa	-0.263138584361388	Inverted	11.5714285714286	0.01994301994302	0.564728977587205	0.01994301994302	0.122913963910838	0.559960103415411	2	0.928571428571429	1	2	2.625	40	1	48	2	2	2	4	1	0	4	3	4	1.64051357977013E-303	0	0	4	3	4	4	3	4	2	5	5	2	3	4	1	2	4	3	3	4
1890	23	do	usa	-0.215320849189453	Inverted	25.2727272727273	0.010067451927917	0.72024433412306	0.010067451927917	-0.020973824851209	0.785402388886284	1	1	1	2	2.65116279069767	43	1	46	2	2	2	2	2	0	9	1	7	1.64051357977013E-303	0	0	3	4	3	5	4	3	4	3	3	4	4	3	4	3	1	4	4	3
1935	24	do	usa	-0.227149647051575	Inverted	43.6	0.000211416490486	0.991175523349436	0.000211416490486	-0.045350201499726	0.990903061351161	1	1	2	2	2.5952380952381	42	1	49	2	2	2	2	6	0	6	1	7	1.64051357977012E-303	0	1	5	2	5	5	5	5	3	5	5	3	4	4	3	5	4	5	5	4
1980	25	do	usa	0.055630020062783	Unclear	12.8292682926829	0.024077548467792	0.545001169082579	0.024077548467792	0.066206413376146	0.613495655379975	1	1	3.5	4	3.025	40	1	41	2	2	2	2	4	2	1	3	3	1.64051357977013E-303	1	0	2	5	3	5	5	3	4	3	3	4	5	2	5	1	2	5	4	5
2025	26	do	usa	0.055630020062783	Unclear	41.0909090909091	0.001082251082251	0.965731995277449	0.001082251082251	-0.025185630486228	0.834725980577113	1	1	1	1	3.13953488372093	43	2	47	1	2	2	2	0		4	3	4	1.64051357977012E-303	0	1	4	4	4	2	3	3	4	2	5	2	4	5	2	5	2	5	5	5
2070	27	do	usa	0.417461018073034	Standard	22.8444444444444	0.012896405919662	0.668428376276543	0.012896405919662	0.007160751795191	0.752650606661677	1	1	4	4	3.72972972972973	37	1	26	2	2	2	1	0		2	1	2	1.64051357977013E-303	0	0	4	5	4	3	4	4	2	4	5	2	4	4	5	3	2	4	2	5
2115	28	do	usa	-0.011111705584265	Unclear	16.2222222222222	0.021681935635424	0.534001463370879	0.021681935635424	0.532177698527258	0.755740523128943	1	1	3	10	2.96875	32	1	57	2	2	2	4	3	3	6	1	4	1.64051357977012E-303	2	0	3	4	5	3	3	3	3	3	3	3	5	3	5	2	3	4	5	5
2160	29	do	usa	0.044482540400536	Unclear	5.89473684210526	0.04609563123495	0.58259865786644	0.04609563123495	-0.460023968498544	0.605155370944845	1	1	1	3	3.35483870967742	31	1	39	2	2	2	1	2	1	6	3	3	1.64051357977013E-303	0	0	2	5	1	5	5	2	5	2	2	5	2	1	2	1	1	5	2	5
2205	30	do	usa	-0.066795464798237	Unclear	18.3555555555556	0.013836034766267	0.645197619522828	0.013836034766267	0.019944420776215	0.70937662888819	1	1	3.5	2	2.72222222222222	36	2	35	2	2	2	1	0		7	1	4	1.64051357977012E-303	2	0	4	5	4	5	4	3	3	4	5	3	4	3	3	3	4	5	4	5
2250	31	do	usa	0.350760068429439	Standard	2.62857142857143	0.024700789406672	0.130665200725904	0.024700789406672	0.460191370283445	0.205818511738897	4	0.571428571428571	4	1	3.66666666666667	36	1	38	2	6	2	1	2	8	3	5	2	1.64051357977012E-303	2	0	2	5	3	4	5	2	5	3	3	5	5	2	5	1	1	5	5	5
2295	32	do	usa	-0.123021815950347	Unclear	14.7111111111111	0.01759455015269	0.587441286221625	0.01759455015269	-0.24049282525783	0.683230888232855	1	1	1.75	4	2.825	40	2	62	2	2	2	2	3	1	10	2	2	1.64051357977012E-303	1	0	1	5	2	4	5	1	5	3	1	5	5	1	5	1	3	5	5	5
2340	33	do	usa	-0.445362747096825	Inverted	22.9767441860465	0.016179131890987	0.63390911444868	0.016179131890987	0.526428724203018	0.889522219182714	1	1	2.72727272727273	11	1.875	32	2	36	2	2	2	2	1	1	3	1	4	1.64051357977012E-303	0	1	4	4	4	4	4	3	4	3	4	3	3	4	2	4	3	4	2	4
2385	34	do	usa	-0.61614604729539	Inverted	21.2	0.014141414141414	0.575165417239642	0.014141414141414	0.153437985002998	0.831064802729659	2	0.955555555555556	1.28571428571429	7	2.08108108108108	37	2	51	2	2	2	2	2	2	8	1	4	1.64051357977012E-303	2	0	3	5	3	4	4	3	3	4	5	2	3	5	5	3	3	5	5	5
2430	35	do	usa	0.18026808679914	Unclear	3.92592592592593	0.062678062678063	0.408074346011455	0.062678062678063	-0.21473764451785	0.272250602681107	1	1	1	1	3.15151515151515	33	1	28	2	2	2	2	1	0	2	1	4	1.64051357977013E-303	7	0	5	4	3	5	2	5	1	5	5	4	5	1	5	3	1	5	5	4
2475	36	do	usa	-0.287603094726632	Inverted	9.91111111111111	0.019450317124736	0.552499429793259	0.019450317124736	-0.19242898598379	0.604600271536677	1	1	2.66666666666667	6	2.36111111111111	36	2	28	2	2	2	2	1	0	3	2	4	1.64051357977013E-303	2	0	4	5	3	5	5	4	2	5	5	4	5	2	5	2	2	5	5	4
2520	37	do	usa	0.077982536690073	Unclear	9.38095238095238	0.019221835075494	0.507842107435976	0.019221835075494	-0.246314040220078	0.641999950983375	2	0.952380952380952	3.66666666666667	12	2.89655172413793	29	2	54	2	2	2	1	1	1	6	3	4	1.64051357977012E-303	1	0	4	5	3	4	5	4	3	5	4	4	4	4	3	3	5	4	5	4
2565	38	do	usa	0.20356747635019	Unclear	19.7333333333333	0.014094432699084	0.637642497726863	0.014094432699084	-0.128014923741125	0.541996695796277	1	1	3.5	12	3.3125	32	1	37	2	2	2	2	1	1	6	6	4	1.64051357977013E-303	0	0	4	5	4	5	4	3	5	4	5	2	4	4	4	4	3	5	3	4
2610	39	do	usa	-0.044482540400549	Unclear	10.1463414634146	0.031457160725453	0.473945622396346	0.031457160725453	0.097732854225371	0.598838150822195	1	1	4	2	2.90243902439024	41	2	38	2	2	2	4	2	0	5	1	4	1.64051357977013E-303	10	0	4	5	4	5	5	3	4	3	4	3	4	3	3	3	3	5	3	5
2655	40	do	usa	0.055630020062783	Unclear	15.6	0.018322762508809	0.577703477323498	0.018322762508809	-0.398924513366387	0.342279695220487	1	1	3.64285714285714	14	2.77272727272727	22	2	18	2	2	2	1	0		4	1	4	1.64051357977013E-303	3	0	5	3	5	5	5	5	5	5	5	5	5	5	5	5	5	5	5	5
2700	41	do	usa	0.191884763850322	Unclear	13.8222222222222	0.013671599718111	0.500778752268964	0.013671599718111	0.057420466749637	0.59744406860723	2	0.911111111111111	4	5	3.21621621621622	37	1	18	2	2	2	1	0		2	2	3	4	5	1	4	4	4	5	5	4	4	5	5	4	3	3	5	4	4	4	5	4
2745	42	do	usa	-0.417461018073033	Inverted	16.3636363636364	0.017743884022954	0.593504088953991	0.017743884022954	0.049865421888672	0.611410161874302	1	1	2.43478260869565	23	1.71428571428571	14	2	50	2	2	2	4	1	1	6	3	4	1.64051357977012E-303	1	0	4	4	5	5	5	4	3	4	4	1	3	3	4	3	3	5	4	4
2790	43	do	usa	0.033349395278388	Unclear	16.4444444444444	0.017312661498708	0.586021964682254	0.017312661498708	-0.009074360242787	0.804595105690478	1	1	2	2	3.0952380952381	42	1	43	2	2	2	2	1	0	7	1	3	1.64051357977013E-303	9	0	2	4	4	5	5	2	4	3	2	5	3	2	5	2	2	5	5	4
2835	44	do	usa	-2.77252164700746	Inverted	27.5111111111111	0.008715057552267	0.739068692343449	0.008715057552267	-0.142589886657003	0.696197498893886	1	1	0	0	1.06666666666667	45	2	34	2	2	2	1	2	1	0	6	2	1.64051357977013E-303	1.64051357977013E-303	0	3	5	1	5	5	1	5	3	3	5	5	2	5	1	1	5	5	2
2880	45	do	usa	-0.651352366411526	Inverted	42.1333333333333	0.000986610288936	0.968406546080964	0.000986610288936	-0.046962283776955	0.998026779422128	1	1	1	2	1.8780487804878	41	2	53	2	2	2	1	3	0	14	3	2	1.64051357977012E-303	2	1	2	5	3	5	5	1	5	2	2	5	5	1	4	1	2	5	5	5
2925	46	do	usa	0.033349395278388	Unclear	15.4666666666667	0.015527366690157	0.544000921955573	0.015527366690157	-0.00284573835904	0.590100628783651	2	0.955555555555556	2	1	3.10526315789474	38	2	32	2	2	2	2	1	1	8	3	7	1.64051357977013E-303	4	0	3	5	3	4	5	3	5	3	3	3	4	4	2	4	2	4	4	4
2970	47	do	usa	-0.287603094726632	Inverted	9.6	0.015013495276653	0.323442136348035	0.015013495276653	0.677083221235074	0.808133828028996	4	0.775	2.33333333333333	3	2.41025641025641	39	1	70	2	2	2	2	4	0	4	3	7	1.64051357977013E-303	4	0	3	4	3	4	3	3	3	2	1	3	4	1	3	1	3	5	4	5
3015	48	do	usa	-0.43131526591927	Inverted	17.3777777777778	0.015574348132488	0.611438138746622	0.015574348132488	-0.023804816254652	0.752769485518466	1	1	2.26666666666667	15	2.07407407407407	27	2	42	2	2	2	2	5	5	10	3	4	1.64051357977012E-303	3	0	3	5	3	4	5	3	4	3	3	4	4	3	5	3	3	4	4	3
3060	49	do	usa	0.251053346142267	Standard	12.6486486486486	0.043758043758044	0.428030619797912	0.043758043758044	0.025492310001775	0.641072803935725	1	1	3.41666666666667	12	3.44444444444444	9	1	44	2	2	2	1	0		13	4	4	1.64051357977013E-303	0	0	3	5	3	2	3	3	3	3	2	3	2	2	4	2	3	5	2	4
3105	50	do	usa	0.034108091864829	Unclear	43.9555555555556	0.008765077766173	0.999012345679012	0.00594315245478	-0.045454545449742	0.507718757175381	1	1	4.2	5	3.2	5	1	22	2	3	2	1	0		3	3	4	1.64051357977012E-303	2	0	4	3	3	3	3	3	4	4	5	2	1	4	2	5	5	3	3	4
3150	51	do	usa	-0.123021815950347	Unclear	43.9555555555556	0.009984893648094	0.999012345679012	0.003899459713413	-0.045454545449742	0.506098793140322	1	1	2.5	14	2.87096774193548	31	2	39	2	2	2	1	1	1	4	1	4	1.64051357977012E-303	2	0	5	4	4	4	4	4	2	3	4	2	2	2	2	3	4	3	4	5
3195	52	do	usa	0.100436407773652	Unclear	43.9555555555556	0.006666150422001	0.999012345679012	0.005473338031478	-0.045454545449742	0.468478950110155	1	1	3.23076923076923	26	3.05882352941176	17	2	26	2	2	2	1	0		3	1	4	1.64051357977012E-303	6	1	5	5	4	5	5	5	3	5	5	3	2	5	4	4	3	3	5	5
3240	53	do	usa	0.145769890296319	Unclear	43.9555555555556	0.000811215741092	0.999012345679012	0.000399342259807	-0.045454545449742	0.341775671190102	1	1	3.28571428571429	14	3.27777777777778	72	1	22	2	2	2	1	0		2	2	3	1.64051357977013E-303	0	0	4	5	3	5	5	4	4	3	5	5	5	5	5	5	4	5	4	5
3241	53	do	usa	0.145769890296319	Unclear	43.9555555555556	0.000811215741092	0.999012345679012	0.000399342259807	-0.045454545449742	0.341775671190102	1	1	3.28571428571429	14	3.27777777777778	72	2	45	7	2	2	2	1	1	1	1	5	1980	0	1	4	3	4	4	4	4	4	4	4	4	4	4	4	4	4	4	2	5
3330	54	do	usa	-0.239058786050845	Inverted	43.9555555555556	0.008492310234292	0.999012345679012	0.005449847310312	-0.045454545449742	0.493479621258087	1	1	2.6969696969697	66	1.9	20	1	26	2	2	2	2	0		1	1	4	1.64051357977013E-303	1	1	4	5	5	5	5	5	3	3	4	4	4	4	4	4	3	5	3	4
3331	54	do	usa	-0.239058786050845	Inverted	43.9555555555556	0.008492310234292	0.999012345679012	0.005449847310312	-0.045454545449742	0.493479621258087	1	1	2.6969696969697	66	1.9	20	1	40	7	2	2	4	0		2	1	3	1980	1	1	4	3	5	4	4	4	4	4	4	4	4	4	5	3	3	5	3	5
3420	55	do	usa	-0.263138584361388	Inverted	43.9555555555556	0.0041673841962	0.999012345679012	0.003194738078459	-0.045454545449742	0.40845895296812	1	1	3.5	2	2.41666666666667	24	1	26	2	2	2	1	0		3	1	4	1.64051357977012E-303	0	0	5	5	3	5	5	5	3	5	5	2	2	5	2	5	4	2	3	5
3465	56	do	usa	-0.275319948987747	Inverted	43.9555555555556	0.004358935536248	0.999012345679012	0.000963119567771	-0.045454545449742	0.390221842865746	1	1	2	1	3	5	2	21	2	3	2	1	0		4	2	4	1.64051357977013E-303	1	0	5	5	5	5	5	5	5	5	5	4	5	5	5	5	5	4	4	4
3510	57	do	usa	-0.39029324007154	Inverted	43.9555555555556	2.34907211651398E-05	0.999012345679012	2.34907211651398E-05	-0.045454545449742	0.797127550651668	1	1	2.42857142857143	7	2.23684210526316	38	1	19	2	2	2	1	0		2	3	3	1.64051357977013E-303	2	0	5	5	3	5	5	5	4	5	5	4	4	5	4	5	5	5	5	5
3555	58	do	usa	0.011111705584205	Unclear	43.9555555555556	0.01838573327882	0.999012345679012	0.017253738939786	-0.045454545449742	0.840119030597001	1	1	3.05	40	2.8	5	1	25	1	2	2	1	1	1	3	5	5	0	0	0	4	4	4	4	4	4	4	4	4	4	3	4	3	5	4	4	1	5
3600	59	do	usa	-0.134373530807201	Unclear	43.9555555555556	0.003292718080172	0.999012345679012	0.002184637068358	-0.045454545449742	0.388021290721583	1	1	3.25	8	2.5	18	2	25	3	2	2	3	2	2	4	1	4	1.64051357977012E-303	0	1	5	5	3	4	1	5	1	5	5	1	1	5	1	5	5	1	2	5
3645	60	do	usa	-0.011111705584265	Unclear	43.9555555555556	0.006480395599063	0.999012345679012	0.002677942212826	-0.045454545449742	0.437273277832392	1	1	2.90909090909091	33	3	8	2	21	2	2	2	1	0		3	2	5	1.64051357977013E-303	1	0	4	4	4	3	4	4	4	4	4	3	3	4	2	4	4	3	3	4
3690	61	do	usa	-0.61614604729539	Inverted	43.9555555555556	0.005867226759156	0.999012345679012	0.005755226685459	-0.045454545449742	0.458205655448697	1	1	2.07692307692308	26	1.61538461538462	13	1	23	6	2	2	3	1	1	3	5	4	0	0	0	5	4	5	5	5	5	3	5	5	3	2	5	3	5	5	5	3	5
3735	62	do	usa	-0.263138584361388	Inverted	43.9555555555556	0.007295235798008	0.999012345679012	0.005990133897111	-0.045454545449742	0.480397927041505	1	1	2.53846153846154	26	2.3125	16	1	18	1	2	2	1	0		2	3	3	0	1	0	5	5	4	5	2	5	3	5	5	4	3	3	2	5	5	2	3	5
3780	63	do	usa	0.275319948987747	Standard	43.9555555555556	0.00358688701882	0.999012345679012	0.00333568240545	-0.045454545449742	0.427213528262684	1	1	3.60975609756098	41	0	0	2	18	1	2	2	1	0		0	3	3	0	1	0	5	1	5	3	3	5	2	5	5	3	3	5	2	5	5	1	3	5
3825	64	do	usa	0.089194935969422	Unclear	43.9555555555556	0.003259097184906	0.999012345679012	0.00169133192389	-0.045454545449742	0.382689366492383	1	1	3.45454545454545	11	2.84210526315789	19	2	23	1	2	2	1	0		4	1	3	0	0	0	5	3	4	4	4	5	3	5	5	3	3	4	2	4	5	3	2	5
3870	65	do	usa	0.275319948987747	Standard	43.9555555555556	0.003435142309071	0.999012345679012	0.001534905076131	-0.045454545449742	0.670283978894424	1	1	3.75	4	3.47368421052632	38	1	34	2	2	2	1	0		9	1	4	1.64051357977012E-303	0	0	4	4	4	5	5	4	5	4	4	5	5	4	4	5	4	5	3	5
3915	66	do	usa	-0.312498479575846	Inverted	43.9555555555556	0.00479225572849	0.999012345679012	0.004134366925065	-0.045454545449742	0.424449079081405	1	1	2.48484848484848	33	2.1	10	2	26	1	2	2	1	0		2	1	4	0	0	0	5	3	5	5	4	5	3	5	5	3	2	5	1	5	5	3	2	5
3960	67	do	usa	-0.055630020062763	Unclear	43.9555555555556	0.007993162392206	0.999012345679012	0.004298801973221	-0.045454545449742	0.475720886947694	1	1	3.26315789473684	19	2.75	12	2	18	2	2	2	1	0		1	3	3	1.64051357977013E-303	2	0	5	5	4	5	5	4	5	3	4	5	4	5	5	5	4	5	5	5
4005	68	do	usa	-0.089194935969405	Unclear	43.9555555555556	0.011456172488149	0.999012345679012	0.011346018322763	-0.045454545449742	0.615085704729367	1	1	0	0	2	2	1	1	2	2	2	2	0		1	1	4	1.64051357977012E-303	0	1	4	2	4	4	4	5	2	5	5	3	2	4	2	5	5	2	3	4
4050	70	do	usa	-0.376961484062525	Inverted	43.9555555555556	0.005584274643795	0.999012345679012	0.002419544280009	-0.045454545449742	0.421627398081179	1	1	2.16216216216216	37	2.83333333333333	6	1	22	2	2	2	1	0		3	2	4	1.64051357977013E-303	0	0	5	4	5	5	5	5	3	5	5	3	1	5	1	5	5	2	2	5
4095	71	do	usa	0.011111705584205	Unclear	43.9555555555556	0.006348474449466	0.999012345679012	0.004486727742542	-0.045454545449742	0.450538976542675	1	1	2.91304347826087	23	3.07142857142857	14	2	22	2	2	2	1	0		3	2	4	1.64051357977013E-303	1	0	4	4	4	4	4	4	4	4	4	4	3	4	2	4	5	2	5	5
4140	72	do	usa	-0.191884763850326	Unclear	43.9555555555556	0.005016177462657	0.999012345679012	0.002630960770496	-0.045454545449742	0.415778012802891	1	1	2.68421052631579	38	2.2	5	1	25	1	2	2	1	0		3	2	4	0	0	1	4	3	5	5	4	5	4	5	5	5	3	5	2	5	4	2	3	5
4185	73	do	usa	-0.251053346142269	Inverted	43.9555555555556	0.007217766294516	0.999012345679012	0.006741836974395	-0.045454545449742	0.488489701165949	1	1	2.58823529411765	17	2.5	18	2	19	1	2	2	1	0		3	6	4	0	0	0	5	3	5	5	5	5	5	5	5	5	1	5	1	5	5	3	4	5
4230	74	do	usa	-0.20356747635019	Unclear	43.9555555555556	0.01330712297463	0.999012345679012	0.006561135139048	-0.045454545449742	0.608200252907082	1	1	2.78947368421053	19	2.47619047619048	21	2	19	2	2	2	1	0		3	2	4	1.64051357977013E-303	1	0	4	5	4	5	5	5	5	5	5	5	5	5	5	5	5	5	5	4
4275	75	do	usa	0.299993899014368	Standard	43.9555555555556	0.004038858838654	0.999012345679012	0.002490016443505	-0.045454545449742	0.400135874884947	1	1	3.57777777777778	45	0	0	1	26	1	2	2	1	0		2	3	4	0	0	0	5	4	5	5	5	5	2	5	5	1	1	5	1	5	5	1	2	5
4320	76	do	usa	-0.157214973253665	Unclear	43.9555555555556	0.006084096781771	0.999012345679012	0.006084096781771	-0.045454545449742	0.464120469619971	1	1	2.56756756756757	37	3.14285714285714	7	1	20	1	2	2	1	0		3	3	3	0	0	1	5	4	4	5	5	5	4	5	5	3	2	3	3	5	5	4	4	5
4365	77	do	usa	0.168712949128146	Unclear	43.9555555555556	0.006394769003856	0.999012345679012	0.002349072116514	-0.045454545449742	0.433507998586209	1	1	3.5	6	3.26315789473684	38	2	19	2	2	2	1	0		3	3	4	1.64051357977012E-303	4	0	5	5	4	4	5	5	4	5	5	3	3	5	3	5	5	3	5	4
4410	78	do	usa	-0.044482540400549	Unclear	43.9555555555556	0.003483006965814	0.999012345679012	0.002325581395349	-0.045454545449742	0.3915520692833	1	1	3.03703703703704	27	2.73333333333333	15	1	23	1	2	2	2	0	0	3	1	4	0	0	0	5	4	3	5	5	3	3	5	5	3	1	5	1	5	5	2	1	5
4455	79	do	usa	-0.215320849189453	Inverted	43.9555555555556	0.008731749504436	0.999012345679012	0.005496828752643	-0.045454545449742	0.498081843576341	1	1	2.64516129032258	31	2.41666666666667	12	1	19	1	2	2	1	0	0	2	3	4	0	0	0	5	4	5	5	4	5	2	4	5	3	2	3	1	1	5	3	3	5
4500	81	do	usa	-0.445362747096825	Inverted	43.9555555555556	0.000769175849142	0.999012345679012	0.000540286586798	-0.045454545449742	0.342359793157054	1	1	2.375	24	2.11111111111111	9	2	32	2	2	2	1	1	0	3	1	5	1.64051357977012E-303	0	0	5	3	5	4	3	4	4	4	4	1	3	4	3	3	5	2	3	5
4545	83	do	usa	-0.39029324007154	Inverted	43.9555555555556	0.007377660607895	0.999012345679012	0.003735024665257	-0.045454545449742	0.463306597728218	1	1	2.33333333333333	15	2.33333333333333	21	2	24	2	2	2	1	0	0	2	1	4	1.64051357977013E-303	1	0	4	5	5	5	5	5	5	5	5	5	5	5	5	5	4	4	5	5
4590	84	do	usa	0.518886884262919	Standard	43.9555555555556	0.004637560129984	0.999012345679012	0.00328870096312	-0.045454545449742	0.418597432789762	1	1	4.30434782608696	23	3.3125	16	2	19	2	2	2	1	0	0	3	3	4	1.64051357977013E-303	0	0	5	3	4	4	2	4	2	4	3	1	1	5	1	1	4	2	1	5
4635	85	do	usa	-0.111710749094794	Unclear	43.9555555555556	0.003875284456891	0.999012345679012	0.001315480385248	-0.045454545449742	0.389099720079967	1	1	2.66666666666667	24	2.73333333333333	15	2	23	2	2	2	1	0	0	2	1	4	1.64051357977013E-303	1	0	5	5	5	4	5	5	3	4	5	3	3	5	2	5	5	3	4	5
4680	87	do	usa	0.882428645977783	Standard	43.9555555555556	0.002091561802132	0.999012345679012	0.001409443269908	-0.045454545449742	0.365706479886486	1	1	4.62962962962963	27	3.94444444444444	18	2	24	2	2	2	1	0	0	3	1	4	1.64051357977013E-303	0	0	5	4	4	5	5	5	5	5	5	4	2	5	2	5	5	4	4	5
4725	88	do	usa	-0.011111705584265	Unclear	43.9555555555556	0.008055543415232	0.999012345679012	0.002349072116514	-0.045454545449742	0.459538043207129	1	1	3.03225806451613	31	2.75	4	1	39	2	6	2	1	0	0	2	1	4	1.64051357977012E-303	3	1	4	4	4	3	3	4	1	5	5	2	3	4	3	4	3	3	4	5
4770	90	do	usa	-0.20356747635019	Unclear	43.9555555555556	0.001925171375489	0.999012345679012	0.001902748414376	-0.045454545449742	0.370200282599214	1	1	2.86206896551724	29	2.125	16	2	18	2	2	2	1	0	0	3	2	2	1.64051357977013E-303	0	0	3	5	3	5	5	3	5	4	4	4	4	4	2	5	4	4	2	4
4815	91	do	usa	0.022226979248414	Unclear	43.9555555555556	0.010076260227185	0.999012345679012	0.007449575796482	-0.045454545449742	0.534382574924286	1	1	3.64705882352941	17	2.63636363636364	22	2	24	2	2	2	1	0	0	3	1	4	1.64051357977013E-303	2	0	4	4	4	4	4	4	4	4	4	4	4	4	4	4	4	4	4	4
4860	92	do	usa	0.566096359907531	Standard	43.9555555555556	0.001972518559809	0.999012345679012	0.001221517500587	-0.045454545449742	0.363200545609626	1	1	3.33333333333333	9	4.10714285714286	28	2	19	2	2	2	1	0	0	4	3	4	1.64051357977013E-303	0	0	5	3	2	5	5	5	3	5	5	1	1	5	1	5	5	1	1	5
4905	93	do	usa	0.011111705584205	Unclear	43.9555555555556	0.000783093173124	0.999012345679012	0.000211416490486	-0.045454545449742	0.340031525285715	1	1	3.23809523809524	21	2.73684210526316	19	2	21	2	2	2	1	0	0	4	3	4	1.64051357977013E-303	0	1	5	5	5	4	5	4	2	4	5	3	5	4	4	4	5	5	3	4
4950	94	do	usa	-0.275319948987747	Inverted	43.9555555555556	0.002767572644183	0.999012345679012	0.002630960770496	-0.045454545449742	0.386876438205413	1	1	2.33333333333333	9	2.56	25	2	21	2	2	2	1	0	0	7	3	4	1.64051357977013E-303	0	0	5	3	2	5	5	5	2	5	5	4	3	5	3	5	5	4	2	5
4995	95	do	usa	-0.066795464798237	Unclear	43.9555555555556	0.000836296544618	0.999012345679012	0.000469814423303	-0.045454545449742	0.342512854160535	1	1	2.95833333333333	24	2.88888888888889	9	1	35	2	2	2	1	1	1	2	2	4	1.64051357977012E-303	0	1	5	2	5	5	3	3	2	5	5	3	3	3	1	3	5	1	2	5
5040	96	do	usa	-0.237778812145268	Unclear	43.9555555555556	0.005239392212054	0.999012345679012	0.002677942212826	-0.045454545449742	0.42192193600937	1	1	3.1	10	3.31818181818182	22	2	24	1	2	2	3	0	0	3	3	4	1.64051357977013E-303	0	0	5	5	4	3	5	4	2	5	5	1	5	5	4	4	2	5	3	5
5085	98	do	usa	0.363786432204536	Standard	43.9555555555556	0.010469658575046	0.999012345679012	0.008512900276244	-0.045454545449742	0.557288243590507	1	1	3.84210526315789	19	3.86666666666667	15	2	21	2	2	2	1	2	2	3	3	1	1.64051357977013E-303	0	0	5	2	5	2	4	4	3	5	5	1	1	5	1	4	5	1	2	5
5130	99	do	sp	-0.43131526591927	Inverted	26.1777777777778	0.009466760629551	0.727966676713974	0.009466760629551	-0.07567284207323	0.694742757488503	1	1	2.28571428571429	7	2.18421052631579	38	1	41	5	5	5	1	1	1	6	1	4	2000	1	0	3	5	4	5	5	3	5	4	3	5	5	2	5	1	2	5	5	5
5175	100	do	sp	-0.299993899014367	Inverted	9.45454545454546	0.022827947246552	0.462268920682994	0.022827947246552	-0.275280024690044	0.444712218367028	2	0.954545454545455	2.125	8	2.35714285714286	28	1	18	5	5	5	3	0		2	3	2	99	0	0	3	5	5	5	5	5	5	5	5	5	3	4	3	2	5	5	5	5
5220	101	do	sp	-0.089194935969405	Unclear	9.27272727272727	0.039590254706534	0.398124836529699	0.039590254706534	0.407499569619858	0.482076493472514	1	1	0	0	2.82222222222222	45	2	18	5	5	5	3	0		2	3	2	4	0	0	1	4	1	1	4	3	4	3	4	4	4	2	4	1	1	4	4	4
5265	102	do	sp	-0.263138584361388	Inverted	19.0222222222222	0.0117923420249	0.601367253622502	0.0117923420249	0.015083319468127	0.472186946658406	2	0.955555555555556	2.5	4	2.46153846153846	39	2	51	5	5	5	2	3	0	9	2	2	1986	2	1	2	4	5	5	5	3	1	4	2	5	5	2	4	1	2	4	5	5
5310	103	do	sp	-0.312498479575846	Inverted	18.9777777777778	0.020014094432699	0.551113692290946	0.020014094432699	0.052551393296165	0.72569495631062	1	1	2.42857142857143	28	2.35294117647059	17	1	18	5	5	5	1	0		2	3	2	1994	2	0	4	4	5	4	3	5	4	5	3	3	5	5	4	3	3	4	5	5
5355	104	do	sp	0.168712949128146	Unclear	11.0666666666667	0.022269203664553	0.542442752171341	0.022269203664553	-0.29689301766846	0.565768950853024	1	1	3.6	5	3.22857142857143	35	2	28	5	5	5	1	4	1	3	2	7	1990	2	0	3	5	5	5	4	3	3	3	2	4	5	3	5	3	3	5	5	5
5400	105	do	sp	0.089194935969422	Unclear	9.77272727272727	0.026401892680963	0.491679660107507	0.026401892680963	-0.05568370448617	0.76244901232627	1	1	3	5	3.18918918918919	37	1	29	5	5	5	1	1	0	3	3	4	2002	0	0	2	4	3	3	2	4	1	4	4	2	3	1	4	1	3	1	3	1
5445	106	do	sp	-0.363786432204536	Inverted	17.5111111111111	0.016443504815598	0.604453192042635	0.016443504815598	0.063490672971821	0.690588065312005	1	1	4	1	2.27906976744186	43	2	18	5	5	5	1	0		2	3	3	1999	0	0	3	4	3	4	4	3	4	3	3	4	3	2	4	1	1	4	4	4
5490	107	do	sp	0.011111705584205	Unclear	31.6	0.006553911205074	0.801153670894321	0.006553911205074	-0.202063285930799	0.680045686469835	1	1	4.5	2	2.85365853658537	41	2	24	5	5	5	1	1	0	7	2	3	2004	0	0	1	4	3	4	4	2	1	3	2	3	3	1	5	1	1	5	4	4
5535	108	do	sp	0.61614604729539	Standard	16.0444444444444	0.016373032652102	0.596609143354608	0.016373032652103	-0.081039510680198	0.541548381789026	1	1	0	0	4.06666666666667	45	1	23	5	5	5	2	0		3	1	3	1996	3	0	2	5	3	5	5	2	4	4	2	5	5	2	5	1	1	5	5	1
5580	109	do	sp	0.022226979248414	Unclear	25.4222222222222	0.010218463706836	0.724262485514164	0.010218463706836	0.047539556479982	0.850437025394809	1	1	2.66666666666667	3	3.07142857142857	42	2	48	5	5	5	2	5	0	3	2	2	92	0	0	2	1	3	5	4	5	3	5	3	2	4	2	3	2	2	5	5	5
5625	110	do	sp	0.503703431224893	Standard	29.9545454545454	0.007424745796839	0.780109169371277	0.007424745796839	-0.062940117983745	0.800312562609099	1	1	3.8	5	3.94444444444444	36	1	19	5	5	5	1	0		4	3	3	2004	0	0	1	5	3	4	4	4	4	5	2	5	5	1	3	1	1	1	3	4
5670	111	do	sp	0.055630020062783	Unclear	16.8181818181818	0.017114668277459	0.593622868222497	0.017114668277459	0.199928193453363	0.708104313544055	1	1	3	1	3.11363636363636	44	1	38	5	5	5	2	1	0	10	2	7	2004	0	0	2	5	5	4	3	5	4	5	5	3	4	2	4	1	1	4	3	3
5715	112	do	sp	-0.363786432204536	Inverted	19.8222222222222	0.01343669250646	0.658839915126277	0.01343669250646	-0.068617016909323	0.805747514406633	1	1	0	0	2.60869565217391	23	2	35	5	5	5	2	2	0	4	3	3	2005	0	0	1	5	5	2	1	4	1	3	3	2	5	1	5	1	1	5	2	3
5760	113	do	sp	-0.99007724991543	Inverted	18.2666666666667	0.015010570824524	0.625935748139987	0.015010570824524	-0.031103106458137	0.719998708274778	1	1	0	0	1.54545454545455	44	1	54	5	5	5	3	4	0	6	3	2	1989	0	1	1	5	5	4	5	5	4	5	4	5	5	1	2	1	1	5	5	1
5805	114	do	sp	-0.534336634796476	Inverted	21.3333333333333	0.013107822410148	0.661538243864917	0.013107822410148	-0.056015133203722	0.590290455178477	1	1	3	6	1.91891891891892	37	1	47	5	5	5	2	4	0	13	2	3	2002	2	0	1	4	5	4	4	3	4	4	3	4	4	1	4	1	1	4	5	5
5850	115	do	sp	-0.325123213326046	Inverted	11.9090909090909	0.020965468639887	0.545968420507831	0.020965468639887	-0.206989176047228	0.417811881454513	1	1	3	4	2.35	40	1	31	5	5	5	2	4	4	9	6	2	2004	0	0	1	5	3	3	5	1	5	3	3	5	1	1	3	1	1	5	5	3
5895	116	do	sp	-0.011111705584265	Unclear	21.7777777777778	0.012497063659854	0.674443536916672	0.012497063659854	-0.142028784497742	0.842465416934143	1	1	3.6	5	2.9	40	1	35	5	5	5	1	3	0	2	1	3	2000	1	0	1	4	3	5	5	3	3	5	2	2	1	1	5	1	1	5	5	3
5940	117	do	sp	-0.227149647051575	Inverted	14.5581395348837	0.024390243902439	0.520053612929759	0.024390243902439	0.559786780612709	0.806168262992522	1	1	4.22222222222222	9	1.96875	32	1	36	5	5	5	1	5	0	5	3	2	2002	0	0	2	1	3	5	5	3	5	4	3	2	2	1	2	1	1	5	5	5
5985	118	do	sp	-0.43131526591927	Inverted	17.6888888888889	0.014235377026075	0.630387569415923	0.014235377026075	-0.129331937705038	0.739793605046212	1	1	2	6	2.23076923076923	39	1	35	5	5	5	2	3	1	10	1	2	2001	2	0	1	5	4	4	5	3	4	4	2	4	4	1	5	1	4	5	5	4
6030	119	do	sp	-0.534336634796476	Inverted	17.6	0.031195677707306	0.450107205051626	0.031195677707306	0.806589240473783	0.829272470269916	1	1	2.5	10	1.91176470588235	34	2	26	5	5	5	2	1	1	6	1	4	2001	1	0	1	4	4	5	5	3	3	4	1	5	5	2	3	1	1	5	5	4
6075	120	do	sp	-0.263138584361388	Inverted	13.5111111111111	0.019873150105708	0.552086285896692	0.019873150105708	0.245364387916559	0.545605151302524	1	1	3.2	5	2.35897435897436	39	2	33	5	5	5	2	1	1	9	1	3	1995	0	0	2	4	3	4	5	3	4	5	3	5	4	2	3	1	1	4	4	4
6120	121	do	sp	-0.417461018073033	Inverted	5.36585365853659	0.050531582238899	0.194505653881311	0.050531582238899	0.4581185283102	0.561452648809574	4	0.829268292682927	2.36363636363636	22	2	15	2	37	5	5	5	1	2	0	8	3	3	1989	2	0	2	5	5	5	5	4	5	5	4	5	5	1	5	1	3	5	5	5
6165	122	do	sp	-0.287603094726632	Inverted	12.9545454545455	0.028264371287627	0.473628520258896	0.028264371287627	0.171493940712405	0.76129920600468	1	1	3.6	5	2.05882352941176	34	1	47	5	5	5	5	0		5	1	4	1995	1	0	2	5	5	4	3	4	3	5	4	3	5	3	3	1	2	5	5	5
6210	123	do	sp	0.263138584361388	Standard	7.5	0.022249068760697	0.536126533980622	0.022249068760697	-0.334388663654576	0.547256947544253	1	1	3.66666666666667	6	3.37037037037037	27	2	18	5	5	5	3	0		4	3	3	2004	1	0	1	4	4	5	4	3	3	4	4	3	5	2	4	1	3	4	4	3
6255	124	do	sp	-0.363786432204536	Inverted	40.6222222222222	0.001785294808551	0.936026336154586	0.001785294808551	-0.07705858109305	0.935994265676168	1	1	0	0	2.31111111111111	45	2	28	5	5	5	1	1	0	9	1	4	2005	0	0	1	5	4	5	5	3	4	2	4	5	3	1	5	1	1	4	5	5
6300	125	do	sp	0.566096359907531	Standard	16.0444444444444	0.02344373972281	0.511384343414053	0.02344373972281	0.238493295655938	0.698873939730285	1	1	4	5	4	40	1	31	5	5	5	1	4	1	4	6	4	2003	0	0	2	4	5	3	5	3	1	4	3	1	5	1	4	1	1	4	5	4
6345	126	do	sp	-0.263138584361388	Inverted	19.8222222222222	0.014846135776368	0.633719992433511	0.014846135776368	-0.044139038515604	0.61525386034606	1	1	0	0	2.48888888888889	45	1	36	5	5	5	2	1	0	8	2	4	2005	0	0	1	5	2	5	5	1	3	3	2	3	5	1	5	1	1	5	5	3
6390	127	do	sp	0.275319948987747	Standard	17.8139534883721	0.015098722415796	0.644723526363116	0.015098722415796	-0.315269963076112	0.66761065416644	1	1	3.88888888888889	18	3.1304347826087	23	1	18	5	5	5	1	0		4	3	2	2002	0	0	2	4	2	5	4	3	3	4	4	3	3	3	2	1	1	4	4	4
6435	128	do	sp	-0.669577036625442	Inverted	13.2888888888889	0.018957011980268	0.565911274475227	0.018957011980268	-0.210695240063519	0.67949753473079	1	1	2	4	1.84615384615385	39	1	48	5	5	5	2	3	2	7	5	4	1984	1	0	1	4	5	4	5	5	5	5	3	3	5	1	3	1	1	5	4	4
6480	129	do	sp	-0.134373530807201	Unclear	27.8222222222222	0.009137890533239	0.750959274048635	0.009137890533239	-0.000166186558675	0.805309793644368	1	1	2.25	4	2.72222222222222	36	1	18	5	5	5	1	0		2	2	3	2003	0	0	2	4	5	4	4	3	4	4	3	2	3	1	3	1	1	4	4	4
6525	130	do	sp	0.077982536690073	Unclear	14.1333333333333	0.016044162555791	0.600241019012313	0.016044162555791	-0.38178126999385	0.44441989852494	1	1	0	0	3.15555555555556	45	1	50	5	5	5	2	5	0	8	3	2	2004	0	0	1	5	5	5	5	1	5	2	3	5	5	1	5	1	1	5	5	5
6570	131	do	sp	0.145769890296319	Unclear	14.8181818181818	0.016158260344307	0.611424701808451	0.016158260344307	-0.28404600217895	0.741994434081683	1	1	2.92307692307692	13	3.35714285714286	28	1	18	5	5	5	1	0		4	6	2	1999	0	0	2	5	3	5	5	1	4	3	1	2	5	1	5	1	1	5	4	4
6615	133	do	sp	-0.312498479575846	Inverted	11.0714285714286	0.014753764753765	0.508891449273842	0.014753764753765	0.208570934853982	0.502108720873803	2	0.857142857142857	2.16666666666667	12	2.53125	32	1	36	5	5	5	5	0		1	1	2	1996	5	0	3	4	4	5	5	2	1	4	3	1	3	2	1	1	1	4	4	5
6660	135	do	sp	-0.023261266282967	Unclear	13.5555555555556	0.023255813953488	0.526556563099927	0.023255813953488	0.341655514077893	0.51366684361846	1	1	4	6	2.84210526315789	38	2	29	5	5	5	1	2	0	5	1	3	1996	0	0	1	4	5	5	4	2	2	4	3	1	3	3	3	1	1	5	5	5
6705	136	do	sp	0.688251440311728	Standard	20.3555555555556	0.012497063659854	0.656024782743148	0.012497063659854	-0.243574066758217	0.42566868609778	1	1	4.55555555555556	9	4.05714285714286	35	1	20	5	5	5	1	0		3	2	7	2002	0	0	1	4	5	4	4	3	1	3	3	4	3	2	3	1	1	4	4	4
6750	137	do	sp	-0.287603094726632	Inverted	23.2	0.012215175005873	0.680613953465858	0.012215175005873	-0.145976863090608	0.620824841639308	1	1	3.25	12	2.15151515151515	33	2	37	5	5	5	5	3	1	7	2	2	1993	1	0	1	4	4	4	4	3	1	4	2	1	1	3	3	1	3	4	4	4
6795	138	do	sp	-0.134373530807201	Unclear	16.6511627906977	0.01580098857467	0.623723081848021	0.01580098857467	-0.094529119612047	0.605596938451451	1	1	0	0	2.73333333333333	45	1	39	5	5	5	2	5	0	7	3	3	2003	0	0	1	5	3	4	3	3	3	4	2	2	5	3	4	1	3	-99	4	4
6840	139	do	sp	0.111710749094786	Unclear	4.46153846153846	0.040959988328409	0.350626547810184	0.040959988328409	-0.081981180726313	0.322024983563445	2	0.948717948717949	5	6	3.40625	32	2	16	5	5	5	1	0		5	3	2	2003	0	0	2	4	3	4	4	1	4	5	3	4	3	1	3	1	1	4	5	1
6885	140	do	sp	0.747280116782282	Standard	14.4888888888889	0.016701902748414	0.592446906692617	0.016701902748414	-0.129983335967041	0.413564516907604	1	1	0	0	4.22222222222222	45	2	17	5	5	5	1	0		5	2	2	2003	0	0	2	5	2	4	4	1	4	4	3	3	1	1	4	1	1	4	4	3
6930	141	do	sp	0.066795464798245	Unclear	30	0.007399577167019	0.767191557700553	0.007399577167019	-0.150960536151948	0.646716582544028	1	1	2.5	2	3.1219512195122	41	1	18	5	5	5	1	0		4	3	2	2003	0	0	2	4	3	4	4	2	4	3	3	4	3	1	1	1	1	4	4	4
6975	142	do	sp	0.044482540400536	Unclear	14.3555555555556	0.015762273901809	0.60832418356253	0.015762273901809	-0.388930474934861	0.575740825042252	1	1	3.77777777777778	9	2.91428571428571	35	2	38	5	5	5	2	2	1	8	2	4	1997	2	0	2	5	4	5	3	3	2	5	2	4	1	3	3	1	2	5	4	4
7020	143	do	sp	0.066795464798245	Unclear	16.5333333333333	0.015644820295983	0.615141265974562	0.015644820295983	-0.166771196859601	0.583569383407456	1	1	0	0	3.13333333333333	45	1	50	5	5	5	1	6	0	3	3	3	1989	0	1	2	4	2	4	4	3	4	3	4	3	4	1	4	1	2	4	5	4
7065	144	do	sp	-1.32463891630313	Inverted	17.2272727272727	0.016762307459982	0.607168571112361	0.016762307459982	0.383058970005342	0.779576348326901	1	1	0	0	1.35555555555556	45	1	62	5	5	5	1	3	0	10	3	2	89	0	1	1	4	5	5	5	5	5	5	5	5	2	1	5	1	1	5	5	5
7110	145	do	sp	-0.534336634796476	Inverted	37.3777777777778	0.003500117453606	0.882977731897636	0.003500117453606	-0.128680773847582	0.765615815162362	1	1	3	1	2.02272727272727	44	1	46	5	5	5	2	8	0	16	3	2	2005	0	0	2	5	5	3	3	3	2	3	3	3	5	2	5	1	2	5	5	5
7155	146	do	sp	-0.022226979248432	Unclear	18.4	0.014634719285882	0.633117422429354	0.014634719285882	-0.084846372004936	0.692070572565506	1	1	3.25	4	2.87179487179487	39	2	29	5	5	5	2	2	1	6	5	2	1997	1	0	1	5	4	4	4	2	2	4	4	2	2	1	2	1	1	4	5	2
7200	147	do	sp	0.022226979248414	Unclear	18.8	0.013507164669955	0.650149686362808	0.013507164669955	-0.133991410402195	0.754568845505137	1	1	4	3	2.97619047619048	42	2	30	5	5	5	1	2	0	4	1	2	2000	2	0	1	5	3	4	5	2	3	5	2	5	3	2	5	1	3	5	4	2
7245	148	do	sp	-0.534336634796476	Inverted	32.2727272727273	0.008179804691433	0.781218970961422	0.008179804691433	0.552136662435867	0.882040569437251	1	1	2	4	2.05263157894737	38	2	37	5	5	5	2	3	0	5	2	1	99	2	0	2	5	4	5	5	4	4	5	4	2	3	1	5	1	1	5	5	1
7290	149	do	sp	-0.011111705584265	Unclear	14.2222222222222	0.014728682170543	0.555615467781496	0.014728682170543	-0.281271382539969	0.694015282178632	2	0.955555555555556	3.8	5	2.875	40	2	32	5	5	5	2	3	1	3	2	2	1998	3	0	1	4	4	3	4	3	5	5	3	4	3	1	5	1	1	4	4	4
7335	150	do	sp	0.727069562631529	Standard	12.5	0.02547065337763	0.506459244557924	0.02547065337763	0.07818494560536	0.575658136273943	1	1	4.75	8	3.96774193548387	31	1	31	5	5	5	2	1	1	4	3	3	1999	1	0	3	5	4	5	4	2	3	5	2	2	3	1	2	1	1	5	5	2
7380	151	do	sp	-3.82864032784645	Inverted	14.4444444444444	0.019215409913084	0.568425038510996	0.019215409913084	0.161288256508288	0.631971553790321	1	1	1	3	1.02439024390244	41	1	38	5	5	5	2	1	1	9	1	4	2002	0	0	1	4	4	4	4	4	4	4	3	3	3	1	3	1	1	4	4	4
7425	152	do	sp	-0.239058786050845	Inverted	8.22222222222222	0.027084801503406	0.47197053384567	0.027084801503406	-0.199828765874261	0.451313542527684	1	1	3.3	10	2.30434782608696	23	1	19	5	5	5	1	0		2	3	3	1996	0	0	3	5	2	5	5	2	5	3	1	2	4	3	5	2	1	5	5	4
7470	153	do	sp	-0.534336634796476	Inverted	30.8444444444444	0.006953253464881	0.791253735462875	0.006953253464881	-0.178576418002981	0.881102592607457	1	1	1.83333333333333	6	2.02631578947368	38	2	35	5	5	5	1	3	0	3	2	4	1990	0	0	1	5	2	5	5	2	1	5	2	2	3	2	4	1	4	5	4	1
7515	154	do	sp	-0.312498479575846	Inverted	13.6444444444444	0.018581160441626	0.487664163538842	0.018581160441626	0.129892255208583	0.600095759551903	2	0.933333333333333	3	3	2.35714285714286	42	1	40	5	5	5	2	3	0	6	1	3	1999	1	0	2	4	4	4	4	4	1	4	2	1	4	2	4	1	1	4	4	4
7560	155	do	sp	0.134373530807206	Unclear	22.5454545454545	0.011451726568006	0.687409140176243	0.011451726568006	0.100959857756176	0.56428652225516	1	1	0	0	3.26666666666667	45	2	19	5	5	5	1	0		8	2	3	2005	0	0	1	5	2	5	4	3	3	3	3	2	5	2	5	1	1	5	5	4
7605	156	do	sp	-0.055630020062763	Unclear	14.5116279069767	0.026145909299625	0.504497766593379	0.026145909299625	0.390759631055287	0.771752874148768	1	1	0	0	2.90909090909091	44	2	32	5	5	5	6	8	0	8	1	3	2002	2	1	1	5	5	5	5	3	5	5	2	2	3	1	5	1	1	5	5	5
7650	157	do	sp	0.066795464798245	Unclear	15.1555555555556	0.016020671834625	0.608872229341303	0.016020671834625	-0.211563047651746	0.728403091256878	1	1	3	5	3.21621621621622	37	1	26	5	5	5	1	0		3	1	4	2003	1	0	2	5	4	5	5	2	5	4	3	2	4	1	3	1	1	5	5	5
7695	158	do	sp	-1.15493746031039	Inverted	35.2	0.004674653511863	0.850949698793263	0.004674653511863	0.022354297989155	0.877549981476387	1	1	0	0	1.44444444444444	45	1	26	5	5	5	1	1	0	8	1	3	2005	0	0	1	4	5	5	5	2	5	3	2	5	1	1	3	1	1	3	5	1
7740	159	do	sp	0.474079797153099	Standard	38.5333333333333	0.002889358703312	0.90103591691298	0.002889358703312	-0.021615844085945	0.879469334369496	1	1	4.66666666666667	9	3.67647058823529	34	1	18	5	5	5	3	0		3	3	2	2001	1	0	3	4	2	5	5	5	5	5	5	5	5	3	5	3	1	5	5	1
7785	160	do	sp	-0.263138584361388	Inverted	42.2727272727273	0.000402698077117	0.985572208992856	0.000402698077117	-0.059935639581733	0.962772140977857	1	1	3	2	2.46511627906977	43	1	21	5	5	5	3	0		4	2	3	2003	0	0	1	4	4	4	4	1	4	5	5	4	2	1	1	1	1	4	4	4
7830	161	do	sp	0.100436407773652	Unclear	17.3777777777778	0.018064364575993	0.585070120800027	0.018064364575993	0.109045289076076	0.689970710658797	1	1	3.3	30	3	14	1	36	5	5	5	3	1	0	6	1	7	2001	1	0	1	5	5	4	5	3	4	3	3	2	4	1	3	1	1	5	4	4
7875	8	ha	usa	-0.227149647051575	Inverted	43.9555555555556	0.005246307122075	0.999012345679012	0.003100775193798	-0.045454545449742	0.424999733762932	1	1	0	0	2.4375	32	2	65	7	2	2	4	2	2	1	4	3	1960	0	0	5	1	5	2	5	5	2	5	2	5	5	1	5	1	1	5	3	5
7920	9	ha	usa	-0.157214973253665	Unclear	40.8	0.005568329635909	0.938076795956701	0.002865867982147	-0.080674481744136	0.372675755706364	1	1	2.33333333333333	9	2.77777777777778	36	2	50	7	2	2	4	2	2	2	1	5	1965	0	1	3	3	4	3	4	4	4	4	4	3	3	3	3	3	4	3	1	5
7965	11	ha	usa	-0.03334939527842	Unclear	42.5777777777778	0.011752004166048	0.96987391774497	0.001573878318064	-0.0565494374701	0.551996941734157	1	1	3	30	2.5	8	1	30	2	2	2	1	0		2	1	4	0	0	0	3	4	2	3	3	3	4	3	4	3	3	4	4	4	4	2	1	5
8010	1	me	usa	-0.191884763850326	Unclear	9.73333333333333	0.020389945971341	0.485972277857702	0.020389945971341	-0.188077744867212	0.646752111264338	2	0.955555555555556	2.5	2	2.37837837837838	37	2	49	5	5	5	5	3	0	8	5	3	1.64051357977013E-303	1	0	3	5	3	3	5	3	4	3	3	3	5	3	5	3	4	5	5	5
8055	1	pu	usa	0.123021815950344	Unclear	11.2682926829268	0.031175734834272	0.367142726921046	0.031175734834272	0.433830291940291	0.839219190058801	2	0.926829268292683	3.88888888888889	9	2.76	25	1	40	3	3	3	1	1	0	2	1	2	1.64051357977013E-303	0	0	3	5	1	5	4	2	5	1	1	5	5	1	5	1	1	5	3	5
8100	2	pu	usa	-0.089194935969405	Unclear	19.7674418604651	0.017421602787457	0.612474239580757	0.017421602787457	0.066771771516513	0.788018877437631	1	1	0	0	2.86363636363636	44	1	45	3	3	3	4	3	0	7	3	2	1.64051357977013E-303	1	0	3	5	2	5	5	4	4	3	3	4	5	2	5	1	2	5	4	2
8145	3	pu	usa	0.403790127401736	Standard	16.3555555555556	0.014611228564717	0.642793043729675	0.014611228564717	-0.6750113646	0.844247256605569	1	1	4.33333333333333	3	3.75609756097561	41	1	37	3	3	3	1	2	2	8	3	3	86	0	0	3	5	2	5	5	1	5	2	5	2	4	1	2	1	2	4	5	3
8190	4	pu	usa	-0.4740797971531	Inverted	18.7111111111111	0.014822645055203	0.625759782112789	0.014822645055203	0.15173329050386	0.661778127142814	1	1	2.16666666666667	6	2.13157894736842	38	2	28	3	3	3	1	3	0	3	3	4	1.64051357977013E-303	0	1	3	2	4	5	5	3	5	3	3	5	3	1	5	3	3	5	4	5
8235	5	pu	usa	-0.566096359907532	Inverted	5.80487804878049	0.037773608505316	0.418785645035716	0.037773608505316	-0.143130320890635	0.378464027075678	1	1	2	15	2	18	1	41	3	3	3	1	3	3	4	3	2	1.64051357977012E-303	0	0	3	4	3	5	5	3	5	3	3	5	5	3	3	2	3	5	5	5
8280	6	pu	usa	0.044482540400536	Unclear	11.2272727272727	0.020864794120608	0.556213793006776	0.020864794120608	-0.237278791098813	0.576850211381382	1	1	3.5	6	3.05263157894737	38	1	31	3	3	3	1	3	1	5	3	3	1.64051357977013E-303	0	0	2	5	3	4	4	3	2	3	3	4	4	3	4	1	1	4	2	4
8325	7	pu	usa	0.011111705584205	Unclear	10.8	0.027155273666902	0.477233535567169	0.027155273666902	-0.074128328064855	0.666511985774288	1	1	0	0	0	0	2	45	3	3	3	2	4	0	5	3	2	78	0	0	3	5	3	4	4	3	3	4	5	3	4	2	4	1	2	5	3	5
8370	8	pu	usa	-0.251053346142269	Inverted	31.6888888888889	0.006506929762744	0.80160103684359	0.006506929762744	-0.243502362754551	0.770015537590297	1	1	3	7	2.42105263157895	38	1	44	6	3	3	3	3	0	3	3	2	1.64051357977012E-303	0	1	2	5	2	4	5	3	4	3	3	5	4	2	5	2	2	5	4	2
8415	9	pu	usa	-0.145769890296316	Unclear	16.5333333333333	0.018158327460653	0.570866981925244	0.018158327460653	0.036551145697372	0.72264242732657	1	1	2.66666666666667	9	2.56666666666667	30	2	53	3	3	3	4	1	1	5	3	2	1.64051357977012E-303	3	0	4	5	4	4	5	5	5	4	3	3	4	3	5	2	2	5	5	5
8460	10	pu	usa	-0.43131526591927	Inverted	3.9375	0.041532258064516	0.380544218133061	0.041532258064516	-0.203306705927996	0.336799588014037	2	0.9375	1.83333333333333	6	1.88888888888889	9	2	44	2	3	3	5	2	2	3	3	3	1.64051357977013E-303	1	1	2	3	5	2	5	3	4	2	3	5	5	3	1	2	1	5	4	4
8505	11	pu	usa	-0.39029324007154	Inverted	18.7111111111111	0.013906506929763	0.636299658908144	0.013906506929763	-0.087934797105942	0.498313780343125	1	1	1	1	1.6	10	2	30	3	6	6	1	0		7	3	7	1.64051357977013E-303	2	1	4	5	4	3	3	5	2	4	3	3	5	2	4	2	3	4	4	4
8550	12	pu	usa	0	Unclear	37.0454545454545	0.003297090506393	0.89642532311333	0.003297090506393	0.150201881566134	0.652326226372297	1	1	2.25	16	3.5	24	2	19	3	3	1	1	0		4	2	2	1.64051357977013E-303	1.64051358009327E-303	1	3	5	5	5	5	5	5	5	5	5	5	5	3	3	2	5	5	4
8595	13	pu	usa	0.157214973253667	Unclear	6	0.045008571324361	0.395570222478036	0.045008571324361	-0.083765852053519	0.536663357106195	1	1	3.4375	16	3.5	18	2	33	3	3	3	2	2	1.64051357977013E-303	4	3	4	1.64051357977013E-303	0	1	4	4	3	4	5	3	4	4	4	5	4	3	4	4	2	5	4	4
8640	14	pu	usa	0.157214973253667	Unclear	6.25	0.035887096774194	0.4974556381793	0.035887096774194	-0.245851315120648	0.455902418554451	1	1	0	0	3.29268292682927	41	1	41	3	3	3	1	0		6	3	4	1.64051357977013E-303	4	0	3	5	5	5	5	3	4	4	4	5	5	3	5	1	3	5	5	3
8685	15	pu	usa	-0.123021815950347	Unclear	13.2	0.029151984965939	0.467121623954837	0.029151984965939	0.521091342477392	0.749204855535476	1	1	1	4	1.75	4	1	44	1	3	3	1	0		4	3	4	1.64051357977012E-303	0	0	3	5	2	2	3	3	5	5	5	2	4	3	1	1	3	4	2	5
8730	16	pu	usa	-0.633550364806905	Inverted	26.9777777777778	0.009020436927414	0.733090755398872	0.009020436927414	-0.172149794471386	0.693544848480472	1	1	2	11	1.90625	32	2	26	3	3	3	3	0		3	3	4	1.64051357977013E-303	0	0	3	4	3	4	4	4	2	4	4	4	4	2	4	2	4	4	4	4
8775	17	pu	usa	-0.089194935969405	Unclear	8.61538461538462	0.027647080278659	0.403473178873578	0.027647080278659	0.223525221612493	0.699766413118184	2	0.923076923076923	3.11111111111111	27	2.4375	16	2	27	3	1	3	1	0		1	6	3	1.64051357977013E-303	1	1	5	4	5	4	4	5	3	5	5	4	3	4	4	4	4	4	5	4
8820	18	pu	usa	-0.251053346142269	Inverted	18.6666666666667	0.017406624383369	0.591424415273002	0.017406624383369	0.616348718469784	0.602825882606178	1	1	2.35294117647059	17	2.25	8	1	26	3	3	3	1	0		6	1	4	1.64051357977013E-303	0	0	5	5	4	5	5	3	4	5	5	3	3	2	5	5	4	5	3	5
8865	19	pu	usa	-0.350760068429439	Inverted	3.71428571428571	0.047735191637631	0.354232210300318	0.047735191637631	-0.250138370408752	0.268373161230304	1	1	2.43333333333333	30	2.375	8	2	54	3	3	3	1	2	2	5	1	2	1.64051357977012E-303	0	0	3	5	4	5	4	4	3	4	4	4	5	3	2	2	4	4	2	5
8910	20	pu	usa	0.43131526591927	Standard	40.1333333333333	0.002043692741367	0.924148915444844	0.002043692741367	-0.122309231438188	0.844183176427794	1	1	3.5	10	4.19047619047619	21	1	42	3	3	3	1	1	1	12	3	2	1.64051357977012E-303	2	0	2	5	3	5	5	2	5	2	5	5	5	4	5	3	1	5	1	5
8955	21	pu	usa	-0.089194935969405	Unclear	8.77272727272727	0.029321453740058	0.459224913259427	0.029321453740058	-0.164282685682847	0.783966477615701	1	1	2.125	16	3.16666666666667	24	2	75	3	3	3	2	3	3	10	4	1	1.64051357977011E-303	5	0	4	4	2	5	5	5	4	3	5	4	4	3	5	2	2	5	5	2
9000	22	pu	usa	-0.227149647051575	Inverted	15.4285714285714	0.009320557491289	0.512427455600296	0.009320557491289	0.126214676481644	0.861273824977914	2	0.857142857142857	2.75	24	2.38888888888889	18	2	85	3	3	3	6	9	3	7	4	1	1.64051357977011E-303	1	0	2	5	2	2	3	1	5	2	1	3	5	2	5	1	4	5	2	5
9045	23	pu	usa	-0.566096359907532	Inverted	24.2666666666667	0.010523843081983	0.709824509411221	0.010523843081983	-0.076906819653993	0.787277895038745	1	1	1.84210526315789	19	2.04761904761905	21	2	46	3	3	3	2	2	2	14	2	3	1.64051357977012E-303	1	1	5	5	5	5	5	3	4	5	5	2	5	5	5	5	5	4	5	5
9090	24	pu	usa	0.445362747096825	Standard	43.9555555555556	0.008638136032606	0.999012345679012	0.001714822645055	-0.045454545449742	0.460226306623413	1	1	3.66666666666667	27	0	0	1	29	3	3	6	1	0		1	1	4	1.64051357977012E-303	1	1	5	2	4	4	4	5	1	5	5	5	1	5	2	5	5	1	3	5
9135	25	pu	usa	0.363786432204536	Standard	43.9555555555556	0.012556499232867	0.999012345679012	0.003758515386422	-0.045454545449742	0.555490972918944	1	1	3.68571428571429	35	2	3	1	37	3	3	3	1	0		7	1	2	1.64051357977012E-303	0	0	5	2	5	3	1	5	1	5	5	3	1	5	1	5	5	2	2	5
9180	26	pu	usa	0.123021815950344	Unclear	43.9555555555556	0.001915571645786	0.999012345679012	0.00077519379845	-0.045454545449742	0.358249625687833	1	1	3.66666666666667	18	3.27777777777778	18	1	21	3	3	3	1	0		1	2	4	1.64051357977013E-303	0	0	5	4	5	5	3	5	2	5	5	4	2	4	2	5	5	2	3	5
9225	27	pu	usa	0.044482540400536	Unclear	43.9555555555556	0.014108995570934	0.999012345679012	0.006238231335131	-0.045454545449742	0.648036437831393	1	1	3.175	40	2	1	1	22	3	3	3	1	0		2	2	4	1.64051357977012E-303	1	0	5	1	5	4	1	5	1	5	5	1	1	5	1	5	5	1	3	5
9270	28	pu	usa	-0.100436407773656	Unclear	43.9555555555556	0.007743607613109	0.999012345679012	0.006600892647404	-0.045454545449742	0.492360457056715	1	1	2.65	20	3	21	2	23	3	3	3	2	1	1	1	1	5	1.64051357977012E-303	1	0	5	5	4	4	5	3	4	3	5	2	2	4	3	4	4	2	4	4
9315	29	pu	usa	-0.066795464798237	Unclear	43.9555555555556	0.002815203759611	0.999012345679012	0.001550387596899	-0.045454545449742	0.377732263653707	1	1	3.25925925925926	27	1.75	8	2	28	1	3	3	1	0		2	1	4	1.64051357977012E-303	1	0	5	4	5	5	5	5	4	5	5	4	3	5	3	5	5	2	3	5
9360	30	pu	usa	-0.134373530807201	Unclear	43.9555555555556	0.005785209907636	0.999012345679012	0.002936340145642	-0.045454545449742	0.431423640696044	1	1	0	0	2.82352941176471	17	1	24	3	2	3	1	0		1	2	4	1.64051357977012E-303	0	0	5	4	5	3	3	4	2	5	5	2	3	4	2	4	4	2	5	5
9405	31	pu	usa	-0.089194935969405	Unclear	43.9555555555556	2.34907211651398E-05	0.999012345679012	2.34907211651397E-05	-0.045454545449742	0.808756170314888	1	1	5	1	2.675	40	1	38	1	3	3	3	4	4	5	5	7	1.64051357977012E-303	1	0	3	4	4	5	5	5	2	3	4	2	1	3	1	3	3	2	3	5
9450	32	pu	usa	-0.325123213326046	Inverted	43.9555555555556	0.000867289574442	0.999012345679012	0.000281888653982	-0.045454545449742	0.342127660772502	1	1	2.26315789473684	19	1.92307692307692	13	2	21	3	3	6	1	0		1	1	4	1.64051357977013E-303	0	0	1	3	4	4	5	5	5	5	5	4	3	5	2	4	4	3	3	5
9495	33	pu	usa	-0.07798253669009	Unclear	43.9555555555556	0.005146674103507	0.999012345679012	0.003711533944092	-0.045454545449742	0.425510791590155	1	1	3	38	1.5	2	1	20	3	3	6	1	0		2	5	4	0	0	0	5	3	5	5	5	5	1	5	5	3	1	5	2	5	5	1	1	5
9540	34	pu	usa	0.033349395278388	Unclear	43.9555555555556	0.003741720214685	0.999012345679012	0.002560488607	-0.045454545449742	0.397012850907678	1	1	3.14285714285714	14	2.5	12	2	22	3	6	6	1	0		3	1	4	1.64051357977013E-303	8	1	5	4	3	2	4	4	5	4	4	3	3	4	5	4	4	4	5	5
9585	35	pu	usa	0.111710749094786	Unclear	43.9555555555556	0.004073410780864	0.999012345679012	0.002912849424477	-0.045454545449742	0.403938034851311	1	1	2.7	10	2.72222222222222	18	2	30	3	3	3	1	0		3	1	4	1.64051357977012E-303	2	0	5	4	4	5	4	5	2	5	5	2	1	5	1	5	5	2	4	5
9630	36	pu	usa	-0.215320849189453	Inverted	43.9555555555556	0.005188804384673	0.999012345679012	0.004745125675358	-0.045454545449742	0.439281774143227	1	1	2.71428571428571	7	2.61111111111111	36	2	27	3	3	1	2	1	0	2	3	5	1.64051357977013E-303	1	0	5	5	4	5	5	4	3	5	5	3	5	5	5	5	5	5	5	5
9675	37	pu	usa	0.134373530807206	Unclear	43.9555555555556	0.006309067986243	0.999012345679012	0.002184637068358	-0.045454545449742	0.429947380766415	1	1	0	0	2.6	5	1	24	6	6	3	1	0		2	1	4	0	0	0	5	3	4	4	3	4	4	5	4	2	2	4	1	4	5	1	4	4
9720	38	pu	usa	-0.227149647051575	Inverted	43.9555555555556	0.003926846010606	0.999012345679012	0.001362461827578	-0.045454545449742	0.389773500316934	1	1	2.54838709677419	31	0	0	2	62	3	3	3	4	3	3	7	4	3	1.64051357977011E-303	0	0	3	3	3	4	3	3	3	3	3	3	3	3	3	3	3	3	3	3
9765	39	pu	usa	0.275319948987747	Standard	43.9555555555556	0.004727742995832	0.999012345679012	0.002161146347193	-0.045454545449742	0.408190106999167	1	1	3.64102564102564	39	0	0	2	45	1	3	3	2	1	1	3	1	4	0	0	0	4	3	4	5	5	5	2	5	5	3	2	5	1	5	4	4	3	5
9810	40	pu	usa	0.089194935969422	Unclear	43.9555555555556	0.006270250496932	0.999012345679012	0.003218228799624	-0.045454545449742	0.439236747007002	1	1	3.11764705882353	17	3.83333333333333	12	2	30	3	6	3	6	0		1	3	4	1.64051357977012E-303	0	1	5	2	3	4	3	5	2	5	5	2	2	5	2	5	5	2	3	5
9855	41	pu	usa	0.191884763850322	Unclear	43.9555555555556	0.001734105016992	0.999012345679012	0.000399342259807	-0.045454545449742	0.353535568492921	1	1	3.4	40	2	1	2	33	1	3	1	3	5	5	3	3	4	0	0	0	4	3	4	4	3	4	4	3	4	3	5	5	2	4	3	3	4	5
9900	42	pu	usa	-0.123021815950347	Unclear	43.9555555555556	0.003207877083235	0.999012345679012	0.002959830866808	-0.045454545449742	0.394179051771761	1	1	2.79545454545455	44	1	1	1	20	1	3	6	1	0		2	6	3	0	0	0	5	1	5	4	1	3	3	5	5	3	1	2	1	5	5	1	2	5
9945	43	pu	usa	0.191884763850322	Unclear	43.9555555555556	0.003067627996196	0.999012345679012	0.001996711299037	-0.045454545449742	0.383120454607067	1	1	3.43333333333333	30	3.22222222222222	9	1	31	1	3	3	1	0		3	1	4	0	1	0	5	2	5	2	1	5	2	5	5	1	1	5	1	5	5	1	2	5
9990	44	pu	usa	0.215320849189454	Standard	43.9555555555556	0.001559470843484	0.999012345679012	0.001033591731266	-0.045454545449742	0.355714946912237	1	1	3.40625	32	0	0	2	22	1	3	1	1	0		3	3	4	0	0	0	5	2	5	4	1	5	3	5	5	2	4	5	3	5	5	1	2	5
10035	45	pu	usa	-0.191884763850326	Unclear	43.9555555555556	0.014295744017483	0.999012345679012	0.007916373032652	-0.045454545449742	0.632907363390404	1	1	2.81481481481481	27	2.4	5	1	18	6	6	3	1	0		2	3	4	0	1	0	5	2	5	4	4	5	2	4	5	3	2	4	1	4	5	2	3	5
10080	46	pu	usa	0.566096359907531	Standard	43.9555555555556	0.00296247555547	0.999012345679012	0.000328870096312	-0.045454545449742	0.368337460647288	1	1	4.35483870967742	31	2.875	8	1	20	1	3	3	1	0		2	3	3	0	0	0	5	2	3	5	5	5	5	5	5	5	2	5	2	5	5	2	2	5
10125	48	pu	usa	-0.312498479575846	Inverted	43.9555555555556	0.007026610283833	0.999012345679012	0.005496828752643	-0.045454545449742	0.475716761128345	1	1	2	4	2.48	25	1	41	3	3	3	4	1	1	4	1	5	1.64051357977012E-303	1	1	4	2	4	4	5	4	3	4	4	2	3	5	2	5	4	3	4	4
10170	49	pu	usa	-0.287603094726632	Inverted	43.9555555555556	0.010537659250334	0.999012345679012	0.007728447263331	-0.045454545449742	0.558562722316971	1	1	2.28571428571429	28	2.5	12	2	42	1	3	1	1	0		3	5	4	0	0	0	5	3	4	4	5	4	3	5	5	3	2	4	2	5	5	3	3	5
10215	50	pu	usa	0.747280116782282	Standard	43.9555555555556	0.005273839155083	0.999012345679012	0.004439746300211	-0.045454545449742	0.439963371291764	1	1	4	30	4.375	8	2	50	1	1	3	4	3	3	5	3	4	0	0	0	4	4	4	2	3	3	3	4	4	2	3	4	2	2	3	3	2	5
10260	51	pu	usa	-0.337874756832905	Inverted	43.9555555555556	0.005279677292476	0.999012345679012	0.002325581395349	-0.045454545449742	0.415735356695367	1	1	2.35714285714286	42	0	0	1	20	1	3	6	1	1	1	1	6	4	0	0	0	5	2	4	4	4	3	2	3	4	2	2	4	2	4	4	2	1	3
10305	52	pu	usa	-0.055630020062763	Unclear	43.9555555555556	0.00482507571531	0.999012345679012	0.002889358703312	-0.045454545449742	0.416701934815701	1	1	3.05882352941176	34	2.2	10	2	22	1	1	3	1	0		3	3	3	0	0	0	5	4	5	5	3	5	3	4	5	2	3	5	2	5	5	2	3	5
10350	53	pu	usa	-0.134373530807201	Unclear	43.9555555555556	0.0025314646531	0.999012345679012	0.000963119567771	-0.045454545449742	0.368325967735915	1	1	4	11	0	0	1	46	3	3	3	5	4	4	6	3	3	59	0	0	4	3	3	4	4	3	2	5	5	2	2	4	2	5	4	2	4	5
10395	54	pu	usa	-0.633550364806905	Inverted	43.9555555555556	0.006660509058199	0.999012345679012	0.00415785764623	-0.045454545449742	0.458997220735086	1	1	1.61111111111111	18	2.04166666666667	24	1	42	1	3	3	6	4	4	7	3	7	0	0	0	4	4	5	5	5	5	4	4	4	4	4	5	3	4	4	4	4	5
10440	55	pu	usa	0.376961484062526	Standard	43.9555555555556	0.003584347720338	0.999012345679012	0.003265210241954	-0.045454545449742	0.401017149533615	1	1	3.89473684210526	19	3.78947368421053	19	2	24	6	3	6	5	1	1	2	3	4	0	1	0	5	3	4	4	3	4	3	4	4	2	2	4	2	4	5	2	3	4
10485	56	pu	usa	-0.287603094726632	Inverted	43.9555555555556	2.34907211651398E-05	0.999012345679012	2.34907211651398E-05	-0.045454545449742	0.998989898989899	1	1	2.25	32	2.9	10	2	46	3	3	3	4	4	4	2	1	5	1.64051357977012E-303	3	0	5	5	5	5	5	5	5	5	5	5	5	5	5	5	4	4	4	5
10530	57	pu	usa	-0.03334939527842	Unclear	43.9555555555556	0.004212791254007	0.999012345679012	0.003030303030303	-0.045454545449742	0.408084724246162	1	1	2.58620689655172	29	3.5	6	1	42	1	1	3	1	0		3	1	4	0	0	0	5	2	5	4	5	4	2	4	5	1	4	5	1	5	5	2	2	5
10575	59	pu	usa	-0.066795464798237	Unclear	43.9555555555556	0.007704956542166	0.999012345679012	0.007704956542166	-0.045454545449742	0.504959878106299	1	1	2.86486486486486	37	0	0	1	43	1	3	3	1	2	2	4	1	4	0	0	0	4	4	4	4	4	4	3	4	4	4	4	4	4	4	4	4	2	5
10620	60	pu	usa	0.239058786050846	Standard	43.9555555555556	0.003202402965422	0.999012345679012	0.002701432933991	-0.045454545449742	0.391078276494237	1	1	3.36363636363636	22	1	2	2	27	3	3	2	1	1	1	3	2	5	1.64051357977012E-303	1	0	5	3	4	2	4	4	2	3	4	3	3	5	3	5	5	2	2	5
10665	63	pu	usa	0.43131526591927	Standard	43.9555555555556	0.008503641061781	0.999012345679012	0.008503641061781	-0.045454545449742	0.642945028706306	1	1	3.5	26	4.57142857142857	7	2	25	1	2	3	1	0		4	1	4	0	0	0	5	4	5	3	1	3	3	5	5	2	3	5	2	5	5	2	2	5
10710	64	pu	usa	0.227149647051577	Standard	43.9555555555556	0.000186286881798	0.999012345679012	0.000117453605826	-0.045454545449742	0.332238935670034	1	1	3.44	25	4.14285714285714	7	1	41	1	3	3	1	0	0	7	2	4	0	0	1	5	3	5	2	3	3	1	2	4	2	2	5	3	5	5	3	3	5
10755	65	pu	usa	0.275319948987747	Standard	43.9555555555556	0.000439363498699	0.999012345679012	0.000164435048156	-0.045454545449742	0.335548173408591	1	1	3.28571428571429	14	3.75	28	1	21	3	6	6	1	0	0	3	3	4	1.64051357977013E-303	0	0	4	4	5	3	3	5	1	5	5	4	1	5	3	3	1	5	2	5
10800	66	pu	usa	-0.43131526591927	Inverted	43.9555555555556	0.000797604343747	0.999012345679012	0.000751703077284	-0.045454545449742	0.34490725366083	1	1	2.09090909090909	11	0	0	1	28	3	3	3	1	0	0	4	5	5	1.64051357977012E-303	2	1	3	4	2	3	4	5	1	1	2	4	5	5	4	4	3	3	4	2
10845	67	pu	usa	-0.066795464798237	Unclear	43.9555555555556	0.002639921546983	0.999012345679012	0.001409443269908	-0.045454545449742	0.372399826972897	1	1	2.6875	16	3.22222222222222	9	2	45	1	3	3	1	0	0	6	2	4	0	0	0	4	4	5	5	5	5	3	4	4	2	4	5	5	5	4	4	2	5
10890	68	pu	usa	0.534336634796476	Standard	43.9555555555556	0.003569858726397	0.999012345679012	0.001268498942918	-0.045454545449742	0.385403336840864	1	1	4.1	30	3.125	8	1	46	1	3	3	3	0	0	2	1	4	0	0	0	5	4	4	4	3	4	4	4	4	3	3	4	2	4	3	2	3	4
10935	69	pu	usa	0.044482540400536	Unclear	43.9555555555556	0.001875273578391	0.999012345679012	0.000211416490486	-0.045454545449742	0.366354985938967	1	1	3.17391304347826	23	2	1	1	27	1	3	3	1	0	0	3	3	4	0	0	0	5	4	4	4	3	5	3	3	4	4	4	4	4	4	4	4	3	4
10980	70	pu	usa	0.055630020062783	Unclear	43.9555555555556	0.01104455406781	0.999012345679012	0.011017148226451	-0.045454545449742	0.596918826988087	1	1	3.26315789473684	38	2.5	2	2	33	1	3	3	4	1	1	3	3	4	0	0	0	5	5	5	5	5	5	1	1	5	1	2	5	1	5	5	1	4	5
11025	71	pu	usa	0.768074741500056	Standard	43.9555555555556	0.004361462666531	0.999012345679012	0.000234907211651	-0.045454545449742	0.385350343568799	1	1	4.34615384615385	26	4.3	10	2	25	3	3	3	1	2	2	3	3	4	1.64051357977012E-303	0	0	4	3	4	4	4	4	2	3	5	2	1	3	1	4	5	2	4	5
11070	72	pu	usa	-0.376961484062525	Inverted	43.9555555555556	0.002133045330917	0.999012345679012	0.000587268029128	-0.045454545449742	0.35968932467817	1	1	2.30434782608696	23	2.55555555555556	9	2	51	3	3	3	2	4	4	7	3	4	3	0	0	5	4	4	5	5	5	4	5	5	4	5	5	4	5	3	4	4	5
11115	73	pu	usa	-0.275319948987747	Inverted	43.9555555555556	0.000352360817477	0.999012345679012	0.000352360817477	-0.045454545449742	0.3359854367996	1	1	2.62962962962963	27	2.125	16	1	38	3	3	3	3	1	1	2	5	4	70	2	0	4	4	4	5	5	5	5	5	5	5	5	5	5	5	5	3	4	5
11160	74	pu	usa	0.312498479575849	Standard	43.9555555555556	0.003028908543617	0.999012345679012	0.002184637068358	-0.045454545449742	0.385154560066586	1	1	3.83333333333333	12	3.23529411764706	17	2	22	3	3	1	1	0	0	3	3	4	1.64051357977013E-303	0	0	5	4	4	3	2	5	1	5	5	3	2	5	1	5	5	2	2	5
11205	75	pu	usa	-0.03334939527842	Unclear	43.9555555555556	0.01408204668247	0.999012345679012	0.01256753582335	-0.045454545449742	0.675251149644725	1	1	3.1875	16	0	0	1	43	3	3	3	1	3	3	6	1	4	1.64051357977012E-303	10	0	4	4	5	5	5	5	4	4	5	5	5	5	5	5	4	4	5	5
11250	76	pu	usa	-0.066795464798237	Unclear	43.9555555555556	0.007506859813627	0.999012345679012	0.006037115339441	-0.045454545449742	0.489698991806206	1	1	3.29411764705882	17	3	10	2	30	3	2	2	2	0	0	3	1	4	1.64051357977013E-303	0	0	5	4	4	4	4	5	3	5	5	2	3	5	4	5	5	4	5	5
11295	77	pu	usa	-0.123021815950347	Unclear	43.9555555555556	0.00261888246691	0.999012345679012	0.001409443269908	-0.045454545449742	0.371921917478256	1	1	2.57692307692308	26	3.14285714285714	7	1	34	1	3	4	2	0	0	5	1	4	0	1	0	4	4	5	5	3	5	2	5	5	3	3	5	2	3	5	3	2	5
11340	1	ar	sp	0.403790127401736	Standard	7.42857142857143	0.044599303135889	0.376148281475909	0.044599303135889	-0.031861759870599	0.610220576058628	1	1	3.8125	32	3.3	10	1	39	2	2	2	2	0		2	1	4	2002	2	0	5	3	4	4	4	3	3	4	1	1	4	3	5	3	3	5	5	3
11385	2	ar	sp	-0.055630020062763	Unclear	7.51111111111111	0.034813248766737	0.359512200825469	0.034813248766737	0.131847627710625	0.588268530055522	2	0.955555555555556	2.32	25	3.33333333333333	9	2	40	2	2	2	1	0		2	5	4	4	2	0	3	3	5	5	4	4	3	3	3	3	3	3	3	3	3	3	5	5
11430	3	ar	sp	0.215320849189454	Standard	6.68292682926829	0.032770481550969	0.450082382236394	0.032770481550969	-0.164267537623787	0.643860009543753	1	1	3.72222222222222	18	3.19047619047619	21	1	281	2	3	3	1	1	0	2	1	3	2002	0	0	4	3	5	5	3	3	5	3	5	3	5	3	5	1	3	4	5	4
11475	4	ar	sp	-0.123021815950347	Unclear	5.63636363636364	0.054545454545455	0.702937956280202	0.054545454545455	-0.47811009969658	0.723425625384912	1	1	3.2	15	2.48275862068966	29	1	38	2	2	2	3	3	0	5	2	4	2002	0	1	5	3	4	4	4	3	1	1	5	3	5	2	1	1	2	4	5	5
11520	5	ar	sp	0.044482540400536	Unclear	14	0.020460418134837	0.547169825208088	0.020460418134837	-0.108936235378956	0.804271330523994	1	1	3.38095238095238	21	2.66666666666667	21	1	77	2	4	4	2	2	0	3	4	4	2002	0	0	5	1	2	2	5	4	4	3	5	2	3	2	2	1	1	5	4	4
11565	6	ar	sp	-0.251053346142269	Inverted	17.4222222222222	0.016349541930937	0.605681260745103	0.016349541930937	-0.008859703390072	0.692725228750384	1	1	2.79310344827586	29	1.86666666666667	15	2	18	2	2	2	1	0		4	3	3	2002	0	0	3	5	4	2	2	4	4	3	5	3	5	4	4	3	3	5	5	5
11610	7	ar	sp	-0.45961390458476	Inverted	16.4	0.015433403805497	0.615764577989304	0.015433403805497	-0.116138308511183	0.792840253224265	1	1	2.44444444444444	9	2.08333333333333	36	2	31	2	2	2	2	2	1	1	3	3	2001	1	0	4	4	4	4	4	4	4	4	4	3	4	5	4	1	4	4	5	4
11655	8	ar	sp	-0.39029324007154	Inverted	9.55555555555556	0.018205308902983	0.569889642767189	0.018205308902983	-0.374782612233427	0.773919270199212	1	1	2.80952380952381	21	1.72727272727273	22	2	24	2	2	2	2	0		7	3	3	2001	1	0	5	3	4	2	4	4	4	4	4	2	4	1	4	3	1	5	5	5
11700	9	ar	sp	-0.100436407773656	Unclear	28.4444444444444	0.008221752407799	0.76149129315191	0.008221752407799	-0.241872005475701	0.883043140081427	1	1	3.6	5	2.66666666666667	39	1	56	2	4	3	2	3	0	1	5	3	2001	2	0	5	1	3	2	4	4	4	3	4	2	3	2	4	1	1	5	5	4
11745	10	ar	sp	-0.03334939527842	Unclear	10.4	0.021235611933286	0.537384923533183	0.021235611933286	-0.182546856026303	0.820867286178692	1	1	3.69565217391304	23	2.13636363636364	22	2	26	2	2	2	2	3	1	4	1	2	1999	0	0	5	3	4	3	4	2	4	1	4	1	4	3	4	1	1	5	5	5
11790	11	ar	sp	-0.275319948987747	Inverted	12.8888888888889	0.018275781066479	0.57272733973408	0.018275781066479	-0.191026877788622	0.756650206043809	1	1	2.75	8	2.44444444444444	36	2	28	2	2	2	2	2	2	4	2	4	2001	2	0	5	3	4	3	3	4	3	3	4	3	4	3	3	2	1	5	5	4
11835	12	ar	sp	0.145769890296319	Unclear	19.2888888888889	0.015104533709185	0.623271947302047	0.015104533709185	-0.045207253030688	0.804585841499329	1	1	4.5	10	2.76666666666667	30	1	29	2	2	2	2	2	2	3	1	4	2001	2	0	4	2	5	1	3	3	3	3	5	2	4	3	4	3	1	5	5	5
11880	13	ar	sp	-0.055630020062763	Unclear	18.4888888888889	0.015409913084332	0.624491660309738	0.015409913084332	-0.074710557782936	0.832944016988112	1	1	3.85714285714286	14	2.43333333333333	30	2	50	2	2	2	2	3	0	1	3	4	2000	2	0	5	3	4	3	4	2	4	4	4	4	5	3	5	1	1	5	4	4
11925	14	ar	sp	-0.299993899014367	Inverted	20.4444444444444	0.012450082217524	0.663885091606139	0.012450082217524	-0.2125550180951	0.855686029041746	1	1	2.8	20	2.12	25	2	39	2	2	2	2	4	1	3	3	4	1994	0	0	5	4	5	2	5	3	5	5	5	5	5	4	5	2	3	5	5	5
11970	15	ar	sp	0.325123213326046	Standard	8.44444444444444	0.015597838853653	0.412403473150738	0.015597838853653	-0.132265740271701	0.758487640075794	3	0.866666666666667	4.30769230769231	13	3.23076923076923	26	1	58	2	4	1	2	0		3	3	7	2002	0	1	5	2	3	3	4	2	4	2	4	2	4	2	4	1	1	1	3	3
12015	16	ar	sp	-0.100436407773656	Unclear	11.2272727272727	0.023431994362227	0.518639226047095	0.023431994362227	-0.020988529944569	0.748489064163162	1	1	2.94444444444444	18	2.44444444444444	18	2	42	2	2	2	2	2	0	2	5	4	2002	1	1	5	4	4	3	5	3	5	3	5	4	4	4	4	3	3	3	4	4
12060	17	ar	sp	0.134373530807206	Unclear	16.2666666666667	0.015597838853653	0.613497275385837	0.015597838853653	-0.208188344343084	0.755908036029315	1	1	4	15	2.85185185185185	27	1	52	2	4	2	2	3	0	5	1	3	1999	1	1	5	1	5	5	3	2	5	3	5	1	3	2	5	2	1	5	5	4
12105	18	ar	sp	-0.239058786050845	Inverted	9.86363636363636	0.019556025369979	0.560820525537343	0.019556025369979	-0.268209334114431	0.881980079545418	1	1	3.31818181818182	22	1.47058823529412	17	2	34	2	2	2	2	1	1	2	2	7	2001	2	0	5	3	5	5	5	5	5	5	5	1	5	5	5	5	3	5	5	5
12150	19	ar	sp	-0.445362747096825	Inverted	20.1333333333333	0.01261451726568	0.668311874740837	0.01261451726568	-0.327173286336845	0.850249865370363	1	1	2.70833333333333	24	1.57142857142857	21	2	36	2	1	1	2	2	0	3	1	5	2003	0	0	5	4	5	5	5	4	5	4	5	2	5	1	5	3	1	5	5	5
12195	20	ar	sp	-0.239058786050845	Inverted	13.0666666666667	0.019826168663378	0.555362580375278	0.019826168663378	-0.071313179224621	0.786848407411398	1	1	3.85714285714286	14	1.71428571428571	28	2	42	2	2	2	2	0		0	6	2	2002	0	0	5	3	4	4	5	3	5	3	5	1	5	3	5	1	1	5	5	4
12240	21	ar	sp	-0.503703431224893	Inverted	23.8222222222222	0.01097016678412	0.70158286786822	0.01097016678412	-0.294755164523225	0.773143211651215	1	1	2.61904761904762	21	1.54545454545455	22	2	42	2	2	2	2	2	1	3	1	4	1989	1	0	4	4	4	4	4	4	4	4	4	4	4	4	4	4	4	5	4	4
12285	22	ar	sp	-0.633550364806905	Inverted	14.2666666666667	0.015715292459479	0.606554487396388	0.015715292459479	-0.268555196342888	0.837485100929929	1	1	1.96296296296296	27	1.82352941176471	17	2	30	2	2	2	2	1	1	2	3	4	2001	2	0	5	3	5	5	5	2	5	4	5	1	5	2	5	3	1	5	5	5
12330	23	ar	sp	-0.550067755438772	Inverted	11.5111111111111	0.021987315010571	0.410844553906783	0.021987315010571	0.16732912026061	0.808550825055892	2	0.911111111111111	2.30434782608696	23	1.72727272727273	22	1	25	2	2	2	1	0		4	2	4	2001	0	0	5	4	5	1	5	4	4	4	4	4	4	4	5	4	4	4	5	5
12375	24	ar	sp	-0.747280116782282	Inverted	18.6222222222222	0.013859525487433	0.642263141436649	0.013859525487433	-0.21670279234984	0.781206055077922	1	1	2.1304347826087	23	1.16666666666667	18	1	52	2	4	1	2	2	1	1	1	4	1989	1	0	3	4	4	3	1	3	4	5	2	2	4	4	4	3	5	3	4	5
12420	25	ar	sp	0.287603094726631	Standard	10.7111111111111	0.032957481794691	0.425169148811236	0.032957481794691	-0.30400346536954	0.797251775519954	1	1	3.88888888888889	27	3	12	2	34	2	5	2	2	1	1	2	6	3	2002	2	1	4	3	4	2	2	1	4	3	5	1	3	1	5	1	2	5	4	5
12465	26	ar	sp	-0.215320849189453	Inverted	15.7272727272727	0.013742071881607	0.57487707644561	0.013742071881607	-0.139165294179828	0.749926804886406	2	0.954545454545455	3.0952380952381	21	2.125	24	2	36	2	2	2	2	3	1	1	2	5	2002	0	0	5	1	4	4	3	2	5	2	5	2	5	1	5	1	1	5	3	5
12510	28	ar	sp	-0.022226979248432	Unclear	11.6444444444444	0.023631665492131	0.511348431328278	0.023631665492131	-0.129448003166556	0.670131093796378	1	1	3.4	25	2.22222222222222	18	2	28	2	2	2	1	0		6	1	4	2002	2	0	5	3	5	3	5	2	3	2	5	2	4	1	5	1	2	5	5	5
12555	29	ar	sp	-0.066795464798237	Unclear	11.4418604651163	0.028954973935122	0.476135948939114	0.028954973935122	-0.222509376477276	0.824471845459458	1	1	3.08571428571429	35	2	4	1	60	2	2	3	2	3	2	5	1	3	1967	2	1	5	3	5	5	2	3	5	4	5	3	5	3	5	1	3	5	2	5
12600	30	ar	sp	-0.145769890296316	Unclear	10.9230769230769	0.033154612101981	0.460267361834313	0.033154612101981	0.167209528586366	0.599996522669095	1	1	3.55555555555556	18	2.14814814814815	27	2	59	2	2	2	2	3	0	10	2	2	1996	0	0	5	2	5	2	5	3	5	3	5	2	5	3	1	1	3	5	5	5
12645	31	ar	sp	-0.227149647051575	Inverted	23.3777777777778	0.010993657505286	0.6868001702419	0.010993657505286	-0.015559499527608	0.497547047485805	1	1	2.55555555555556	9	2.55555555555556	36	1	25	2	2	5	1	0		4	1	3	2005	0	0	5	2	4	5	5	3	3	4	5	4	5	4	5	2	4	5	5	4
12690	32	ar	sp	0.011111705584205	Unclear	8.86363636363636	0.026880096647539	0.424932942092667	0.026880096647539	-0.031618202767831	0.726327712273606	2	0.954545454545455	4	19	2	19	1	42	2	2	2	2	2	0	3	1	4	2001	1	0	4	4	3	3	3	2	3	3	4	4	4	4	2	2	3	3	4	4
12735	33	ar	sp	0.163142540721383	Unclear	9.64444444444444	0.029058022081278	0.454121480274913	0.029058022081278	-0.004028985685902	0.64350271255328	1	1	4.33333333333333	15	2.86666666666667	15	1	26	2	2	2	2	0		1	3	2	2006	0	0	5	3	3	3	3	2	2	2	5	4	1	1	5	4	1	5	5	2
12780	34	ar	sp	0.168712949128146	Unclear	12.9333333333333	0.016420014094433	0.594448065986121	0.016420014094433	-0.17788624638638	0.771905181075897	1	1	3.53571428571429	28	3	17	1	44	2	2	2	2	0		3	5	3	1989	3	1	5	2	2	2	5	3	5	5	5	5	5	4	5	1	1	5	4	4
12825	35	ar	sp	0	Unclear	9.95555555555556	0.019309372797745	0.568266244783114	0.019309372797745	-0.496751340786539	0.702956858352431	1	1	3.76	25	1.76470588235294	17	2	31	2	2	2	3	0		3	2	5	2001	0	0	5	3	4	4	5	2	1	1	5	3	5	4	5	1	2	5	5	5
12870	36	ar	sp	0.287603094726631	Standard	7.72727272727273	0.030730897009967	0.448153263405216	0.030730897009967	-0.151085005710557	0.694391355015071	1	1	4.04347826086957	23	2.15384615384615	13	1	29	2	2	2	2	0		3	2	7	2001	1	0	5	4	4	2	4	3	1	1	3	4	5	3	5	3	1	5	4	5
12915	37	ar	sp	-0.215320849189453	Inverted	14.2272727272727	0.013918252290345	0.532497471336928	0.013918252290345	-0.133490520405014	0.815147353804467	2	0.931818181818182	2.81818181818182	22	2.34782608695652	23	2	24	2	2	2	1	0		4	2	4	2002	1	0	5	3	5	2	5	5	4	3	5	3	5	2	3	1	2	5	5	4
12960	38	ar	sp	-0.403790127401736	Inverted	21.2	0.013554146112286	0.651181736576958	0.013554146112286	0.078308709321151	0.783773462583241	1	1	2.03333333333333	30	2.71428571428571	14	2	18	2	2	2	1	0		2	6	3	1989	4	0	3	5	3	3	2	4	4	2	5	3	5	4	5	2	3	4	4	5
13005	39	ar	sp	-0.145769890296316	Unclear	17.9111111111111	0.019967112990369	0.547475094514484	0.019967112990369	-0.138784623075556	0.792588151870506	1	1	3.33333333333333	12	1.76470588235294	17	1	32	2	2	2	2	1	1	1	1	4	2002	1	0	5	4	4	4	5	1	2	3	3	1	3	2	1	1	3	5	4	5
13050	41	ar	sp	0.077982536690073	Unclear	12.3111111111111	0.020836269673479	0.54423971741018	0.020836269673479	-0.198017629971631	0.787828402133602	1	1	4.11111111111111	9	2.85294117647059	34	1	63	2	2	2	2	3	0	2	1	2	1.64051357977013E-303	0	0	5	2	5	5	5	4	5	3	5	3	4	1	1	1	1	5	5	5
13095	42	ar	sp	-0.089194935969405	Unclear	11.9555555555556	0.018040873854827	0.573491640330684	0.018040873854827	-0.272338851628928	0.763830957091019	1	1	3.47368421052632	19	2	17	2	48	2	2	2	3	2	0	2	1	3	2004	0	0	5	3	5	5	5	3	5	3	5	3	5	3	5	3	3	5	5	5
13140	43	ar	sp	-0.263138584361388	Inverted	8.45454545454546	0.043214537400584	0.372683219087971	0.043214537400584	0.05989294403893	0.749646004493236	1	1	3.07692307692308	13	2.2	30	2	19	2	2	2	1	0		2	6	3	1.64051357977013E-303	1	0	5	4	3	3	4	1	3	2	5	2	5	2	5	1	2	5	5	4
13185	44	ar	sp	-0.180268086799136	Unclear	9.54545454545455	0.039363737038156	0.404428382035695	0.039363737038156	0.043480108806529	0.616771011561944	1	1	2.6	5	2.64102564102564	39	2	29	2	2	2	1	0		3	1	4	2002	2	0	5	1	5	5	5	1	5	1	1	1	5	1	5	1	1	5	5	5
13230	45	ar	sp	0.055630020062783	Unclear	9.16279069767442	0.038489587553683	0.409581320733801	0.038489587553683	0.035511266511267	0.63991782965712	1	1	4.625	8	2.23809523809524	21	1	20	2	2	2	1	0		4	2	6	2003	1	0	5	1	5	5	5	1	2	1	3	1	2	1	5	1	1	5	4	5
13275	46	ar	sp	-0.403790127401736	Inverted	13.6888888888889	0.017077754287057	0.594930996859673	0.017077754287057	-0.201248075461983	0.677119344921865	1	1	1.71428571428571	7	2.2	30	2	25	2	2	2	2	0		2	1	4	2004	1	0	5	3	5	5	5	2	5	4	5	3	5	1	5	1	3	5	5	3
13320	47	ar	sp	-0.350760068429439	Inverted	19.1111111111111	0.013836034766267	0.643662611713536	0.013836034766267	-0.178633025297191	0.663643882018835	1	1	3	1	2	34	1	23	2	2	2	1	0		4	3	4	2003	1	0	5	1	4	4	5	1	5	3	2	1	5	1	5	1	1	5	3	1
13365	48	ar	sp	-0.39029324007154	Inverted	14.9777777777778	0.013507164669955	0.571225990029528	0.013507164669955	-0.257095464249326	0.621285529147783	2	0.955555555555556	2.8	10	2	25	2	30	2	2	2	1	0		4	1	5	2001	1	0	5	2	4	3	3	1	5	3	3	2	5	2	5	3	1	5	5	4
13410	49	ar	sp	-0.07798253669009	Unclear	16.9777777777778	0.016279069767442	0.613467248980402	0.016279069767442	-0.053101314911555	0.671468529447252	1	1	4	2	2.75609756097561	41	2	27	2	2	2	1	0		2	5	5	2003	1	0	5	3	4	4	3	2	5	3	5	3	5	2	5	3	1	5	5	4
13455	50	ar	sp	0.022226979248414	Unclear	12.3720930232558	0.026632093563461	0.508826748970256	0.026632093563461	0.045564215685119	0.614107070343172	1	1	3.64285714285714	14	2.88	25	2	30	2	4	2	3	0		3	1	4	2002	1	0	5	2	5	4	3	1	2	2	2	2	5	1	5	1	2	5	4	5
13500	51	ar	sp	-0.417461018073033	Inverted	12.5	0.01575556226719	0.397631211917868	0.01575556226719	0.476213801190422	0.85810853121638	2	0.840909090909091	3.875	8	1.70588235294118	34	1	27	2	2	2	1	0		5	2	7	2004	0	0	5	1	4	2	4	1	2	3	4	1	4	1	5	1	1	5	5	3
13545	52	ar	sp	-0.550067755438772	Inverted	10.3255813953488	0.029657240093996	0.477820643294496	0.029657240093996	0.050201850621483	0.563432727285338	1	1	2.33333333333333	3	2	41	1	20	2	2	2	1	0		3	6	2	2004	1	0	5	2	5	5	5	3	1	1	5	3	5	1	5	1	1	5	5	1
13590	53	ar	sp	-0.123021815950347	Unclear	7	0.055572334642102	0.308237537956835	0.055572334642102	0.260098295898212	0.675148123096007	1	1	3	11	2.83333333333333	24	1	29	2	2	2	1	0		2	2	4	2003	1	0	5	3	5	5	4	4	3	3	3	1	4	1	5	2	3	5	5	3
13635	54	ar	sp	-0.51888688426292	Inverted	31.2	0.00676532769556	0.791928904712393	0.00676532769556	0.194892345646965	0.805757350262118	1	1	2.4	5	2.06896551724138	29	1	30	2	2	2	1	0		1	1	4	2000	3	0	5	3	5	5	5	2	5	3	3	1	5	2	5	1	1	5	5	5
13680	56	ar	sp	-0.59911630158026	Inverted	10.4888888888889	0.019661733615222	0.458242016218565	0.019661733615222	-0.081381922419933	0.652427189901505	2	0.933333333333333	2.38095238095238	21	1.4375	16	2	36	2	2	2	1	0		3	1	5	2001	3	0	5	4	5	5	5	2	4	4	4	4	5	4	5	3	3	5	5	4
13725	57	ar	sp	-0.044482540400549	Unclear	9.11111111111111	0.028729151984966	0.404517346476772	0.028729151984966	0.237119397643431	0.778405514061972	2	0.955555555555556	3.45454545454545	11	1.92307692307692	13	1	32	2	2	4	1	0		3	5	5	2003	1	1	5	3	4	2	5	1	3	2	2	1	5	3	5	1	1	5	5	4
13770	58	ar	sp	-0.227149647051575	Inverted	13.0909090909091	0.020210409745294	0.559839307829394	0.020210409745294	-0.108366828104362	0.633132502690671	1	1	2.5625	16	2.42857142857143	21	1	23	2	2	2	1	0		3	1	3	2003	0	0	5	2	5	5	5	3	3	3	4	2	4	2	5	2	3	5	2	5
13815	59	ar	sp	-0.089194935969405	Unclear	18.4444444444444	0.015010570824524	0.627675364242628	0.015010570824524	0.072706417297547	0.46829397940605	1	1	4	3	2.725	40	1	28	2	2	2	3	1	0	5	2	2	1999	1	0	5	2	4	4	4	1	5	3	4	3	1	1	3	1	1	5	4	3
13860	60	ar	sp	0.111710749094786	Unclear	9.04545454545455	0.028692237994564	0.468531017465768	0.028692237994564	-0.046570438558039	0.614095944641443	1	1	3.54545454545455	11	3.11538461538462	26	1	19	2	2	2	1	0		1	3	4	2004	1	0	5	1	3	3	5	1	2	2	1	1	3	1	2	1	2	5	3	2
13905	61	ar	sp	-0.20356747635019	Unclear	18.8444444444444	0.014681700728212	0.62405893017107	0.014681700728212	0.124664774307715	0.596321021958018	1	1	3.5	14	2.35714285714286	14	1	38	2	2	2	2	0		2	5	4	1997	3	0	5	2	5	5	4	1	5	4	4	2	5	3	5	3	1	5	5	5
13950	62	ar	sp	-0.20356747635019	Unclear	9.95555555555556	0.022926943857177	0.520747484325659	0.022926943857177	-0.217399568453464	0.630301096779073	1	1	2.88888888888889	9	2.32142857142857	28	2	33	2	2	2	2	0		4	2	4	2004	1	0	5	1	3	3	5	2	2	1	5	1	5	1	5	1	1	5	4	2
13995	63	ar	sp	-0.191884763850326	Unclear	15.1555555555556	0.019473807845901	0.565135975301898	0.019473807845901	-0.033707484772325	0.580743512268399	1	1	2.66666666666667	12	2.26086956521739	23	1	34	2	2	2	2	1	0	5	5	7	2001	3	0	5	3	4	4	4	2	1	1	3	3	4	1	5	2	2	5	4	4
14040	64	ar	sp	-0.111710749094794	Unclear	14.5777777777778	0.014399812074231	0.522706632109124	0.014399812074231	-0.091905904854771	0.776058944413858	2	0.933333333333333	3.27272727272727	11	2.48387096774194	31	1	29	2	3	2	1	0		2	2	7	2002	1	0	5	1	5	5	5	2	1	1	3	1	5	1	5	1	1	5	5	2
14085	65	ar	sp	-0.123021815950347	Unclear	6.24390243902439	0.047342088805504	0.309461108779083	0.047342088805504	0.225413437992687	0.631470448024594	2	0.951219512195122	2.75	12	2.71875	32	2	25	2	2	2	1	0		4	3	3	2003	1	0	5	1	5	5	3	1	3	2	5	2	5	2	5	1	1	5	5	4
14130	66	ar	sp	-0.275319948987747	Inverted	6.59090909090909	0.03037853619249	0.449647655071098	0.03037853619249	-0.216923991131766	0.609013143079087	1	1	2.875	8	1.75	24	2	30	2	2	2	5	0		5	1	4	2003	2	1	5	1	5	5	5	3	5	3	1	1	5	1	5	1	1	5	5	3
14175	67	ar	sp	-0.157214973253665	Unclear	9.91111111111111	0.029480855062251	0.459469641129776	0.029480855062251	0.298161042800843	0.619707103970603	1	1	2.70588235294118	17	2.72222222222222	18	1	49	2	1	4	3	2	0	3	6	4	2003	0	0	5	1	3	3	5	1	3	3	5	1	5	1	5	1	1	5	5	5
14220	68	ar	sp	-0.20356747635019	Unclear	16	0.018228799624149	0.580882767883476	0.018228799624149	0.039926827418437	0.838963527544664	1	1	2.8	10	2.54285714285714	35	2	29	2	2	2	1	0		4	1	4	2001	2	0	5	1	5	5	5	1	5	3	5	1	5	1	5	1	1	5	5	2
14265	69	ar	sp	-0.445362747096825	Inverted	15.6363636363636	0.01578073089701	0.612994633611232	0.01578073089701	-0.185980006181565	0.704896676026252	1	1	2.5	4	2.19444444444444	36	1	22	2	2	2	1	0		3	5	4	2002	1	0	5	2	5	5	5	1	2	1	4	1	5	1	5	1	1	5	2	2
14310	70	ar	sp	0.215320849189454	Standard	9.95555555555556	0.026450552031947	0.480822993183903	0.026450552031947	0.110783599300216	0.476351801835112	1	1	3.83333333333333	12	3.18518518518519	27	1	30	2	2	2	1	0		2	6	5	2003	1	0	5	3	5	5	5	1	2	1	3	2	5	1	5	1	1	5	4	2
14355	71	ar	sp	-0.044482540400549	Unclear	8.57142857142857	0.02116724738676	0.39554158852857	0.02116724738676	0.01577379786025	0.669135284564132	2	0.880952380952381	3	1	2.90697674418605	43	1	26	2	2	2	1	0		3	3	4	2004	0	0	5	1	3	3	5	1	5	1	5	1	3	1	3	1	1	5	3	3
14400	72	ar	sp	-0.811587482207333	Inverted	15.4545454545455	0.01819691935971	0.582726796833772	0.01819691935971	0.258092863593352	0.806294311216529	1	1	1.75	16	1.48	25	2	27	2	2	2	1	0		2	2	5	2004	2	0	5	2	5	5	5	2	4	4	5	2	5	3	5	1	1	5	5	3
14445	73	ar	sp	-0.227149647051575	Inverted	12.047619047619	0.025319396051103	0.519458991371507	0.025319396051103	-0.059675673738911	0.702827729587581	1	1	3.44444444444444	9	2.25	28	2	48	2	2	2	5	2	0	2	1	3	2004	0	0	5	1	2	3	2	1	3	3	4	1	4	1	3	2	1	5	5	3
14490	74	ar	sp	-0.337874756832905	Inverted	11.5111111111111	0.024547803617571	0.433314342075264	0.024547803617571	0.298362690233315	0.530242190509069	2	0.955555555555556	1.66666666666667	3	2.27027027027027	37	2	38	2	2	2	5	1	0	2	5	7	2001	3	0	5	3	5	5	5	3	2	2	3	1	5	1	5	1	3	5	4	4
14535	75	ar	sp	-0.376961484062525	Inverted	11.1555555555556	0.028635189100305	0.470357214700354	0.028635189100305	0.166358120799492	0.661365025095147	1	1	2	2	2.24	25	1	36	2	2	2	3	0		2	6	6	1998	1	1	5	1	3	5	5	3	2	3	1	1	5	1	5	1	1	5	4	2
14580	76	ar	sp	-0.251053346142269	Inverted	18.0888888888889	0.01087620389946	0.585445167976321	0.01087620389946	-0.188443827996705	0.745075572944532	2	0.933333333333333	2.66666666666667	12	2.43478260869565	23	1	24	2	2	2	1	0		3	3	7	2001	1	0	5	1	3	3	2	1	1	1	4	1	5	1	4	1	3	5	3	3
14625	77	ar	sp	-0.022226979248432	Unclear	16.9777777777778	0.016255579046277	0.610083081215226	0.016255579046277	-0.107173347466169	0.758819141999595	1	1	3	3	2.91666666666667	36	1	28	2	2	4	2	0		4	1	4	2004	1	0	5	1	5	5	5	2	5	5	5	1	5	1	5	1	1	5	5	2
14670	78	ar	sp	-0.145769890296316	Unclear	15.7333333333333	0.015550857411323	0.614143839049864	0.015550857411323	-0.153098373624445	0.675193990515043	1	1	3.35714285714286	14	2.45833333333333	24	2	47	2	2	2	4	3	0	3	5	7	2001	0	0	5	3	4	4	4	3	4	3	4	3	4	3	5	3	4	5	4	3
14715	79	ar	sp	-0.03334939527842	Unclear	6.18604651162791	0.030953731464225	0.321558647494125	0.030953731464225	0.22448820704463	0.584569873933225	2	0.883720930232558	3.25	12	2.65384615384615	26	2	25	2	2	2	1	0		3	1	3	2000	0	0	5	1	5	4	3	1	2	1	3	1	4	1	5	1	1	5	5	2
14760	80	ar	sp	0	Unclear	8.62222222222222	0.029950669485553	0.457071508013521	0.029950669485553	-0.011458601168325	0.616611420283291	1	1	4	12	2.14285714285714	21	2	30	2	2	2	1	0		5	5	5	2001	1	1	5	2	5	5	5	1	3	3	2	2	5	2	5	1	2	5	4	3
14805	1	gu	sp	-0.51888688426292	Inverted	12.8181818181818	0.029396959629518	0.467157023571968	0.029396959629518	0.446778098257653	0.775318621285806	1	1	2.8	10	0	0	1	30	6	6	6	1	0		9	3	7	2000	0	0	5	5	5	5	5	5	5	5	5	5	5	5	1	5	4	5	5	5
14850	2	gu	sp	-0.688251440311728	Inverted	22.6222222222222	0.011299036880432	0.679747186438907	0.011299036880432	-0.164081211373495	0.487563550881318	1	1	1.5	6	0	0	1	29	6	6	6	1	0		13	2	7	2001	0	0	5	3	5	3	3	3	1	5	2	1	1	3	1	5	5	1	4	4
14895	3	gu	sp	0.43131526591927	Standard	14.4090909090909	0.032593375616632	0.431105153624906	0.032593375616632	0.0645973490127	0.755277957682268	1	1	4.46875	32	0	0	2	20	3	6	6	1	0		9	3	2	1995	0	0	5	5	3	3	4	3	2	4	2	2	2	4	1	4	5	3	4	3
14940	4	gu	sp	-0.251053346142269	Inverted	19.0666666666667	0.015433403805497	0.613967003964951	0.015433403805497	-0.028481177907039	0.745230914041149	1	1	2.75	4	0	0	1	27	6	6	6	1	0		11	3	4	2005	0	0	5	5	5	5	3	2	1	5	5	5	3	5	3	5	5	5	3	5
14985	5	gu	sp	-0.61614604729539	Inverted	22.1818181818182	0.011627906976744	0.687669695543315	0.011627906976744	-0.214846294185476	0.710829631421708	1	1	0	0	0	0	1	29	6	6	6	3	1	1	4	3	3	2003	0	0	5	2	3	5	4	4	4	4	1	3	1	4	1	5	4	5	4	4
15030	6	gu	sp	0.239058786050846	Standard	14	0.009936575052854	0.445357485073713	0.009936575052854	-0.057111403996618	0.761363977113559	3	0.822222222222222	3.14285714285714	14	0	0	2	23	6	1	6	1	0		5	3	3	1998	1	1	5	1	4	2	4	3	1	3	2	1	1	4	1	5	5	1	4	5
15075	7	gu	sp	0	Unclear	17.6888888888889	0.013906506929763	0.631671002011362	0.013906506929763	-0.034471590129555	0.815930302617117	1	1	3.66666666666667	9	0	0	2	27	6	6	6	1	2	0	4	6	3	2003	0	1	5	3	3	2	3	3	4	4	3	2	1	5	1	5	3	5	5	1
15120	8	gu	sp	0.100436407773652	Unclear	16.8	0.01595019967113	0.609930876149107	0.01595019967113	-0.011454535557978	0.739482256877511	1	1	3.5	8	0	0	1	24	6	6	6	1	0		8	5	7	2003	1	0	5	3	5	5	3	2	2	2	2	2	2	5	1	5	5	3	5	2
15165	9	gu	sp	-0.550067755438772	Inverted	23.7619047619048	0.011062717770035	0.716327232964379	0.011062717770035	0.043235748933587	0.773112126196536	1	1	2.33333333333333	3	0	0	1	33	6	6	6	1	2	1	4	3	7	2002	0	0	5	3	5	5	5	3	3	3	3	3	3	5	1	5	5	5	5	5
15210	10	gu	sp	-0.20356747635019	Unclear	13.9555555555556	0.020695325346488	0.54052072733473	0.020695325346488	-0.158322974985295	0.769717893233148	1	1	3.4375	16	0	0	2	18	6	6	6	1	0		5	3	3	1999	0	1	4	1	3	4	3	3	3	3	3	3	3	3	1	3	4	1	4	5
15255	1	ma	sp	0.077982536690073	Unclear	11.952380952381	0.01486643437863	0.466321249558742	0.01486643437863	0.215272218757678	0.61648770456856	2	0.880952380952381	3.85714285714286	7	2.9375	32	2	28	4	4	4	1	0		9	2	4	98	4	1	4	2	4	3	3	3	2	4	3	4	4	4	3	4	3	4	4	4
15300	2	ma	sp	0.022226979248414	Unclear	16.3555555555556	0.014658210007047	0.622179679721461	0.014658210007047	-0.223584334819861	0.698821702918206	1	1	4	9	2.80555555555556	36	2	26	4	4	4	2	2	2	5	3	3	1995	1	0	5	5	3	4	5	5	5	5	3	3	2	3	3	3	3	5	5	3
15345	3	ma	sp	0.299993899014368	Standard	23.6888888888889	0.011134601832276	0.698267092523708	0.011134601832276	-0.134474312968974	0.794913201480459	1	1	0	0	3.57777777777778	45	1	45	4	4	4	2	2	2	9	1	2	1990	1	0	4	5	2	5	3	3	5	2	1	1	4	3	2	3	4	5	4	3
15390	4	ma	sp	0.145769890296319	Unclear	20.6666666666667	0.012849424477332	0.654724248827076	0.012849424477332	0.033110573029921	0.858506635337967	1	1	3.09090909090909	11	3.35294117647059	34	1	34	4	4	4	2	2	2	5	1	1	1998	2	0	5	3	5	5	4	4	3	5	4	2	2	2	2	2	3	3	5	3
15435	5	ma	sp	0.100436407773652	Unclear	12.5909090909091	0.017391523205477	0.597203478892666	0.017391523205477	-0.695653968388118	0.799895364964254	1	1	0	0	3.2	45	2	38	4	4	4	2	4	0	8	3	1	2004	0	0	2	5	2	5	5	3	5	3	3	5	1	2	1	2	1	5	5	2
15480	6	ma	sp	-0.168712949128145	Unclear	20.9777777777778	0.014023960535589	0.638744702560818	0.014023960535589	0.356889865314516	0.86079297041371	1	1	2.88888888888889	9	2.61111111111111	36	2	44	4	4	4	5	3	0	5	1	1	1995	1	1	3	3	4	2	4	2	1	5	4	1	1	1	1	1	2	5	5	5
15525	7	ma	sp	0.157214973253667	Unclear	14.7111111111111	0.010805731735964	0.51705313274941	0.010805731735964	-0.171411758642802	0.723130913036213	2	0.888888888888889	5	9	2.625	32	1	36	4	4	4	2	0		8	2	4	2000	2	0	5	5	5	5	5	5	5	5	5	5	5	5	5	3	5	5	5	5
15570	8	ma	sp	-0.157214973253665	Unclear	35.7333333333333	0.004369274136716	0.85455456765233	0.004369274136716	-0.138333934683321	0.895313974096709	1	1	2.77777777777778	9	2.66666666666667	36	2	56	4	4	4	2	8	0	8	3	2	2004	1	0	2	4	2	2	5	4	3	3	2	3	5	2	5	1	1	5	4	4
15615	9	ma	sp	0.145769890296319	Unclear	22.7111111111111	0.011557434813249	0.682108870338244	0.011557434813249	-0.297897060040108	0.390706359871889	1	1	3.68181818181818	22	2.75	20	2	39	4	4	4	2	4	1	3	3	1	1999	3	0	3	5	3	5	2	1	4	4	2	3	2	2	1	1	3	2	4	4
15660	10	ma	sp	0.145769890296319	Unclear	8.04651162790698	0.022175404478297	0.468844690395281	0.022175404478297	-0.291299320475973	0.494770320763469	2	0.953488372093023	3.68181818181818	22	2.70588235294118	17	2	35	4	4	4	1	1	1	9	6	2	1989	4	0	4	4	5	3	3	5	2	4	3	2	3	4	1	1	4	3	5	5
15705	11	ma	sp	0.337874756832906	Standard	12.0444444444444	0.013577636833451	0.472754263460656	0.013577636833451	-0.078983601284084	0.652204451247373	3	0.888888888888889	5	7	3.35135135135135	37	2	31	4	4	4	2	1	1	9	2	2	90	2	1	4	4	4	4	3	5	3	3	4	4	2	4	4	4	3	4	4	4
15750	12	ma	sp	-0.417461018073033	Inverted	12.2222222222222	0.019849659384543	0.551218817191468	0.019849659384543	-0.275277341429697	0.76764291588853	1	1	2.15	20	2.66666666666667	18	2	18	1	1	4	1	0		5	3	3	1998	1	0	5	4	5	4	3	3	3	5	2	4	1	5	1	5	5	2	5	5
15795	13	ma	sp	-0.191884763850326	Unclear	10.9090909090909	0.023280982583308	0.521205682142731	0.023280982583308	-0.084712311301343	0.643942662053462	1	1	2.38888888888889	18	2.77777777777778	27	2	19	4	4	4	1	0		1	3	3	1993	2	0	5	2	5	5	2	5	2	5	5	2	1	5	1	5	5	1	5	5
15840	14	ma	sp	0.227149647051577	Standard	20.7272727272727	0.022978959025471	0.547740715126818	0.022978959025471	0.561749638775772	0.795670901961723	1	1	3.2	5	3.39473684210526	38	2	37	4	4	4	1	0		9	2	3	2001	0	0	5	1	4	2	2	3	3	5	5	3	5	5	5	3	3	3	5	4
15885	15	ma	sp	-0.275319948987747	Inverted	15.6	0.026661968522434	0.476005071669408	0.026661968522434	-0.092096396387439	0.769820097654025	1	1	2.71428571428571	7	2.42105263157895	38	2	31	4	4	4	2	2	0	6	3	3	2004	1	0	2	4	2	5	2	1	4	5	3	5	4	4	1	2	1	5	5	5
15930	16	ma	sp	-0.215320849189453	Inverted	28.8372093023256	0.007697917510737	0.780609796808167	0.007697917510737	-0.180859930937892	0.86098708774219	1	1	3	6	2.47368421052632	38	2	22	4	4	4	1	0		10	1	3	2000	1	0	5	3	4	4	3	2	3	4	3	4	3	4	2	5	5	3	2	5
15975	17	ma	sp	-0.39029324007154	Inverted	36.5333333333333	0.003946441155743	0.859440302114422	0.003946441155743	-0.052555162225751	0.814242859900538	1	1	0	0	2.26666666666667	45	1	19	4	4	4	1	0		3	3	2	2005	0	1	2	4	4	4	4	2	4	2	4	4	4	2	4	2	1	4	4	2
16020	18	ma	sp	-0.145769890296316	Unclear	16.5333333333333	0.016208597603947	0.611880581635498	0.016208597603947	0.045583374498671	0.55122170271236	1	1	2.88888888888889	9	2.68571428571429	35	2	19	4	4	4	1	0		4	6	4	2000	1	0	5	5	5	5	4	4	5	5	4	4	3	5	3	5	4	5	4	4
16065	19	ma	sp	0.403790127401736	Standard	12.9333333333333	0.023208832511158	0.514773246020685	0.023208832511158	-0.124492251977314	0.52533721098636	1	1	4	20	3.52173913043478	23	1	24	4	4	4	1	0		10	1	2	2002	0	0	5	5	3	5	5	3	5	4	4	1	3	3	3	3	1	5	4	5
16110	20	ma	sp	0.59911630158026	Standard	10.6976744186047	0.022310455662696	0.537980710556361	0.022310455662696	-0.210335229053272	0.622556549758981	1	1	4.5	34	2.8	10	2	34	4	4	4	2	3	3	7	6	2	1989	2	0	5	3	3	4	3	3	3	3	3	3	2	3	1	1	3	4	4	4
16155	21	ma	sp	-0.4740797971531	Inverted	43.9555555555556	2.34907211651398E-05	0.999012345679012	2.34907211651398E-05	-0.045454545449742	0.984314534631883	1	1	0	0	2.13333333333333	45	2	22	4	4	4	1	0		6	2	3	1999	0	0	2	5	5	5	3	3	2	5	4	2	1	3	1	3	1	4	4	3
16200	22	ma	sp	0.20356747635019	Unclear	13.3953488372093	0.018312940604489	0.581146280941462	0.018312940604489	-0.441528313257987	0.71725616923385	1	1	4	16	3.14285714285714	28	2	25	4	4	4	2	2	2	5	3	2	2000	2	0	5	3	5	5	3	3	3	5	3	5	3	3	3	3	3	3	3	5
16245	23	ma	sp	0.727069562631529	Standard	5.30232558139535	0.031683007859979	0.358614281125323	0.031683007859979	-0.040116576225845	0.441437771266382	2	0.930232558139535	4.47058823529412	17	4.04166666666667	24	1	18	1	4	4	1	0		3	1	2	0	0	0	5	4	3	3	2	3	2	4	5	3	2	4	1	2	4	2	2	5
16290	24	ma	sp	0.011111705584205	Unclear	22.9333333333333	0.011134601832276	0.688151697235956	0.011134601832276	-0.197685468883993	0.680230388081355	1	1	3	2	3.02325581395349	43	2	30	4	4	4	1	0		6	3	2	2001	1	1	2	4	3	5	4	2	4	5	5	5	5	3	5	3	1	5	4	5
16335	25	ma	sp	-3.82864032784645	Inverted	19.4146341463415	0.014196372732958	0.662419527343796	0.014196372732958	-0.094266462241851	0.689572537138214	1	1	1.02439024390244	41	1	4	1	18	4	4	4	1	0		2	3	2	2002	0	0	3	5	4	5	5	3	1	5	5	5	1	5	5	5	3	5	5	5
16380	26	ma	sp	0.251053346142267	Standard	16.4	0.01677237491191	0.594664570756659	0.01677237491191	0.102318493438494	0.514381624738445	1	1	3.85714285714286	7	3.42105263157895	38	1	43	4	4	4	2	4	3	10	3	2	1984	0	1	5	4	4	4	3	3	3	4	2	3	1	4	1	3	4	4	4	4
16425	27	ma	sp	-0.707404959259284	Inverted	17.2	0.018228799624149	0.57784105080541	0.018228799624149	0.202458332829742	0.529669959123506	1	1	2.9375	16	1.23076923076923	26	2	22	4	4	4	2	0		5	6	2	1996	5	0	5	5	5	5	3	5	3	5	5	3	3	3	2	2	3	4	3	5
16470	28	ma	sp	-0.263138584361388	Inverted	21.5555555555556	0.011886304909561	0.674707104357225	0.011886304909561	0.11035271798664	0.81384428349807	1	1	3.5	12	2.13793103448276	29	2	32	4	4	4	2	2	2	5	6	3	1988	2	0	4	4	4	4	3	3	3	3	3	3	3	3	3	3	3	3	3	3
16515	29	ma	sp	-0.20356747635019	Unclear	25.2	0.009936575052854	0.70818760471888	0.009936575052854	0.200649464192041	0.692103246870007	1	1	4	3	2.32352941176471	34	1	28	4	4	4	1	0		3	2	4	2004	1	0	2	5	3	5	4	2	5	4	2	4	4	4	2	2	2	4	4	2
16560	30	ma	sp	-0.325123213326046	Inverted	24.9333333333333	0.016161616161616	0.616865235201827	0.016161616161616	0.922887817100754	0.66064170565614	1	1	3.42857142857143	7	2.14285714285714	35	1	33	4	4	4	1	0		8	1	4	2004	1	0	3	5	4	3	5	3	4	3	3	5	5	5	5	3	3	5	5	3
16605	31	ma	sp	-0.811587482207333	Inverted	22.5333333333333	0.015198496593846	0.623553923464717	0.015198496593846	0.540779733855632	0.748458205348478	1	1	2	12	1.60606060606061	33	2	40	4	4	4	5	1	1	7	3	2	2002	2	0	5	5	3	4	4	5	5	3	2	4	3	3	4	2	1	5	4	4
16650	32	ma	sp	-0.215320849189453	Inverted	10.7272727272727	0.026477398570422	0.487963782132095	0.026477398570422	0.196803005843534	0.684440508358569	1	1	2.16666666666667	6	2.33333333333333	33	2	20	4	4	4	1	0		3	3	3	2003	2	0	2	5	3	5	5	5	5	5	3	5	5	5	3	5	1	5	5	5
16695	33	ma	sp	0.350760068429439	Standard	7.40909090909091	0.039288231148696	0.394914531546893	0.039288231148696	0.407179192489717	0.37560747960908	1	1	4.36	25	2.8	20	2	23	4	4	4	1	0		6	6	7	1994	7	0	3	5	5	4	2	2	5	4	3	5	2	3	1	2	1	5	3	3
16740	34	ma	sp	0.033349395278388	Unclear	11.9024390243902	0.022420262664165	0.554783997983091	0.022420262664165	-0.161037712055829	0.542071748617851	1	1	3.5	10	2.94117647058824	34	2	19	4	4	4	1	0		3	6	2	1986	1	0	5	2	5	3	3	4	1	5	5	3	1	3	1	2	4	4	2	1
16785	35	ma	sp	0.503703431224893	Standard	19.9111111111111	0.012731970871506	0.665523519322173	0.012731970871506	-0.430827602725749	0.708621236692881	1	1	5	4	3.67567567567568	37	1	50	4	4	4	2	3	2	10	1	3	1989	1	1	4	5	4	4	5	5	3	3	3	4	3	3	3	3	3	5	4	5
16830	36	ma	sp	-0.022226979248432	Unclear	15.3777777777778	0.017500587268029	0.585394724688714	0.017500587268029	-0.217912376358358	0.548662255582333	1	1	3.06060606060606	33	2.44444444444444	9	1	18	4	4	4	1	0		2	2	2	1990	1	0	5	3	5	3	3	5	1	3	4	2	1	3	1	5	5	3	3	5
16875	37	ma	sp	0.168712949128146	Unclear	11.7619047619048	0.023809523809524	0.463196668475992	0.023809523809524	0.168468362787606	0.657913837237046	2	0.952380952380952	4	11	2.82142857142857	28	1	36	4	4	4	1	0		3	1	4	2001	2	1	3	5	3	5	3	5	1	4	1	1	1	4	1	4	1	1	5	5
16920	38	ma	sp	-0.20356747635019	Unclear	28.3555555555556	0.008268733850129	0.750292889402018	0.008268733850129	-0.112654539727536	0.659860724957526	1	1	2.94444444444444	18	2.26923076923077	26	1	39	4	4	4	2	2	2	10	3	2	1991	2	0	3	5	4	4	5	4	3	4	5	5	4	4	2	2	3	5	4	5
16965	40	ma	sp	0.20356747635019	Unclear	19.6888888888889	0.013248766737139	0.650797148176088	0.013248766737139	-0.103977813828574	0.801066972533158	1	1	3.86666666666667	15	3.16666666666667	30	2	25	4	4	4	2	3	3	11	3	1	1999	2	0	2	5	3	2	3	3	3	4	4	3	3	1	2	1	1	5	3	5
17010	42	ma	sp	-0.168712949128145	Unclear	5.90697674418605	0.036841963104017	0.409170701176368	0.036841963104017	0.021012283842894	0.558648043103367	1	1	2.33333333333333	12	2.76	25	2	29	4	4	4	2	2	2	6	3	3	1999	1	0	2	5	3	5	4	3	3	3	4	4	3	3	2	2	1	5	5	5
17055	44	ma	sp	0.251053346142267	Standard	27.3777777777778	0.008785529715762	0.74298215034197	0.008785529715762	-0.238176754095193	0.795131118865107	1	1	3.53333333333333	15	3.46666666666667	30	2	44	4	4	4	2	2	0	7	2	1	1987	1	0	3	5	4	4	4	4	5	4	4	4	1	1	1	1	1	5	4	5
17100	45	ma	sp	0.275319948987747	Standard	18.4888888888889	0.021611463471929	0.541399859709177	0.021611463471929	0.111412363810165	0.875578914809272	1	1	3.6	10	3.40625	32	2	42	4	4	4	2	6	1	5	3	1	2003	0	0	1	5	4	5	5	3	5	4	4	4	1	1	1	1	1	5	4	4
17145	46	ma	sp	0.066795464798245	Unclear	25.6888888888889	0.009678177120038	0.717385227395989	0.009678177120038	-0.157856374088348	0.709278552446403	1	1	2.90909090909091	11	3.20588235294118	34	1	28	4	4	4	1	0		10	3	2	2001	0	0	2	5	5	5	5	5	5	5	5	5	4	4	5	3	1	5	3	5
17190	47	ma	sp	-0.287603094726632	Inverted	21.8666666666667	0.011815832746065	0.676344778671403	0.011815832746065	0.035731386607828	0.674329364570757	1	1	3.75	8	2.16216216216216	37	1	34	4	4	4	1	0		11	1	3	1999	1	0	4	5	5	5	5	3	5	5	4	5	5	3	3	5	3	5	5	5
17235	48	ma	sp	-0.403790127401736	Inverted	15.4666666666667	0.018957011980268	0.569569130199771	0.018957011980268	0.009987125457766	0.662024435374097	1	1	2.4	15	2.16666666666667	30	2	18	4	4	4	1	0		5	3	3	1988	2	0	5	4	3	4	4	4	3	4	2	2	2	2	3	4	5	3	4	4
17280	49	ma	sp	0.688251440311728	Standard	5.64102564102564	0.048035890141153	0.383571843299876	0.048035890141153	0.024567234254075	0.317778903992052	1	1	4.53846153846154	13	3.96774193548387	31	2	21	4	4	4	1	0		3	3	2	2001	1	0	3	3	3	3	3	3	3	3	3	3	3	3	1	1	3	3	3	4
17325	50	ma	sp	-0.145769890296316	Unclear	33.1555555555556	0.005731735964294	0.805347539186997	0.005731735964294	-0.077689017593269	0.61319746502753	1	1	3.06896551724138	29	2	15	1	18	1	4	4	1	0		4	1	3	0	0	0	5	3	5	2	4	3	1	5	5	1	1	3	1	2	5	1	2	5
17370	51	ma	sp	0.376961484062526	Standard	34.5333333333333	0.005003523608175	0.829495232271371	0.005003523608175	-0.13836357726065	0.790757396479534	1	1	4.66666666666667	6	3.56410256410256	39	2	20	4	4	4	1	0		5	3	2	2001	0	0	2	5	3	4	4	4	4	4	4	4	4	4	4	4	2	3	3	3
17415	52	ma	sp	0.123021815950344	Unclear	11.9090909090909	0.023356488472768	0.515644274049005	0.023356488472768	0.035366778117901	0.706373349517581	1	1	4	11	2.78571428571429	28	1	42	4	4	4	1	0		10	1	4	1988	0	1	5	3	5	3	5	5	2	5	5	2	2	2	1	1	1	5	3	5
17460	53	ma	sp	0.044482540400536	Unclear	17.6888888888889	0.014094432699084	0.632030283335087	0.014094432699084	-0.095815841144414	0.806804374093943	1	1	3.03846153846154	26	3.15789473684211	19	1	47	4	4	4	2	3	3	12	4	2	1978	1	0	5	5	5	4	3	3	5	5	5	3	3	3	1	3	1	5	3	5
17505	54	ma	sp	-0.488772153364288	Inverted	15.2093023255814	0.021338087135024	0.562768543133608	0.021338087135024	-0.253305461409086	0.713004222299576	1	1	2.60869565217391	23	1.71428571428571	14	2	18	4	4	4	1	0		5	6	2	1997	1	0	5	1	4	3	5	3	2	5	5	4	1	3	1	4	5	2	4	5
17550	55	ma	sp	0.45961390458476	Standard	4.0625	0.007930107526882	0.161121363150641	0.007930107526882	0.733650573345229	0.734872682464746	6	0.5	0	0	3.82051282051282	39	1	30	4	4	4	1	0		5	3	3	2004	0	1	2	3	1	3	4	2	3	4	2	3	1	3	1	3	1	3	4	4
17595	56	ma	sp	-294.081934931582	Inverted	23.1555555555556	0.012943387361992	0.669621551131802	0.012943387361992	-0.039296741647998	0.791391043986134	1	1	1	5	1	36	2	28	4	4	4	1	0		10	3	2	2004	0	0	2	5	4	5	5	3	3	3	3	3	5	3	3	2	1	5	5	5
17640	57	ma	sp	-0.157214973253665	Unclear	21.0222222222222	0.012168193563542	0.664286790766386	0.012168193563542	0.014460136157127	0.780230997569862	1	1	3.375	16	2.31034482758621	29	1	25	4	4	4	1	0		6	6	2	2001	5	0	4	4	4	4	3	2	5	4	3	5	5	3	3	2	3	4	5	5
17685	58	ma	sp	0.022226979248414	Unclear	25.1111111111111	0.009983556495184	0.706803217483877	0.009983556495184	-0.077112148176419	0.586958783645115	1	1	3.57142857142857	21	2.58333333333333	24	1	18	4	4	4	1	0		5	1	2	1999	4	0	4	4	4	5	3	2	5	5	3	3	1	3	1	3	4	3	5	5
17730	59	ma	sp	-0.857995176725177	Inverted	11.5454545454545	0.023004127655291	0.468885010969942	0.023004127655291	-0.183298632722573	0.766003321765406	2	0.954545454545455	1.94736842105263	19	0	0	2	43	7	4	4	2	3	3	6	6	3	1988	0	0	5	5	5	5	3	3	3	5	5	3	5	5	3	3	3	3	1	5
17775	60	ma	sp	0.582439704484882	Standard	12.9333333333333	0.029574817946911	0.472554858902489	0.029574817946911	0.082375910118884	0.556211963079398	1	1	3.66666666666667	6	4.12903225806452	31	1	18	4	4	4	1	0		6	2	2	1995	5	0	4	5	5	5	3	3	3	4	3	4	2	2	1	1	2	5	2	3
17820	61	ma	sp	0.055630020062783	Unclear	10.6666666666667	0.01256753582335	0.45626942852008	0.01256753582335	-0.098343659083706	0.832932656992513	2	0.866666666666667	3.61538461538462	26	2.84615384615385	13	1	42	7	4	4	2	1	1	9	1	4	1987	1	0	2	1	5	5	2	2	1	4	3	2	1	2	1	2	1	1	5	5
17865	62	ma	sp	0.145769890296319	Unclear	36.8	0.003805496828753	0.878789335974486	0.003805496828753	-0.157315328578671	0.941805715750627	1	1	4	7	3.13513513513513	37	2	23	4	4	4	1	0		4	6	2	2000	2	0	3	2	3	5	2	2	5	5	3	5	4	3	5	3	1	3	4	5
17910	63	ma	sp	0.337874756832906	Standard	13.8139534883721	0.017718715393134	0.587449161410035	0.017718715393134	-0.197505476537803	0.718960074263311	1	1	4.3	10	3.44117647058824	34	1	35	4	4	4	2	1	1	7	1	3	1991	0	0	5	5	4	4	2	2	4	4	4	4	4	4	2	3	2	5	3	4
17955	64	ma	sp	-0.011111705584265	Unclear	20.5777777777778	0.012684989429176	0.655008998759907	0.012684989429176	0.169157257716877	0.658933482201359	1	1	3.52	25	2.21052631578947	19	2	20	4	4	4	2	1	1	6	3	7	1997	2	0	5	4	3	4	4	4	4	5	2	3	4	4	2	3	3	4	3	5
18000	65	ma	sp	-0.123021815950347	Unclear	22.4444444444444	0.011580925534414	0.675734234287647	0.011580925534414	-0.216613706008169	0.517248991406242	1	1	3.94444444444444	18	1.84615384615385	26	2	18	4	4	4	1	0		6	3	7	1997	2	0	4	5	3	5	3	3	5	5	2	2	1	3	1	1	3	3	3	5
18045	66	ma	sp	-0.299993899014367	Inverted	23.0222222222222	0.012966878083157	0.66527005685381	0.012966878083157	0.028261711340551	0.810601086756931	1	1	2	1	2.29268292682927	41	2	41	4	4	4	2	4	0	10	3	2	2000	0	0	2	5	1	2	3	1	5	3	4	5	3	1	5	2	1	5	5	2
18090	67	ma	sp	0.089194935969422	Unclear	9.53488372093023	0.02665910380034	0.2872975822903	0.02665910380034	0.581744315305202	0.82548644997611	2	0.813953488372093	2.95652173913043	23	3.29411764705882	17	1	28	4	4	4	1	0		9	1	3	2000	1	0	5	5	5	4	4	3	3	4	4	3	4	3	4	1	2	4	4	4
18135	68	ma	sp	-0.145769890296316	Unclear	22.9268292682927	0.021669793621013	0.574231159767759	0.021669793621013	0.974478402616566	0.924402258800913	1	1	3.93333333333333	15	2.1	30	2	45	4	4	4	2	0		8	6	2	96	2	0	3	3	3	3	1	3	1	5	5	3	1	3	1	1	1	5	5	5
18180	69	ma	sp	0.022226979248414	Unclear	22.6666666666667	0.011392999765093	0.684915949197117	0.011392999765093	-0.101695936676848	0.702549414193123	1	1	3.05263157894737	19	3	24	2	37	4	4	4	2	2	2	5	3	2	16	2	0	3	4	3	4	4	3	3	3	2	3	4	3	4	3	2	4	5	4
18225	70	ma	sp	-0.39029324007154	Inverted	25.8666666666667	0.010030537937515	0.726520550369388	0.010030537937515	-0.024105255043896	0.805025817795865	1	1	2.64285714285714	14	1.88888888888889	27	2	36	4	4	4	2	3	3	8	2	3	1987	0	0	4	4	4	4	4	4	5	4	2	5	4	4	4	4	3	3	4	5
18270	1	se	sp	-0.534336634796476	Inverted	34.7555555555556	0.004886070002349	0.845366214502759	0.004886070002349	-0.266523296352919	0.740067852904278	1	1	2.55555555555556	9	1.91666666666667	36	1	23	2	2	2	1	1	0	14	3	2	2000	1	1	5	5	5	5	5	2	1	5	5	5	5	5	1	3	3	5	4	2
18315	2	se	sp	-0.157214973253665	Unclear	19.1555555555556	0.015456894526662	0.616668211868277	0.015456894526662	0.112959501022744	0.764118011651455	1	1	4	4	2.5609756097561	41	1	33	2	2	2	1	0		4	2	4	2002	0	0	5	3	3	5	5	4	5	5	2	5	2	5	1	3	1	5	5	2
18360	3	se	sp	0.168712949128146	Unclear	42.4444444444444	0.00082217524078	0.969888510510986	0.00082217524078	-0.057341755212266	0.976458945772616	1	1	2	1	3.36363636363636	44	1	18	2	2	2	1	0		4	6	2	2001	1	0	2	4	3	4	4	4	4	4	4	4	4	4	4	2	4	4	4	4
18405	4	se	sp	-0.768074741500057	Inverted	13.7560975609756	0.020888055034397	0.573150744207009	0.020888055034397	-0.015193286918141	0.523251435554794	1	1	3	1	1.64705882352941	34	1	27	3	3	3	2	1	0	4	3	3	2004	0	0	4	3	2	5	4	4	2	5	2	2	1	4	1	2	5	2	5	3
18450	5	se	sp	-0.417461018073033	Inverted	16.5909090909091	0.015478707339173	0.620588890102803	0.015478707339173	-0.200051152666899	0.642790766244556	1	1	2.44444444444444	9	2.16666666666667	36	2	24	3	3	3	2	2	2	7	3	2	9	6	1	5	5	3	5	5	4	5	4	4	5	5	5	1	5	3	4	5	5
18495	6	se	sp	-0.727069562631528	Inverted	22.9333333333333	0.011275546159267	0.688915120528968	0.011275546159267	-0.141803785044012	0.659093758396435	1	1	2	1	1.76190476190476	42	1	28	3	3	3	1	0		5	6	2	2003	0	0	2	5	3	5	5	5	5	5	5	5	1	3	1	2	1	5	5	2
18540	7	se	sp	-0.263420758657835	Inverted	10.1395348837209	0.023174783242849	0.53100443841664	0.023174783242849	-0.218109210440757	0.359447248230904	1	1	3.3	10	2.17857142857143	28	1	32	2	2	2	1	0		6	6	7	2004	0	1	4	5	3	5	5	3	3	5	2	4	1	3	1	3	3	3	5	3
18585	8	se	sp	-0.350760068429439	Inverted	28.5333333333333	0.008174770965469	0.752001283475884	0.008174770965469	-0.023448570583236	0.769141220371553	1	1	1.3	10	2.62857142857143	35	2	30	3	3	3	2	3	3	3	3	2	1997	0	0	3	5	3	4	5	2	5	4	4	4	4	4	1	2	4	2	4	4
18630	9	se	sp	0.191884763850322	Unclear	32.9777777777778	0.005825698848955	0.820061903900064	0.005825698848955	0.12299993765442	0.88279104629634	1	1	4.2	5	3.275	40	2	36	3	3	3	2	4	4	6	3	3	1991	0	0	4	4	3	4	4	3	3	5	5	4	2	4	3	3	3	3	3	1
18675	10	se	sp	-0.961504018172217	Inverted	32.2666666666667	0.006201550387597	0.799862203332748	0.006201550387597	-0.068707717972982	0.705382676520174	1	1	1.63157894736842	19	1.38095238095238	21	2	43	3	3	3	2	4	4	0	1	1	10	0	0	3	4	1	4	3	4	2	4	3	4	1	4	1	4	4	4	3	3
18720	11	se	sp	-0.417461018073033	Inverted	38.4	0.002959830866808	0.900173481487979	0.002959830866808	-0.051247766700279	0.887334781065703	1	1	1	1	2.18604651162791	43	1	28	3	3	3	2	0		7	6	3	2003	0	0	2	5	4	5	5	2	5	5	5	5	5	5	5	2	2	5	5	1
18765	12	se	sp	-0.882428645977782	Inverted	21.4222222222222	0.014752172891708	0.640687325514071	0.014752172891708	-0.002851315674756	0.765519700221737	1	1	0	0	1.58139534883721	43	1	30	2	2	2	1	0		5	2	6	2005	0	1	3	5	1	4	1	3	5	4	4	5	2	2	5	1	1	5	4	3
18810	13	se	sp	-0.59911630158026	Inverted	41.8666666666667	0.001127554615927	0.956544914998372	0.001127554615927	-0.063576354966589	0.854315105821435	1	1	1	1	1.88095238095238	42	1	29	2	2	2	1	1	0	9	2	7	2005	0	0	5	3	3	5	3	3	5	3	5	5	1	2	3	3	3	3	3	5
18855	14	se	sp	0.022226979248414	Unclear	5.35	0.033468286099865	0.454582909297846	0.033468286099865	-0.355399978159846	0.231664142609421	1	1	3.63636363636364	11	2.85294117647059	34	1	32	2	2	2	1	0		6	2	3	2002	0	0	4	5	5	3	3	3	4	5	1	4	4	5	2	3	1	5	5	5
18900	15	se	sp	-0.534336634796476	Inverted	36.1777777777778	0.004275311252055	0.866271743197398	0.004275311252055	0.298385412607049	0.919548776825983	1	1	0	0	2.04444444444444	45	1	26	3	3	3	1	0		6	2	3	2004	0	0	3	5	2	5	5	2	5	5	5	5	2	2	3	1	1	5	3	1
18945	16	se	sp	1.2779973373439	Standard	13.0666666666667	0.018628141883956	0.478099580118185	0.018628141883956	0.232588068491656	0.710993846913687	2	0.933333333333333	4.875	8	4.5	32	1	27	2	2	2	1	0		6	2	4	2001	0	1	4	4	3	4	4	2	4	4	3	4	2	3	1	2	3	4	5	4
18990	17	se	sp	-0.633550364806905	Inverted	12.1777777777778	0.032910500352361	0.43496370230927	0.032910500352361	0.481063221970738	0.756467159145178	1	1	0	0	1.91111111111111	45	1	25	3	3	2	1	0		6	2	3	2002	0	0	3	5	1	3	3	3	1	4	4	4	5	5	3	3	3	5	5	5
19035	18	se	sp	-0.811587482207333	Inverted	31.6	0.006553911205074	0.785961674647964	0.006553911205074	-0.095607928212214	0.69931260381243	1	1	0	0	1.71111111111111	45	1	17	3	3	3	1	0		7	6	2	2004	0	0	3	5	1	5	5	3	5	5	5	5	4	2	1	1	1	5	5	1
19080	19	se	sp	0.325123213326046	Standard	19.0222222222222	0.013248766737139	0.645474963238428	0.013248766737139	-0.129850762805687	0.779367305142855	1	1	4	7	3.55263157894737	38	1	29	2	2	2	1	0		4	1	2	2003	0	0	3	5	3	5	5	2	5	5	3	5	5	3	5	2	1	5	5	3
19125	20	se	sp	-0.688251440311728	Inverted	20.2222222222222	0.013272257458304	0.65554373769305	0.013272257458304	-0.139555200063534	0.717544146343658	1	1	0	0	1.83720930232558	43	1	33	2	2	2	1	0		5	6	5	2005	0	1	3	5	1	5	5	5	5	5	5	5	1	4	1	1	1	5	5	1
19170	21	se	sp	-0.145769890296316	Unclear	9.22727272727273	0.02796234772979	0.470102427077319	0.02796234772979	0.027228634577603	0.666603887832232	1	1	3.75	4	2.55263157894737	38	1	39	2	2	2	2	4	0	6	1	2	2004	0	0	2	5	1	5	5	3	4	4	4	5	5	3	3	1	4	5	5	4
19215	22	se	sp	-0.45961390458476	Inverted	22.9777777777778	0.011134601832276	0.680042067801249	0.011134601832276	-0.103918568037032	0.529169711839101	1	1	0	0	2.15555555555556	45	1	28	2	2	2	1	0		3	6	2	2005	0	0	3	5	1	5	5	4	5	5	5	5	5	3	5	1	1	5	5	1
19260	23	se	sp	0.066795464798245	Unclear	16.2222222222222	0.023044397463002	0.523346965445721	0.023044397463002	0.510862574985518	0.784552684132916	1	1	0	0	3.09302325581395	43	1	40	2	2	2	2	2	0	3	3	1	2004	0	0	2	5	2	5	5	5	2	5	5	5	2	2	3	2	2	5	5	4
19305	24	se	sp	-0.325123213326046	Inverted	23.6	0.016654921306084	0.615224563489232	0.016654921306084	0.499006267571176	0.830791194062004	1	1	1.5	4	2.45	40	1	26	2	2	2	1	0		9	6	3	0	1	0	5	5	5	5	5	5	5	5	5	5	5	5	5	5	5	5	5	5
19350	25	se	sp	-0.03334939527842	Unclear	12.5333333333333	0.021940333568241	0.52621951664299	0.021940333568241	-0.085277278476799	0.64862208782307	1	1	3.83333333333333	6	2.79487179487179	39	1	30	2	2	2	1	1	0	4	1	2	2002	0	0	5	5	5	5	5	2	3	5	2	4	3	3	1	3	3	5	5	5
19395	26	se	sp	0.727069562631529	Standard	18.1333333333333	0.014352830631901	0.644496313070481	0.014352830631901	-0.304196060527348	0.719922950201523	1	1	4.75	4	4	29	1	28	2	2	2	1	0		8	3	2	2001	0	1	5	5	2	4	3	2	2	5	3	3	1	1	1	1	1	5	2	3
19440	27	se	sp	-0.287603094726632	Inverted	16.4444444444444	0.0117923420249	0.535656054990236	0.0117923420249	0.297114789491484	0.781336909533883	2	0.911111111111111	3.36363636363636	11	2.03125	32	1	49	2	2	2	2	4	2	7	5	4	1996	1	1	5	4	4	4	3	4	1	5	4	2	1	4	1	5	3	4	5	4
19485	28	se	sp	-2.13931798082926	Inverted	22.4888888888889	0.011674888419075	0.680560672754056	0.011674888419075	-0.154440225419859	0.657702558476823	1	1	1	5	1.15	40	2	27	3	3	3	2	3	3	9	3	2	1994	0	0	4	5	5	5	5	5	5	5	5	5	5	5	1	2	1	5	5	3
19530	29	se	sp	2.3021793671152	Standard	43.9555555555556	2.34907211651398E-05	0.999012345679012	2.34907211651398E-05	-0.045454545449742	0.986610279430374	1	1	0	0	4.88372093023256	43	1	26	3	3	2	2	1	0	4	6	2	2003	0	0	5	5	2	5	5	3	5	5	5	5	5	5	1	1	1	5	3	5
19575	30	se	sp	0.287603094726631	Standard	36.5333333333333	0.003946441155743	0.866027011771425	0.003946441155743	-0.089122261240456	0.844141238755595	1	1	4.33333333333333	3	3.5	42	1	26	2	2	2	1	1	0	8	6	3	2001	0	1	2	5	2	5	5	3	1	5	3	5	2	2	1	2	3	5	5	3
19620	31	se	sp	-0.100436407773656	Unclear	17.2	0.020014094432699	0.556814902458725	0.020014094432699	0.041108732027013	0.706607796662837	1	1	3.5	4	2.58333333333333	36	1	43	2	2	2	2	3	0	5	2	4	2001	0	1	5	3	5	5	5	4	2	5	5	4	1	3	1	3	3	3	5	5
19665	32	se	sp	-0.011111705584265	Unclear	7.625	0.043548387096774	0.450861116081819	0.043548387096774	-0.075614207496841	0.565301278582529	1	1	3.27272727272727	11	2.625	24	1	29	2	2	2	1	0		6	1	4	2001	0	0	4	4	4	4	4	4	4	4	2	2	2	4	1	3	4	4	4	4
19710	33	se	sp	-0.134373530807201	Unclear	10.1818181818182	0.015705225007551	0.471868489065238	0.015705225007551	-0.054828885562382	0.856612362627997	2	0.909090909090909	2.45833333333333	24	3	20	1	39	2	2	2	2	1	0	7	5	4	2001	0	1	4	3	5	4	5	4	4	4	4	4	1	5	2	4	4	4	5	5
19755	34	se	sp	0.134373530807206	Unclear	6.63636363636364	0.043038356991845	0.366472644155765	0.043038356991845	0.018040788178041	0.751955178659724	1	1	3.38888888888889	18	3.24	25	1	29	2	2	2	2	0		6	6	3	2001	1	1	5	3	5	5	2	3	1	5	2	2	1	4	1	4	4	1	4	5
19800	35	se	sp	-0.534336634796476	Inverted	37.7333333333333	0.003312191684285	0.883069426074442	0.003312191684285	-0.115977516731035	0.892987497756637	1	1	2	11	2.05882352941176	34	1	20	2	2	2	1	0		4	6	7	2003	0	0	4	4	4	4	4	4	4	4	4	4	4	4	4	4	4	4	4	4
19845	36	se	sp	0.299993899014368	Standard	42.4	0.000845665961945	0.970976071418481	0.000845665961945	-0.037605436127882	0.962648622616923	1	1	4	1	3.525	40	1	25	3	3	3	1	1	0	3	6	7	2004	0	0	2	5	2	5	5	5	5	5	5	5	1	2	1	1	1	5	2	2
19890	37	se	sp	-0.145769890296316	Unclear	40.0444444444444	0.002090674183697	0.925342229795287	0.002090674183697	-0.034905661460534	0.931492004835189	1	1	0	0	2.71111111111111	45	1	33	2	2	2	1	0		5	3	2	2003	0	0	2	4	2	4	5	3	1	4	4	4	4	4	1	3	4	3	5	2
19935	38	se	sp	-0.100436407773656	Unclear	22.6666666666667	0.012050739957717	0.678494100760143	0.012050739957717	0.115600427810583	0.769849294453002	1	1	3	1	2.78571428571429	42	2	28	2	2	2	2	2	1	6	6	2	2003	0	1	2	5	1	5	5	3	5	5	5	5	1	1	1	3	1	5	5	3
19980	39	se	sp	-0.582439704484882	Inverted	16.1777777777778	0.022057787174066	0.535725385386428	0.022057787174066	0.405347992634618	0.684759415315345	1	1	1	4	2.05405405405405	37	2	43	2	2	3	4	4	0	5	2	2	2001	2	0	3	4	5	4	5	3	4	5	5	5	3	3	1	1	5	5	3	3
20025	40	se	sp	-0.022226979248432	Unclear	7.95555555555556	0.027037820061076	0.413989644168726	0.027037820061076	0.064259308793372	0.601417106626812	2	0.955555555555556	5	1	3	38	1	20	2	2	2	1	0		7	3	3	2003	0	1	5	5	5	5	5	4	5	5	4	5	2	5	1	1	5	4	4	1
20070	41	se	sp	-0.488772153364288	Inverted	30.8444444444444	0.006953253464881	0.795355643304835	0.006953253464881	-0.248767702039294	0.906359995673222	1	1	3.4	5	1.94871794871795	39	2	25	3	3	3	2	1	1	8	6	2	2003	0	0	3	5	3	5	5	5	5	5	5	5	1	3	1	1	1	5	5	3
20115	42	se	sp	-0.582439704484882	Inverted	36.8444444444444	0.003782006107588	0.863604430947642	0.003782006107588	-0.014072331353227	0.749126421516674	1	1	1.25	4	2.02564102564103	39	2	25	3	3	3	2	2	1	4	6	2	2002	1	0	2	2	2	5	5	5	5	5	5	5	1	1	1	1	1	5	5	3
20160	43	se	sp	-0.651352366411526	Inverted	22.9333333333333	0.011275546159267	0.683704065177635	0.011275546159267	-0.145201359567552	0.541659770214849	1	1	5	1	1.83720930232558	43	1	27	3	3	3	1	2	0	7	6	6	1998	0	0	3	5	3	5	3	3	5	3	3	4	1	1	1	1	2	5	3	1
20205	44	se	sp	-1.05119025171232	Inverted	37.3777777777778	0.003500117453606	0.886638618267801	0.003500117453606	0.139499304795925	0.946647577073419	1	1	2	9	1.38888888888889	36	2	28	2	2	2	2	4	4	10	6	1	1994	0	0	3	5	4	5	5	5	5	5	5	5	5	5	5	1	3	4	4	3
20250	45	se	sp	-0.403790127401736	Inverted	17.7777777777778	0.014822645055203	0.626890522401802	0.014822645055203	-0.091462903130847	0.573014362771779	1	1	1	2	2.33333333333333	42	1	23	3	3	3	1	1	0	7	6	2	2004	0	1	2	5	1	5	5	3	5	3	5	5	5	3	5	1	1	5	5	3
20295	46	se	sp	0.011111705584205	Unclear	27.5555555555556	0.008715057552267	0.73985803469331	0.008715057552267	-0.018701728667366	0.727543383218202	1	1	4	1	2.97674418604651	43	1	31	3	3	3	2	2	0	6	2	1	2004	0	0	2	5	1	5	5	4	5	5	5	5	5	2	4	1	1	4	5	5
20340	47	se	sp	0.089194935969422	Unclear	12.5333333333333	0.017477096546864	0.590461373355649	0.017477096546864	-0.265776275995942	0.550279615467946	1	1	4.0625	16	2.66666666666667	27	1	28	2	2	2	2	2	1	5	1	2	1999	2	0	5	4	5	5	5	3	1	1	5	5	3	5	2	2	4	4	5	4
20385	48	se	sp	-0.123021815950347	Unclear	8.04545454545455	0.020487264673311	0.545058848263048	0.020487264673311	-0.500393519399112	0.506845631068984	1	1	3	1	2.73809523809524	42	1	25	2	2	2	1	0		7	6	4	2005	0	0	2	5	1	5	5	4	5	1	2	5	5	1	1	1	1	5	5	1
20430	49	se	sp	0.191884763850322	Unclear	30.2666666666667	0.007258632840028	0.781861165742365	0.007258632840028	-0.072448280409201	0.677020136350042	1	1	0	0	3.34090909090909	44	1	25	3	3	3	1	0		4	2	2	2004	0	0	3	5	1	5	5	3	5	5	4	5	3	3	3	1	1	5	3	3
20475	50	se	sp	-0.59911630158026	Inverted	16.4444444444444	0.015433403805497	0.613775879358929	0.015433403805497	-0.179988113531093	0.505812932795062	1	1	2.5	10	1.60714285714286	28	1	34	3	3	3	1	1	0	8	6	2	2003	0	1	3	5	1	5	5	1	5	3	4	5	5	3	5	1	1	5	5	3
20520	51	se	sp	-0.417461018073033	Inverted	12.2666666666667	0.003711533944092	0.329583380986298	0.003711533944092	0.045050426842698	0.716339665616601	3	0.533333333333333	4	1	2.18181818181818	44	1	18	3	3	3	1	0		6	6	7	2004	0	0	2	5	3	5	4	3	1	3	3	3	1	2	3	1	4	3	3	5
20565	52	se	sp	-0.834402145516895	Inverted	24.4888888888889	0.010406389476157	0.713665597160937	0.010406389476157	0.247902648673343	0.844502572720853	1	1	0	0	1.74358974358974	39	1	22	2	2	2	1	0		7	6	7	2003	0	0	5	3	2	3	5	2	1	5	3	4	1	2	1	3	1	5	5	4
20610	53	se	sp	-0.299993899014367	Inverted	14.1333333333333	0.019638242894057	0.550573077234205	0.019638242894057	-0.100959394472634	0.718221801421974	1	1	2.16666666666667	6	2.45833333333333	24	1	1978	2	7	7	1	0		5	5	2	2001	0	1	5	5	4	5	5	3	2	5	1	5	2	2	1	5	5	4	4	5
20655	54	se	sp	0.20356747635019	Unclear	40.6666666666667	0.001761804087385	0.938386828747277	0.001761804087385	-0.057930619443664	0.704995919686788	1	1	3.86666666666667	15	2.7	10	1	26	2	2	2	1	0		8	1	3	2002	1	0	5	2	4	4	4	4	4	5	5	3	1	5	1	5	4	4	5	4
20700	55	se	sp	-0.488772153364288	Inverted	28.3111111111111	0.008292224571294	0.745856337350991	0.008292224571294	-0.070878855153984	0.608322363017146	1	1	0	0	2.13636363636364	44	1	28	3	3	3	1	1	0	8	3	2	2005	0	0	2	5	2	5	4	2	1	4	4	5	1	1	1	1	1	5	4	5
20745	56	se	sp	-0.4740797971531	Inverted	16.3111111111111	0.014705191449378	0.62424441123725	0.014705191449378	-0.184819311084483	0.690833523130528	1	1	2.5	10	2	33	1	29	2	2	2	2	1	0	5	3	2	2000	1	1	5	5	5	5	5	5	5	5	5	5	3	3	1	2	3	5	5	5
20790	57	se	sp	-0.111710749094794	Unclear	28.7111111111111	0.008080808080808	0.759831380261699	0.008080808080808	0.380248016686215	0.905445529139654	1	1	0	0	2.75	44	1	30	2	2	2	1	0		5	3	6	2004	0	0	2	5	2	5	5	5	5	5	5	5	1	1	1	1	2	5	5	2
20835	58	se	sp	-0.251053346142269	Inverted	22.6666666666667	0.011275546159267	0.696786472530566	0.011275546159267	-0.387220523536639	0.764953871020053	1	1	1	1	2.54545454545455	44	1	31	2	2	2	2	3	0	5	3	1	2005	0	0	2	5	2	5	5	5	1	5	5	5	2	5	5	5	4	5	5	2
20880	59	se	sp	-1.11851707047802	Inverted	42.3555555555556	0.00086915668311	0.970336630626485	0.00086915668311	-0.045847984660172	0.986540924005191	1	1	0	0	1.46666666666667	45	1	33	2	2	2	2	1	0	5	6	6	2003	0	0	3	5	5	5	5	5	5	5	5	5	1	1	1	1	5	5	5	1
20925	60	se	sp	-0.417461018073033	Inverted	23.1363636363636	0.008783851807108	0.601603883631189	0.008783851807108	0.134154106381552	0.882041813483865	2	0.909090909090909	4	4	2.02564102564103	39	1	18	2	2	2	1	0		3	5	2	2004	0	0	5	5	3	2	3	3	5	5	3	5	3	3	2	3	3	3	3	3
20970	61	se	sp	0.044482540400536	Unclear	8	0.031234269606363	0.443604056514752	0.031234269606363	0.017242723988645	0.507274722211057	1	1	3.43478260869565	23	3	2	1	18	1	4	4	1	0		5	6	6	0	0	0	5	3	5	4	1	1	3	4	1	3	1	5	2	3	5	1	4	5
21015	63	se	sp	-0.157214973253665	Unclear	25.8636363636364	0.009966777408638	0.718512584884468	0.009966777408638	-0.080568936460448	0.531751036159633	1	1	2.75	4	2.62162162162162	37	1	38	2	2	2	2	1	0	5	3	2	1999	1	0	4	5	2	5	5	2	5	4	2	4	5	3	4	2	1	5	4	3
21060	64	se	sp	-0.874949172790525	Inverted	32.4444444444444	0.006154568945267	0.807382234754448	0.006154568945267	-0.168781060984667	0.757639274275612	1	1	1.93333333333333	15	1.60714285714286	28	1	23	2	2	2	1	0		10	1	2	2000	0	0	4	4	4	5	5	4	5	5	3	5	3	4	1	2	2	3	5	3
21105	65	se	sp	-0.145769890296316	Unclear	8.65116279069767	0.023904059638603	0.451828441929281	0.023904059638603	-0.125584200211065	0.601001050155467	2	0.953488372093023	3.15789473684211	19	1.71428571428571	14	2	19	2	2	2	1	0		2	3	7	2000	1	0	5	5	5	4	4	3	2	5	5	3	1	5	1	5	2	5	2	4
21150	66	se	sp	-0.768074741500057	Inverted	24.4444444444444	0.010335917312662	0.704227404559167	0.010335917312662	-0.048416820689374	0.769624926199194	1	1	1	3	1.82926829268293	41	1	37	3	3	3	1	1	0	3	3	2	2003	0	0	2	5	2	5	5	3	4	2	2	5	1	2	1	1	1	5	3	2
21195	67	se	sp	-0.350760068429439	Inverted	23.9555555555556	0.011252055438102	0.692105782491993	0.011252055438102	-0.0672722823601	0.679964370251763	1	1	2.18181818181818	11	2.21875	32	2	18	1	3	2	1	0		6	6	7	0	1	0	4	5	3	5	4	3	3	4	1	4	1	1	3	4	3	4	5	5
21240	68	se	sp	-0.445362747096825	Inverted	6.61538461538462	0.040959988328409	0.317173503323195	0.040959988328409	0.294236146275951	0.79099785629219	2	0.923076923076923	2.52	25	1.6	15	2	27	7	2	2	1	0		6	3	4	1994	0	0	5	4	5	3	5	5	3	5	5	5	5	5	2	5	4	3	4	5
[truncated: 320 more columns]
