# Supplementary material for: Structural measures of personal networks predict migrants’ cultural backgrounds: an explanation from Grid/Group theory
Source: PNAS Nexus. 2022 Sep 21;1(4):pgac195. doi: 10.1093/pnasnexus/pgac195 (PMC9802079; doi:10.1093/pnasnexus/pgac195)
Supplement: pgac195_Supplemental_Files [file pgac195_supplemental_files.zip › PNASNEXUS-PNASNEXUS-2022-00039-T-s02.csv]

	Subject_origin	Subject_residence	Mu	Regime	Average_degree	Betweenness	Closeness	Load_centrality	Assortativity	Clustering	Number_components	Size_largest_component	Closeness_residence	Number_residence	Closeness_origin	Number_origin	Afrq	Aol2	Apro	Arel	alter/origin	alter/residence	Clos	Asmo	Arac	Asex	EGOFIRST	EGOLAST	SEX	BORN	DAD	MOM	MARR	CHILD	CMOM	EMP	EDUC	TVIS	VEU	SPAN	NLAN	SASS	HASS	HMUS	SMUS	HTV	STV	SMOV	HMOV
0	co	usa	-0.18026808679913642	Unclear	34.71111111111111	0.004909560723514212	0.8398677226939995	0.004909560723514212	-0.17849989704687483	0.7820947749919644	1	1.0	3.8181818181818183	11	2.357142857142857	14	-0.027564632350217395	-0.029472624199368254	-0.055405405405405464	-0.028524044807096957	-0.04338428250436911	-0.023171333594623346	-0.04449036435944234	-0.034251449575801965	-0.04645151649086455	-0.04638915419717723	roque	hoayek	1	4	2	4	1	0	3	1	4	0.0	0	3	3	3	5	5	3	5	2	5	5
1	co	usa	-0.011111705584264534	Unclear	33.86363636363637	0.005058894593778313	0.8280398093440415	0.005058894593778313	-0.034658265743041726	0.6474581924131675	1	1.0	3.142857142857143	7	2.878787878787879	33	-0.040326942090097094	-0.027134783840483245	0.0010381071845666787	-0.019167978148007473	-0.020586190097476354	-0.020016519576595962	-0.01572876701362059	-0.046265693562396494	-0.015505849735482123	-0.030333887616024836	viviana	ledesmo	2	4	4	4	1	0	2	2	4	1.0	0	4	5	3	5	5	5	5	3	3	4
2	co	usa	0.7270695626315288	Standard	4.648648648648648	0.029086229086229085	0.20373364252198797	0.029086229086229085	-0.23633057541766248	0.6861746361746363	2	0.6756756756756757	5.0	4	3.8666666666666667	30	0.3160666308436325	0.03813714704803822	0.003161222339304657	0.4744787922358015	0.35862157644335846	0.73780487804878	0.06532106021958528	-0.08176100628930738	0.10856519367157673	0.09290060851926991	ligia f	romero	2	4	4	4	4	1	5	1	7	0.0	0	2	5	3	5	5	3	4	3	1	5
3	co	usa	-0.15721497325366512	Unclear	15.422222222222222	0.01659331155102825	0.5959998961180557	0.016583917804848036	0.0651879354515412	0.6526191529126762	1	1.0	3.1	10	2.5294117647058822	34	0.06643826989445048	0.07033832314134637	0.018601109539867367	0.2876424122256155	0.15336521799403863	0.1559499132789035	0.08475104605018646	0.10816543881422028	-0.009386782425795322	0.05306246209824134	carlos	serna	1	4	4	4	3	0	4	2	4	2.0	0	4	5	3	4	3	3	5	3	5	1
4	co	usa	-0.2390587860508453	Inverted	29.244444444444444	0.007798919426826402	0.7686542361671903	0.0077989194268264	-0.052588157032418904	0.7096093444473973	1	1.0	-2.0	0	2.5454545454545454	44	0.025920919475514496	-0.010211238437111662	0.08146779574031304	0.01520982150939524	-0.009976976208750961	0.1343486908427104	-0.023999077789865805	-0.010766007353038187	0.022978723404255216	-0.031065633348121974	natalia	guzman	2	4	4	4	3	0	2	2	4	2.0	0	4	5	4	3	3	4	3	5	5	3
5	co	usa	-0.27531994898774687	Inverted	9.476190476190476	0.029379597367402248	0.4720821584270494	0.029385646535036773	-0.12020415959380083	0.6057388172358907	1	1.0	2.5	4	2.2058823529411766	34	0.18225937865315817	0.05039714303306445	0.1604015758037869	0.3770169683446289	0.1414704296243036	0.55016146393972	0.26479292879133975	0.007452515586486424	-0.10534889310225128	-0.06482815394114026	alain	cardenes	1	4	4	4	2	0	12	1	4	1.0	0	4	5	4	4	3	4	4	4	4	3
6	co	usa	-0.2999938990143675	Inverted	13.377777777777778	0.04040404040404041	0.38780757347358313	0.0404040404040404	0.21928152561683373	0.765097826575067	1	1.0	2.6666666666666665	6	2.3142857142857145	35	0.0734964053381975	-0.0023617274747629157	-0.0034527919990474725	0.3254325489525764	0.5948674233927042	0.5035590277777778	-0.020235864824733975	-0.009438810006762019	-0.00568475452196374	-0.029750125775616587	oscar	agudelo	1	4	4	4	4	1	9	1	4	1.0	0	4	4	4	4	5	5	4	4	5	5
7	co	usa	0.1343735308072056	Unclear	6.4	0.017406624383368572	0.18588982765736758	0.017406624383368572	0.3449969953206741	0.5639361108070399	3	0.6	3.625	8	3.0555555555555554	18	0.34708897358391383	0.03370223846962777	-0.06875000000000009	0.44064302148384976	0.22593180272659572	0.5697211155378487	-0.024204376383495988	0.19720366355470992	0.1623586808650372	0.35037593984962395	david	alvarado	1	1	4	6	1	0	1	2	3	1.0	1	4	4	3	4	4	3	2	3	5	2
8	co	usa	-0.5991163015802597	Inverted	26.844444444444445	0.00906741836974395	0.7322944504991836	0.00906741836974395	-0.16026555781204352	0.6339422313566627	1	1.0	1.2222222222222223	9	2.090909090909091	33	0.021906716714105996	-0.015338778820002738	-0.05756981132075461	0.035710093207804085	-0.0869526838671833	0.009614667958559952	-0.054063422622249356	-0.021132713440407153	0.044768856447688604	-0.045684891913225584	david	junco	1	4	4	4	1	0	3	3	3	1.0	0	5	4	5	4	4	4	2	5	4	5
9	co	usa	-0.168712949128145	Unclear	13.136363636363637	0.017542534984395456	0.5879234424240335	0.017542534984395453	-0.3933342480106437	0.5753685540316257	1	1.0	2.5161290322580645	31	-2.0	0	-0.047736821488098526	-0.0618869757978805	-0.08431853950267565	0.0736545847218286	0.03767227368226326	-0.020600353148910344	-0.050837570607737005	-0.044794667570470376	-0.0367061565352495	-0.01749595832584859	jairo	gutierre	1	4	4	4	5	0	4	5	3	0.0	1	4	4	3	4	5	3	5	3	3	5
10	co	usa	0.011111705584204646	Unclear	7.142857142857143	0.03733013937282229	0.4197890632748872	0.03727097851335656	-0.01447909828468901	0.42883040972659386	1	1.0	3.3	20	2.727272727272727	22	0.10182595821681183	0.04436664179532802	0.11920140927774525	0.13960285160197755	0.17825274953309816	0.37534914427911226	0.19483730888694556	0.06512932377687618	0.16867305683005512	-0.061320754716981174	alexande	ledesma	1	4	4	4	3	1	1	1	4	0.0	0	5	4	5	5	5	4	3	4	5	5
11	co	usa	0.15721497325366698	Unclear	5.555555555555555	0.0784313725490196	0.47982586898009877	0.0784313725490196	-0.033342884127641026	0.4802910052910053	1	1.0	4.0	1	3.263157894736842	38	-0.042983565107459	-0.02564102564102566	-0.0833333333333333	0.20106524633821574	-2.0	-0.12499999999999974	-0.09034267912772595	-2.0	-0.11704711024769282	-0.1904761904761906	sergio	becerras	1	4	4	4	4	0	3	5	2	5.0	0	3	5	4	5	4	5	4	5	3	3
12	co	usa	-0.2035674763501901	Unclear	10.256410256410257	0.03756793230477441	0.4421693192753258	0.03756793230477442	0.49031672724377595	0.723873161980579	1	1.0	2.5	10	2.606060606060606	33	0.005262482351431164	-0.0014899466998449017	0.24847816829078873	0.4252225853713515	0.23470607930358237	0.6992579516851362	-0.04995291241709587	-0.03295397413044474	-0.010101010101008969	-0.007942330388185573	jose	restrepo	1	4	4	4	1	0	4	4	2	0.0	0	3	4	3	3	4	4	1	4	5	2
13	co	usa	-0.066795464798237	Unclear	12.844444444444445	0.023020906741836974	0.5154228791140996	0.023020906741836974	-0.15882797677031196	0.7550371042582674	1	1.0	2.85	20	2.7857142857142856	14	-0.011296444177261784	0.03315003927729766	0.16981549000110516	0.6116935730135785	0.04583822170541028	-2.0	-0.03893604466433656	-0.01776083188908131	0.036970581276125875	0.03903212604870047	fabio	caro	1	4	4	4	5	0	9	3	4	0.0	0	3	3	5	4	3	4	2	5	5	2
14	cu	usa	-0.28760309472663215	Inverted	44.0	0.009842612168193566	1.0	0.009842612168193567	-0.022727272727273568	0.5653307509647818	1	1.0	2.142857142857143	7	2.5588235294117645	34	-0.022727272727272804	-0.022727272727272693	-0.022727272727272874	-0.022727272727272752	-0.02272727272727276	-2.0	-0.022727272727272672	-0.022727272727272586	-0.022727272727274286	-0.022727272727272874	estrella	p.	2	7	2	2	6	2	2	4	2	0.0	0	5	1	5	3	5	5	2	5	3	5
15	cu	usa	-0.22714964705157545	Inverted	44.0	0.011995928274998045	1.0	0.011980267794221285	-0.022727272727269713	0.6304022311640712	1	1.0	2.5	20	2.608695652173913	23	-0.022727272727272686	-0.022727272727272773	-0.022727272727272763	-0.022727272727272735	-0.02272727272727255	-2.0	-0.022727272727272693	-0.022727272727272967	-0.02272727272727348	-0.02272727272727285	reina	h	1	2	2	2	2	0	4	1	5	0.0	0	4	4	4	4	4	4	4	4	4	4
16	cu	usa	-0.26313858436138793	Inverted	42.22222222222222	0.018064083249990513	0.9659597914314895	0.018017383133662208	-0.09322859269610273	0.7951705522918494	1	1.0	2.5652173913043477	23	2.5625	16	-0.0248824380090079	-0.022168307820475516	-0.033607350096711716	-0.036679808504646694	-0.024408947549132445	-2.0	-0.024309777529057754	-0.021579208086605992	-2.0	-0.021111233601587513	jorge	p	1	7	9	2	2	4	2	1	5	0.0	1	4	2	5	3	3	5	3	5	4	5
17	cu	usa	-0.066795464798237	Unclear	44.0	0.004523279222856394	1.0	0.0020671834625323	-0.022727272727272877	0.4082994229230221	1	1.0	3.0	13	2.611111111111111	18	-0.022727272727272766	-0.02272727272727271	-0.02272727272727296	-0.0227272727272728	-0.022727272727272804	-0.02272727272727289	-0.022727272727272714	-0.022727272727272537	-0.022727272727273266	-0.022727272727272853	mandy	p	1	7	9	2	5	2	2	1	6	0.0	1	4	3	4	3	4	3	4	4	4	4
18	cu	usa	0.15721497325366698	Unclear	37.28888888888889	0.009506303343512637	0.8896022557706357	0.00941977918722105	-0.30545211017551366	0.45463452213962025	1	1.0	3.6	20	3.1052631578947367	19	-0.03689884158925188	-0.029932658660416993	-0.020315076545780006	-0.045241416368246856	-0.07107491624410146	-0.02692778457772428	-0.021143811583131618	-0.01616736272459005	-2.0	-0.024288739899364493	ralph	w	1	7	2	2	4	0	1	5	3	0.0	0	5	1	1	1	5	5	1	5	1	5
19	cu	usa	0.1457698902963187	Unclear	44.0	0.009814423302795399	1.0	0.009795630725863286	-0.022727272727270893	0.5640691720109952	1	1.0	3.5	24	3.1666666666666665	6	-0.022727272727272756	-0.02272727272727277	-0.022727272727272523	-0.02272727272727279	-0.02272727272727291	-0.02272727272727348	-0.022727272727272645	-0.02272727272727289	-0.022727272727272752	-0.022727272727272423	y	valls	2	7	2	2	4	1	1	1	4	0.0	1	4	3	4	3	4	4	3	4	3	4
20	cu	usa	-0.0779825366900901	Unclear	44.0	0.011592670894996477	1.0	0.01158092553441391	-0.022727272727275847	0.6105468603957782	1	1.0	2.6818181818181817	22	2.769230769230769	13	-0.022727272727272672	-0.022727272727272808	-0.022727272727272423	-0.022727272727272714	-0.022727272727272742	-0.02272727272727348	-0.022727272727272763	-0.02272727272727269	-0.022727272727274095	-0.022727272727272853	luis	a	1	2	2	2	1	0	2	1	4	0.0	0	3	5	3	4	4	3	5	2	5	2
21	do	usa	-0.2390587860508453	Inverted	11.090909090909092	0.017769052652773582	0.39630433577260954	0.01776905265277358	0.521050164156882	0.7978123029742434	3	0.8636363636363636	3.0	14	2.3448275862068964	29	0.08852589465308013	0.031775139035021806	0.155723523977492	0.5058227848101267	0.18257956448911206	0.4289057928613224	0.15131438847218617	0.2565410346426441	-0.04273504273504251	0.054312222393716435	kalkin	jimenez	1	2	2	2	4	5	4	5	3	0.0	0	4	5	5	5	5	2	2	4	5	1
22	do	usa	-0.044482540400549234	Unclear	44.0	0.0	1.0	0.0	-0.02272727272727086	0.8681962886237761	1	1.0	3.0	25	2.7777777777777777	18	-0.022727272727272707	-0.02272727272727264	-0.022727272727272423	-0.022727272727272717	-0.0227272727272727	-0.02272727272727277	-0.022727272727272763	-0.02272727272727348	-0.02272727272727277	-0.022727272727272423	yenilka	vardez	2	2	2	2	1	0	3	1	3	2.0	0	3	4	5	5	5	3	2	3	3	5
23	do	usa	-0.066795464798237	Unclear	10.409090909090908	0.021242323567904953	0.5391798369567865	0.021242323567904963	-0.4005154097772722	0.29197681315576857	1	1.0	2.9130434782608696	23	2.4	5	-0.03439682251239579	-0.09904613354130441	-0.03704774293009639	-0.03629993674273757	-0.06366028250995837	-0.04740262559886533	0.007245928036167783	-0.05052325462327708	-0.07367455450422143	-0.010834670947030573	rafael	rodrigue	1	2	2	2	1	0	2	1	4	4.0	1	5	3	4	4	5	5	1	5	5	1
24	do	usa	0.2631385843613884	Standard	33.55555555555556	0.005520319473807847	0.8354908000745697	0.005520319473807847	-0.2228441449872086	0.7518389644832032	1	1.0	3.5	14	3.5517241379310347	29	-0.01743622426942745	-0.009887352389697835	-0.027712389356438726	-0.027323814850044825	-0.02589998071961735	-0.029146565428264458	-0.016188116181713483	-0.028209651520381625	-0.026295518736123524	-0.02166607185343836	kirsty	segura	2	2	2	2	1	0	2	6	4	4.0	0	5	5	5	5	5	5	2	5	5	2
25	do	usa	-0.5037034312248926	Inverted	13.555555555555555	0.01629518701224128	0.5999215251230399	0.016293229452144186	-0.41591254298564023	0.5738663105931715	1	1.0	2.2222222222222223	9	2.0625	32	-0.029822561416027935	0.024527902546856727	-0.04452054794520507	0.083876658283371	0.030786153699906546	-0.02177554438860816	-0.004414237668162097	-2.0	-0.025539908052180094	-0.08814827706230431	melvin	beras	1	2	2	2	1	0	4	2	4	0.0	0	4	4	3	3	3	4	4	4	4	3
26	do	usa	0.5037034312248925	Standard	10.133333333333333	0.020839793281653748	0.5383543653728452	0.020839140761621383	-0.31116561588592323	0.384191621048683	1	1.0	4.578947368421052	19	3.423076923076923	26	-0.007961182496181189	0.04627450980392169	-0.06619510757441778	-0.027041484255127646	-0.020094191522762987	0.07672180170077605	0.034969263327622686	-0.0370370370370375	-0.037962694205533117	-0.007221136691869719	parra	jose	1	2	2	2	1	0	3	6	4	2.0	1	3	5	3	5	5	3	4	3	4	4
27	do	usa	0.1230218159503444	Unclear	31.77777777777778	0.0064599483204134354	0.7926227319319398	0.0064599483204134354	-0.03551020037871518	0.570153341311288	1	1.0	2.3333333333333335	3	3.230769230769231	39	-0.026204998110865237	-0.039408906428863244	-0.004583563663166436	-0.027829516171404747	-0.022506724777827457	-0.04769332577046676	-0.008209224365758256	-0.034518396031418944	-0.012720227265062865	-0.034770183376994834	jose	ortiz	1	2	2	2	1	0	2	1	4	2.0	0	4	4	3	5	5	3	2	3	3	3
28	do	usa	0.055630020062782844	Unclear	40.888888888888886	0.0016443504815597833	0.9409219688625304	0.0016443504815597824	-0.06033298221116572	0.9532966454089334	1	1.0	-2.0	0	3.090909090909091	44	-0.020493662615400216	-0.0246484085096167	-0.024844720496894745	-0.010023821122219024	-0.024498886414253896	-0.0014788038120275733	-0.020985296017076497	-2.0	-0.023216742455737478	-0.006865529463628498	joel	dejesus	1	2	2	2	2	0	4	3	4	1.0	0	4	4	5	5	5	5	5	5	5	5
29	do	usa	-0.5343366347964759	Inverted	25.022222222222222	0.010030537937514681	0.70937267222365	0.010030537937514681	-0.055387976122979125	0.6398157117042045	1	1.0	1.0	1	2.0714285714285716	42	-0.042247118394352155	-0.018935452712206053	-0.05233644859813086	0.04682580505278601	-0.03513034342373063	0.00021432289274655504	-0.006514634687033004	-2.0	0.06000963236474539	-0.012150962641846197	carlos	martinez	1	2	2	2	1	0	3	3	4	1.0	0	3	5	3	5	5	4	4	3	3	4
30	do	usa	-0.044482540400549234	Unclear	44.0	0.0	1.0	0.0	-0.02272727272729602	0.9844121219860076	1	1.0	-2.0	0	2.880952380952381	42	-0.02272727272727279	-0.02272727272727302	-0.022727272727272874	-0.022727272727274095	-0.022727272727274074	-2.0	-0.022727272727272797	-0.022727272727274095	-0.022727272727272686	-0.022727272727272662	marcos	mendoza	1	2	2	2	1	0	4	3	4	1.0	0	3	4	3	4	4	4	4	4	4	4
31	do	usa	0.4174610180730331	Standard	29.066666666666666	0.004063894761569182	0.7033842690772796	0.004063894761569181	0.1871249926800206	0.802080174415469	2	0.9111111111111111	5.0	1	3.5675675675675675	37	-0.04178259579688443	-0.03071721065681166	-0.060483217123398735	-0.012196036781572987	0.002583335927043448	0.06846313238568763	-0.03342880876772398	-0.03550757972890559	0.004267687835938363	-0.03156827011509603	robert	velez	1	2	2	2	1	0	11	3	3	1.0	0	3	5	3	3	5	4	2	5	5	3
32	do	usa	0.1230218159503444	Unclear	10.380952380952381	0.02531512130597496	0.5178751638230534	0.02529790134210865	-0.2305784098119503	0.4119148406030294	1	1.0	3.2222222222222223	9	3.25	36	-0.03208230844507929	-0.008443488317146915	-0.06412665500334787	0.08167563772525142	-0.00313236313236332	-0.05579658964786639	0.014650872817954998	0.04538730102372848	-0.12105949068366763	-0.1313449371701798	carmen	paniagua	2	2	2	2	4	1	6	3	2	1.0	1	2	5	2	5	5	2	5	2	2	5
33	do	usa	0.18026808679913964	Unclear	16.933333333333334	0.014305849189570119	0.6266647761508708	0.01430584918957012	-0.284883956072019	0.4506597927152392	1	1.0	3.6666666666666665	12	3.107142857142857	28	-0.039884065808708534	-0.013417343035950977	-0.05326953748006413	-0.05358071377924839	0.015023274042395453	0.07714505913508057	0.01021178282633799	-0.03653057937033596	-0.05741038975919335	-0.11995597690180473	fiordali	perez	2	2	2	2	1	0	2	1	4	2.0	0	4	4	3	5	4	4	4	4	4	3
34	do	usa	0.07798253669007259	Unclear	18.651162790697676	0.017221727034546108	0.6066326067631324	0.017210022598564863	0.1977750654423102	0.6933791208250489	1	1.0	3.8333333333333335	6	2.972972972972973	37	0.07535831326252619	-0.019599217075216707	-0.06933333333333314	0.20224129513275754	0.22353852382545084	0.22512077294686003	0.035198863519722165	-0.06998080889974426	-0.08477632969355402	-0.051839580313384294	juan	ferreira	1	2	2	2	1	3	4	3	3	2.0	0	3	4	3	5	5	2	4	3	3	3
35	do	usa	-0.26313858436138793	Inverted	11.571428571428571	0.01993171437615882	0.5647289775872049	0.01991192963415186	0.01878354390075255	0.5626310208321204	2	0.9285714285714286	1.0	2	2.625	40	-0.05963260690161057	-0.04185511489895681	-0.062376086624981175	-0.05233380480905236	-0.023334747560457874	-0.1111111111111112	-0.0007400019304398474	-0.006211180124225401	-0.07105534425763334	-0.03905460615911802	jonny	hernande	1	2	2	2	4	1	4	3	4	0.0	0	4	3	4	4	3	4	2	5	5	2
36	do	usa	-0.2153208491894528	Inverted	25.272727272727273	0.010067451927917043	0.7202443341230602	0.010067451927917045	-0.020973824851208207	0.785402388886284	1	1.0	1.0	2	2.6511627906976742	43	-0.0066790512101556005	-0.05087063176096828	-0.004209979209979288	-0.004833354347917912	-0.0069671600968389405	-0.007589855510196277	0.001783352654987242	-0.052483111869943	0.008058165097209467	0.032218190685608744	nelson	martinez	1	2	2	2	2	2	9	1	7	0.0	0	3	4	3	5	4	3	4	3	3	4
37	do	usa	-0.22714964705157545	Inverted	43.644444444444446	0.00018792576932111812	0.9921417069243152	0.0001879257693211181	-0.04271190040120097	0.9918958376133653	1	1.0	2.0	2	2.5952380952380953	42	-0.021531932776003838	-0.02296904603410321	-0.028382726311444336	-0.021841685313557662	-0.023183120604325536	-0.01966594025813405	-0.021217778967391177	-0.02903418888924689	-0.021255593722251376	-0.027000023344305166	geronimo	moreno	1	2	2	2	2	6	6	1	7	0.0	1	5	2	5	5	5	5	3	5	5	3
38	do	usa	0.055630020062782844	Unclear	12.829268292682928	0.023545445069835313	0.5450011690825795	0.023582305228646693	0.1127864184140187	0.614306561491826	1	1.0	3.5	4	3.025	40	-0.027398476481346704	-0.014596228587879621	0.06159624413145522	0.09949371052768924	-0.009765461981470122	0.14545481644880975	-0.045195342820181165	-0.04584795321637393	-0.01937984496124039	0.04579369961983177	leonardo	martis	1	2	2	2	2	4	1	3	3	1.0	0	2	5	3	5	5	3	4	3	3	4
39	do	usa	0.055630020062782844	Unclear	41.13636363636363	0.0010570824524312923	0.9667420962875504	0.0010570824524312923	-0.03173774832609643	0.8387895424493732	1	1.0	1.0	1	3.13953488372093	43	-0.02370098809559318	-0.023218075548987922	-0.026561227310195806	-0.025129395532356276	-0.024335000606688903	-0.01819887429643571	-0.020735762782319474	-0.024910446670077226	-0.024581879542638255	-0.023315696649030028	josefina	papst	2	1	2	2	2	0	4	3	4	0.0	1	4	4	4	2	3	3	4	2	5	2
40	do	usa	0.4174610180730331	Standard	22.844444444444445	0.012896405919661732	0.6684283762765431	0.012896405919661734	-0.1271951560168082	0.7546497862066375	1	1.0	4.0	4	3.72972972972973	37	-0.002342846627317034	-0.011268343149391406	-0.010354374307862521	0.040773624385002497	-0.03427177594365898	-0.057032474468658674	-0.029536385066945968	-0.01969331466455232	-0.03873255133184934	-0.001722169854470777	oscar	batista	1	2	2	2	1	0	2	1	2	0.0	0	4	5	4	3	4	4	2	4	5	2
41	do	usa	-0.011111705584264534	Unclear	16.22222222222222	0.021681935635424008	0.5340014633708794	0.021681935635424	0.5337513005762018	0.7558160388643519	1	1.0	3.0	10	2.96875	32	0.017281322396844254	-0.006452896696799193	0.01954239483743806	0.3852231724100155	-0.04527889707839607	0.23597507937967171	0.042251951512327086	-0.022443890274313812	0.001957555231022266	-0.017117834394904427	nelson	ramirez	1	2	2	2	4	3	6	1	4	2.0	0	3	4	5	3	3	3	3	3	3	3
42	do	usa	0.04448254040053571	Unclear	5.894736842105263	0.046095631234950134	0.5825986578664397	0.04609563123495012	-0.46002396849854493	0.6051553709448446	1	1.0	1.0	3	3.3548387096774195	31	0.007252215954875136	-0.08176100628930812	0.017543859649122886	-0.0985777341834232	-0.12160228898426355	-0.09803921568627474	-0.08639747349424759	-0.13777777777777786	-0.14425827543931338	-0.08972972972972991	raudi	fernande	1	2	2	2	1	2	6	3	3	0.0	0	2	5	1	5	5	2	5	2	2	5
43	do	usa	-0.2035674763501901	Unclear	42.17777777777778	0.0009631195677707306	0.9626862315717764	0.0009631195677707306	-0.04027051479965749	0.7976790960445751	1	1.0	2.1666666666666665	6	2.6666666666666665	39	-0.023020292238125486	-0.01901232237974526	-0.01685555326602114	-0.028141771645082234	-0.025030525030524522	-0.027090666946059577	-0.030355480180899293	-0.026664244438230098	-0.02723788405201453	-0.023117050874404032	dolores	medina	2	2	2	2	2	1	4	1	4	3.0	0	2	4	5	5	5	3	3	3	3	3
44	do	usa	-0.066795464798237	Unclear	18.355555555555554	0.01370683579985906	0.6451976195228281	0.013700963119567776	-0.071676259098037	0.7118661835845439	1	1.0	3.5	2	2.7222222222222223	36	0.014847555009065072	0.010722406998292432	0.055622248899559856	0.21174574865850035	0.08201503811624224	-0.0354602886966448	0.08493353028064998	-2.0	0.028561827956989493	-0.009528085403571921	maribel	diaz	2	2	2	2	1	0	7	1	4	2.0	0	4	5	4	5	4	3	3	4	5	3
45	do	usa	0.35076006842943885	Standard	2.6285714285714286	0.024700789406671763	0.13066520072590418	0.024700789406671763	0.4940088425639159	0.2069794473458445	4	0.5714285714285714	4.0	1	3.6666666666666665	36	0.20452278017958103	-0.07119095143047235	-0.12946428571428562	0.29094412331406533	0.03397158739962937	0.27022739291380227	0.25726587728740613	-0.12745098039215727	-0.20174165457184343	0.21142857142857144	rafael	valdez	1	2	6	2	1	2	3	5	2	2.0	0	2	5	3	4	5	2	5	3	3	5
46	do	usa	-0.12302181595034697	Unclear	14.71111111111111	0.01754354172958824	0.5874412862216247	0.017540857075740796	-0.24651472810979427	0.6852550288767022	1	1.0	1.75	4	2.825	40	-0.043466541661783674	-0.021892711068044347	-0.01533742331288336	0.01761791305638214	-0.01523760838363316	0.060992907801419284	-0.0399539194637901	-0.023183925811441457	-0.054412397761515116	-0.0018694916763109177	fineta	mata	2	2	2	2	2	3	10	2	2	1.0	0	1	5	2	4	5	1	5	3	1	5
47	do	usa	-0.4453627470968247	Inverted	22.976744186046513	0.01615887421332686	0.6339091144486801	0.016158874213326856	0.5103824973903616	0.8897587862107448	1	1.0	2.727272727272727	11	1.875	32	0.06963388370423551	-0.02902685323552055	0.05559780276735758	0.09093166673564854	0.10874200426439222	0.016660758596242477	0.11063511045113482	0.019693917435881874	-0.01092406648693416	-0.018774000853363528	marcia	blanca	2	2	2	2	2	1	3	1	4	0.0	1	4	4	4	4	4	3	4	3	4	3
48	do	usa	-0.6161460472953901	Inverted	21.2	0.014141414141414144	0.5751654172396422	0.01414141414141414	0.15343798500299832	0.8310648027296591	2	0.9555555555555556	1.2857142857142858	7	2.081081081081081	37	0.0002106527074139239	-0.011612823522144712	-0.06705770450221923	0.37997998258224713	0.1263657829291725	0.09617702657622582	0.07541124012516574	-0.02348672100972903	0.20086691752316915	-0.0027291167250597906	mercedes	urena	2	2	2	2	2	2	8	1	4	2.0	0	3	5	3	4	4	3	3	4	5	2
49	do	usa	0.18026808679913964	Unclear	3.925925925925926	0.06252611585944919	0.40807434601145515	0.06252611585944919	-0.17423054707484084	0.273666297334913	1	1.0	1.0	1	3.1515151515151514	33	-0.07251264755480602	-0.051529346927528225	0.2205882352941175	-0.09819819819819815	0.18518518518518517	-0.02032085561497332	-0.04244306418219462	0.00562851782363973	-0.020150375939849523	0.133763440860215	saliel	lebron	1	2	2	2	2	1	2	1	4	7.0	0	5	4	3	5	2	5	1	5	5	4
50	do	usa	-0.28760309472663215	Inverted	9.911111111111111	0.01945031712473573	0.5524994297932588	0.019450317124735734	-0.17944756786878316	0.6060933599187911	1	1.0	2.6666666666666665	6	2.361111111111111	36	0.004488704653045196	-0.010788877278217252	0.01514561089029172	0.36977832729841925	0.093533535194326	-0.027649769585253697	0.01288235627943924	-0.04948132436284033	0.039896670493685386	0.2015753669889008	wendy	mella	2	2	2	2	2	1	3	2	4	2.0	0	4	5	3	5	5	4	2	5	5	4
51	do	usa	0.07798253669007259	Unclear	9.380952380952381	0.018935830429732865	0.5078421074359758	0.01891260162601626	-0.24600856136935245	0.6436496563865782	2	0.9523809523809523	3.6666666666666665	12	2.896551724137931	29	0.0026105529625821	-0.016140326905668745	-0.08808878564976101	0.04713241444521219	0.003102503087442524	0.3025096324065397	-0.09306773732186863	-0.04208736539390011	-0.03545186377044781	-0.09997892962494716	juana	1	2	2	2	2	1	1	6	3	4	1.0	0	4	5	3	4	5	4	3	5	4	4
52	do	usa	0.20356747635018962	Unclear	19.733333333333334	0.014027875655782633	0.6376424977268632	0.014025918095685541	-0.09971547812214349	0.5434911174854573	1	1.0	3.5	12	3.3125	32	-0.008199483320229113	-0.05266466247608637	-0.026354290618964858	-0.03963739458620008	-0.0358979797444193	-0.01511961722488045	0.0065120319579859975	0.026673558737256648	-0.04226972405752053	-0.035243475921442016	jaime	faajardo	1	2	2	2	2	1	6	6	4	0.0	0	4	5	4	5	4	3	5	4	5	2
53	do	usa	-0.044482540400549234	Unclear	10.146341463414634	0.03127721194794365	0.47394562239634586	0.0312589713809226	0.08750606488746951	0.6011621956120461	1	1.0	4.0	2	2.902439024390244	41	-0.02476495882224332	-0.02644768293623257	0.024531024531024424	0.041154884299275274	-0.03409783781248628	0.11766990291262142	-0.04547871055048093	-0.002619721261658123	-0.036844386649328244	-0.06733236252687058	belkys	lopez	2	2	2	2	4	2	5	1	4	10.0	0	4	5	4	5	5	3	4	3	4	3
54	do	usa	0.2753199489877466	Standard	4.424242424242424	0.026746293580971005	0.2698081429428354	0.02677073150863473	0.3579057137102134	0.5396879375706152	3	0.7575757575757576	3.3333333333333335	3	3.58974358974359	39	-0.013888888888888893	0.0175215845606908	0.04575163398692778	0.03483346046275116	0.04671019588146736	0.9483916578296215	0.01529856884355977	0.010504913588613947	-0.1947626841243861	-0.08459142104001918	josefa	acosta	2	2	2	2	1	2	3	1	2	2.0	0	3	5	3	5	2	5	2	5	5	3
55	do	usa	0.055630020062782844	Unclear	15.6	0.018322762508809022	0.5777034773234982	0.018322762508809022	-0.3535759332809347	0.34470339402981054	1	1.0	3.642857142857143	14	2.772727272727273	22	-0.06433402509704407	-0.05113086845570318	-0.04395524025451642	-0.03247947052334831	-0.05149816757622825	-0.0035955024053411886	-0.0060398872276448525	-0.037247975069512204	-0.029474672648547175	-0.034207689543657986	elissa	guzman	2	2	2	2	1	0	4	1	4	3.0	0	5	3	5	5	5	5	5	5	5	5
56	do	usa	0.19188476385032216	Unclear	13.822222222222223	0.01364223631665492	0.5007787522689635	0.013624618275781068	0.11783397009093446	0.6004570254488975	2	0.9111111111111111	4.0	5	3.2162162162162162	37	0.04201879788326356	0.11800181094425369	-0.06772469635627527	0.10411439222612538	0.09983693436608228	0.28701399287447715	-0.04286951615850973	-0.07622801115063016	0.02275052974313902	-0.026754290341670057	keven	castillo	1	2	2	2	1	0	2	2	3	5.0	1	4	4	4	5	5	4	4	5	5	4
57	do	usa	-0.4174610180730334	Inverted	16.363636363636363	0.017743884022953797	0.593504088953991	0.017743884022953793	0.04986542188867133	0.6114101618743019	1	1.0	2.4347826086956523	23	1.7142857142857142	14	-0.020517049037202337	-0.010870873280115573	0.011061598951507259	0.01704404146448589	0.043901474911678263	-0.016949152542372135	-0.07915251337943834	-0.004104530831524047	-0.003970866158452468	-0.02945381755790695	josefina	rodrigue	2	2	2	2	4	1	6	3	4	1.0	0	4	4	5	5	5	4	3	4	4	1
58	do	usa	0.03334939527838829	Unclear	16.444444444444443	0.017312661498708012	0.5860219646822542	0.017312661498708005	-0.009074360242786537	0.8045951056904785	1	1.0	2.0	2	3.0952380952380953	42	0.10092252920871578	-0.011187387580001219	-0.06744814601111478	0.25119663411289295	0.0022781161374304964	0.32709925218170205	0.07082208229966046	0.04783216783216938	0.0034865969347279255	0.07426494307586978	rafael	burgos	1	2	2	2	2	1	7	1	3	9.0	0	2	4	4	5	5	2	4	3	2	5
59	do	usa	-2.772521647007461	Inverted	27.555555555555557	0.008691566831101716	0.7397649579672513	0.008691566831101718	-0.12150326686551957	0.6989331054632217	1	1.0	-2.0	0	1.0666666666666667	45	-0.02868287129497417	-0.014304685251480721	-0.052508726697859796	-0.0331921868597186	-2.0	0.06677613574165306	-0.0324729392173192	-2.0	-0.021178973477876173	0.01612647275357122	gladys	reyes	2	2	2	2	1	2	0	6	2	1.64051357977013e-303	0	3	5	1	5	5	1	5	3	3	5
60	do	usa	-0.6513523664115258	Inverted	42.13333333333333	0.0009866102889358704	0.9684065460809639	0.0009866102889358704	-0.04696228377695934	0.9980267794221283	1	1.0	1.0	2	1.8780487804878048	41	-0.023195953334329698	-0.022603196561349796	-0.02128855476709075	-0.022401432198120682	-0.023901756594137215	-0.022847561420135554	-0.02339722405816254	-0.02309787973309007	-0.023877514872144255	-0.025315603584844	nereyda	reyes	2	2	2	2	1	3	14	3	2	2.0	1	2	5	3	5	5	1	5	2	2	5
61	do	usa	0.03334939527838829	Unclear	15.466666666666667	0.01551953644976901	0.5440009219555733	0.015517578889671913	-0.008601340138318562	0.5924772791900358	2	0.9555555555555556	2.0	1	3.1052631578947367	38	-0.04253630664233001	0.0002163025573618501	-0.06064814814814806	0.03761280997849087	0.05377423605446451	0.34605217058954674	0.08742060459109718	0.03677342823250289	-0.042070157626541475	-0.0044951876671907275	gloria	calis	2	2	2	2	2	1	8	3	7	4.0	0	3	5	3	4	5	3	5	3	3	3
62	do	usa	-0.28760309472663215	Inverted	9.6	0.01501349527665317	0.323442136348035	0.01501349527665317	0.6785776685840386	0.8081723781795235	4	0.775	2.3333333333333335	3	2.41025641025641	39	0.000612369871402327	-0.006193425440686025	0.06579225724560972	0.20181685207282835	0.002256410256410443	-0.0520547945205482	0.036904335363669015	-0.022727272727272645	-0.024632489190858562	-0.09377967067249009	rafael	lendof	1	2	2	2	2	4	4	3	7	4.0	0	3	4	3	4	3	3	3	2	1	3
63	do	usa	-0.4313152659192697	Inverted	17.377777777777776	0.015574348132487661	0.6114381387466222	0.015574348132487656	-0.02330588798676197	0.752998259355002	1	1.0	2.2666666666666666	15	2.074074074074074	27	0.12292431297759888	-0.012346926874781332	-0.03498028458769062	0.2343943820800657	0.07486660365277316	0.3195307108350585	0.0292329046958071	-0.024088257470534873	-0.008160552897395043	-0.012953367875647624	lucinda	mata	2	2	2	2	2	5	10	3	4	3.0	0	3	5	3	4	5	3	4	3	3	4
64	do	usa	0.2510533461422673	Standard	12.64864864864865	0.04367224367224367	0.4280306197979121	0.04367224367224367	0.040532132276196516	0.6411575377306643	1	1.0	3.4166666666666665	12	3.4444444444444446	9	-0.02233540488762207	-0.07102522783593118	-0.017261219792865285	0.058996616154184944	-0.048323626633086786	-0.03311258278145513	0.04753151260504219	-0.04524774588468862	-0.024429530201342652	0.004733484256020082	domingo	urena	1	2	2	2	1	0	13	4	4	0.0	0	3	5	3	2	3	3	3	3	2	3
65	do	usa	0.03334939527838829	Unclear	12.95	0.02164867296446244	0.5690057769991053	0.021637426900584796	-0.06972063572364279	0.47590932384405216	1	1.0	3.6666666666666665	3	3.0	38	-0.023846562105378815	0.006897914813716828	-0.07979784346365534	-0.005667162813057589	-0.030897059555203433	0.05245463983784045	-0.05922734243774186	-0.013015038101019144	-0.03205285050159047	0.08991318726746593	jose	lui pena	1	2	2	2	1	2	8	2	2	1.0	0	3	5	5	5	3	5	3	5	5	3
66	do	usa	0.1457698902963187	Unclear	15.511111111111111	0.015385482734319942	0.6074292783962325	0.015383886433040766	-0.1531901541095871	0.330032730603872	1	1.0	3.5	6	3.25	20	0.0254273008914835	-0.04578737495044651	0.07924792946834115	-0.00936535397462258	0.022068072281654194	0.04875178095769066	0.0049531235226090865	-2.0	0.03240573580234189	0.01799333580155494	nelson	rodrigue	1	2	2	2	4	0	5	4	3	1.0	1	4	5	5	5	5	5	5	5	5	5
67	do	usa	1.1549374603103844	Standard	3.9	0.04909750337381916	0.22154013666567307	0.04910172064777328	0.4411987485591958	0.46125599032217146	2	0.85	5.0	1	4.666666666666667	30	0.3928836174944403	0.03673973448595247	0.3217391304347827	0.2375521840953059	0.1224823081110505	0.27441860465116275	0.2634271099744244	-0.01960784313725577	0.019230769230769162	-0.13961038961038968	juan	sanchez	1	2	2	2	4	0	7	4	2	0.0	0	3	5	4	4	3	3	4	3	4	3
68	do	usa	0.2999938990143682	Standard	16.13953488372093	0.016174630184840052	0.6186383529744401	0.01617237933176674	-0.2317118311221417	0.605208550414157	1	1.0	3.5454545454545454	11	3.588235294117647	34	-0.03180890517676502	-0.033708729753051815	0.06104010823745164	0.004769495713855741	0.01858585858585846	0.0690811535881958	0.030085285956791146	-0.04525497662655087	-0.02145890558644032	-0.09119496855345904	rey	hernande	1	2	2	2	1	2	9	3	3	3.0	1	3	4	2	5	5	3	2	5	5	2
69	do	usa	0.03410809186482896	Unclear	43.955555555555556	0.008765077766172675	0.9990123456790122	0.00594315245478036	-0.02273452894396198	0.5110132221449143	1	1.0	4.2	5	3.2	5	-0.02303081931303046	-0.02222836505237107	-0.02232437724559323	-0.022261036120129273	-0.02326792830384905	-0.022222222222222456	-0.02270069654862778	-0.02227771685432289	-0.02232553498255632	-0.022665325953513355	alberto	coello	1	2	3	2	1	0	3	3	4	2.0	0	4	3	3	3	3	3	4	4	5	2
70	do	usa	-0.13437353080720135	Unclear	44.0	0.0032702706839934695	1.0	0.002161146347192856	-0.02272727272726819	0.3917674949037191	1	1.0	3.25	8	2.5	18	-0.02272727272727266	-0.022727272727272645	-0.02272727272727285	-0.022727272727272693	-0.022727272727272756	-0.02272727272727208	-0.02272727272727274	-0.022727272727273266	-0.022727272727272756	-0.022727272727272662	soraya	marquez	2	3	2	2	3	2	4	1	4	0.0	1	5	5	3	4	1	5	1	5	5	1
71	do	usa	-0.011111705584264534	Unclear	44.0	0.006457394996760895	1.0	0.0026544514916607945	-0.02272727272727454	0.4412627426535067	1	1.0	2.909090909090909	33	3.0	8	-0.02272727272727269	-0.02272727272727311	-0.022727272727272662	-0.022727272727272704	-0.022727272727272846	-2.0	-0.022727272727272766	-0.022727272727272586	-0.022727272727272707	-0.022727272727272874	johanna	novoa	2	2	2	2	1	0	3	2	5	1.0	0	4	4	4	3	4	4	4	4	4	3
72	do	usa	-0.6161460472953901	Inverted	44.0	0.005843822695241433	1.0	0.0057317359642941055	-0.022727272727267937	0.46155596645021557	1	1.0	2.076923076923077	26	1.6153846153846154	13	-0.022727272727272683	-0.022727272727272815	-0.02272727272727285	-0.02272727272727281	-0.022727272727272752	-0.02272727272727348	-0.02272727272727276	-0.022727272727272537	-0.022727272727272704	-0.02272727272727262	jose	lopez	1	6	2	2	3	1	3	5	4	0.0	0	5	4	5	5	5	5	3	5	5	3
73	do	usa	-0.26313858436138793	Inverted	44.0	0.007295235798008107	1.0	0.005990133897110643	-0.022727272727272728	0.4843711841579107	1	1.0	2.5384615384615383	26	2.3125	16	-0.02272727272727274	-0.022727272727272728	-0.02272727272727269	-0.02272727272727301	-0.02272727272727264	-0.022727272727272728	-0.022727272727272728	-0.022727272727272572	-0.022727272727273228	-0.022727272727272752	rafael	garcia	1	1	2	2	1	0	2	3	3	1.0	0	5	5	4	5	2	5	3	5	5	4
74	do	usa	0.2753199489877466	Standard	44.0	0.003563396297654425	1.0	0.00331219168428471	-0.022727272727271562	0.43134979942425017	1	1.0	3.6097560975609757	41	-2.0	0	-0.022727272727272704	-0.022727272727272686	-0.022727272727273186	-0.02272727272727288	-0.0227272727272725	-0.02272727272727348	-0.022727272727272683	-0.02272727272727348	-0.022727272727272773	-0.022727272727273033	katarina	devaux	2	1	2	2	1	0	0	3	3	1.0	0	5	1	5	3	3	5	2	5	5	3
75	do	usa	0.08919493596942196	Unclear	44.0	0.003235850595371802	1.0	0.00166784120272492	-0.022727272727252862	0.3864843439764047	1	1.0	3.4545454545454546	11	2.8421052631578947	19	-0.02272727272727268	-0.02272727272727291	-0.022727272727272537	-0.02272727272727273	-0.022727272727272645	-2.0	-0.022727272727272832	-0.02272727272727262	-0.02272727272727271	-0.02272727272727285	raquel	polanco	2	1	2	2	1	0	4	1	3	0.0	0	5	3	4	4	4	5	3	5	5	3
76	do	usa	0.2753199489877466	Standard	44.0	0.003271294445190508	1.0	7.04721634954193e-05	-0.022727272727253254	0.676637513528201	1	1.0	3.75	4	3.473684210526316	38	-0.022727272727272877	-0.02272727272727272	-0.02272727272727348	-0.02272727272727275	-0.022727272727273526	-2.0	-0.02272727272727262	-0.022727272727272874	-0.022727272727272766	-0.0227272727272732	jose	tejeda	1	2	2	2	1	0	9	1	4	0.0	0	4	4	4	5	5	4	5	4	4	5
77	do	usa	-0.31249847957584626	Inverted	44.0	0.0047689127553468625	1.0	0.004110876203899459	-0.022727272727272412	0.4280166540743711	1	1.0	2.484848484848485	33	2.1	10	-0.022727272727272634	-0.02272727272727276	-0.022727272727272853	-0.022727272727272867	-0.022727272727272752	-2.0	-0.02272727272727272	-0.022727272727272617	-0.022727272727272922	-0.022727272727272874	diana	moronta	2	1	2	2	1	0	2	1	4	0.0	0	5	3	5	5	4	5	3	5	5	3
78	do	usa	-0.05563002006276317	Unclear	44.0	0.007970460865828791	1.0	0.004275311252055437	-0.022727272727263086	0.4795988886432229	1	1.0	3.263157894736842	19	2.75	12	-0.02272727272727262	-0.02272727272727314	-0.022727272727272763	-0.022727272727272617	-0.02272727272727262	-0.02272727272727348	-0.02272727272727274	-0.02272727272727348	-0.022727272727272697	-0.02272727272727285	michelle	arvelo	2	2	2	2	1	0	1	3	3	2.0	0	5	5	4	5	5	4	5	3	4	5
79	do	usa	-0.0891949359694054	Unclear	44.0	0.011432810836880606	1.0	0.01132252760159737	-0.022727272727273325	0.6175598440703559	1	1.0	-2.0	0	2.0	2	-0.022727272727272742	-0.022727272727272808	-0.02272727272727285	-0.02272727272727277	-0.022727272727272686	-0.02272727272727348	-0.02272727272727274	-0.022727272727272874	-0.022727272727272724	-0.022727272727272752	dalkeith	vijoyo	1	2	2	2	2	0	1	1	4	0.0	1	4	2	4	4	4	5	2	5	5	3
80	do	usa	-0.12302181595034697	Unclear	44.0	0.009984893648094123	1.0	0.0038994597134132023	-0.022727272727274088	0.511065546661132	1	1.0	2.5	14	2.870967741935484	31	-0.022727272727272745	-0.022727272727272735	-0.022727272727272423	-0.022727272727272638	-0.022727272727272763	-0.02272727272727279	-0.022727272727272596	-0.022727272727274095	-0.022727272727272818	-0.022727272727272662	francesc	castella	2	2	2	2	1	1	4	1	4	2.0	0	5	4	4	4	4	4	2	3	4	2
81	do	usa	-0.3769614840625248	Inverted	44.0	0.005561141617857106	1.0	0.0023960535588442556	-0.02272727272727171	0.4255902394256573	1	1.0	2.1621621621621623	37	2.8333333333333335	6	-0.02272727272727269	-0.022727272727272735	-0.02272727272727269	-0.022727272727272683	-0.02272727272727271	-2.0	-0.022727272727272766	-0.0227272727272732	-0.022727272727272596	-0.022727272727272662	jose	almanzar	1	2	2	2	1	0	3	2	4	0.0	0	5	4	5	5	5	5	3	5	5	3
82	do	usa	0.011111705584204646	Unclear	44.0	0.006325081606305886	1.0	0.004463237021376556	-0.022727272727252047	0.4541959230490882	1	1.0	2.9130434782608696	23	3.0714285714285716	14	-0.022727272727272742	-0.022727272727272662	-0.02272727272727269	-0.022727272727272804	-0.022727272727272766	-0.02272727272727348	-0.022727272727272797	-0.022727272727273266	-0.02272727272727258	-0.022727272727272697	alquidan	diaz	2	2	2	2	1	0	3	2	4	1.0	0	4	4	4	4	4	4	4	4	4	4
83	do	usa	-0.19188476385032555	Unclear	44.0	0.004993481280589611	1.0	0.0026074700493305143	-0.02272727272727709	0.41962822741725453	1	1.0	2.6842105263157894	38	2.2	5	-0.022727272727272742	-0.022727272727272912	-0.022727272727272617	-0.022727272727272693	-0.022727272727273155	-0.02272727272727348	-0.022727272727272776	-0.022727272727272874	-0.022727272727272825	-0.0227272727272727	humberto	minaya	1	1	2	2	1	0	3	2	4	0.0	1	4	3	5	5	4	5	4	5	5	5
84	do	usa	-0.2510533461422688	Inverted	44.0	0.007195013526080905	1.0	0.006718346253229976	-0.022727272727268846	0.49179527048481675	1	1.0	2.588235294117647	17	2.5	18	-0.022727272727272704	-0.022727272727272735	-2.0	-0.022727272727272752	-0.022727272727272582	-0.02272727272727249	-0.0227272727272727	-2.0	-0.02272727272727271	-0.022727272727272662	catherin	matos	2	1	2	2	1	0	3	6	4	0.0	0	5	3	5	5	5	5	5	5	5	5
85	do	usa	-0.2035674763501901	Unclear	44.0	0.013280482045845995	1.0	0.006225041108762041	-0.022727272727274143	0.6129214813643785	1	1.0	2.789473684210526	19	2.4761904761904763	21	-0.02272727272727267	-0.022727272727272763	-0.02272727272727285	-0.022727272727272717	-0.022727272727272717	-0.022727272727272506	-0.02272727272727273	-0.022727272727272523	-0.022727272727272735	-0.02272727272727285	cindy	crisosdo	2	2	2	2	1	0	3	2	4	1.0	0	4	5	4	5	5	5	5	5	5	5
86	do	usa	0.2999938990143682	Standard	44.0	0.004015789906455288	1.0	0.0024665257223396744	-0.022727272727267	0.4039015738088942	1	1.0	3.577777777777778	45	-2.0	0	-0.02272727272727269	-0.02272727272727271	-0.02272727272727285	-0.02272727272727279	-2.0	-2.0	-0.022727272727272735	-0.022727272727272662	-0.02272727272727286	-0.0227272727272732	derwin	perez	1	1	2	2	1	0	2	3	4	0.0	0	5	4	5	5	5	5	2	5	5	1
87	do	usa	-0.15721497325366512	Unclear	44.0	0.0060840967817712005	1.0	0.006084096781771202	-0.022727272727276735	0.4679065265721357	1	1.0	2.5675675675675675	37	3.142857142857143	7	-0.02272727272727269	-0.022727272727273557	-0.022727272727272662	-0.022727272727272506	-0.022727272727272752	-2.0	-0.02272727272727267	-0.022727272727272537	-0.02272727272727299	-0.022727272727272586	alvin	martinez	1	1	2	2	1	0	3	3	3	0.0	1	5	4	4	5	5	5	4	5	5	3
88	do	usa	0.16871294912814608	Unclear	44.0	0.006371766023488759	1.0	0.0023255813953488367	-0.022727272727269116	0.43760231653705584	1	1.0	3.5	6	3.263157894736842	38	-0.02272727272727278	-0.02272727272727282	-0.022727272727272662	-0.022727272727272797	-0.02272727272727269	-0.022727272727272752	-0.02272727272727273	-0.022727272727272586	-0.022727272727272704	-0.022727272727272662	suleika	delgado	2	2	2	2	1	0	3	3	4	4.0	0	5	5	4	4	5	5	4	5	5	3
89	do	usa	-0.044482540400549234	Unclear	44.0	0.0034821969409457774	1.0	0.002302090674183697	-0.022727272727272693	0.3956170115958511	1	1.0	3.037037037037037	27	2.7333333333333334	15	-0.022727272727272693	-0.022727272727272613	-0.022727272727272763	-0.02272727272727275	-0.02272727272727274	-0.02272727272727348	-0.022727272727272693	-0.022727272727272447	-0.022727272727272804	-0.022727272727272662	mabel	mata	1	1	2	2	2	0	3	1	4	0.0	0	5	4	3	5	5	3	3	5	5	3
90	do	usa	0.10043640777365195	Unclear	44.0	0.006642690773218708	1.0	0.005449847310312428	-0.02272727272726999	0.471973547971789	1	1.0	3.230769230769231	26	3.0588235294117645	17	-0.022727272727272728	-0.022727272727273068	-0.022727272727272697	-0.02272727272727268	-0.02272727272727281	-0.02272727272727348	-0.02272727272727274	-0.022727272727272752	-0.022727272727272586	-0.022727272727272697	maritza	abreu	2	2	2	2	1	0	3	1	4	6.0	1	5	5	4	5	5	5	3	5	5	3
91	do	usa	-0.2153208491894528	Inverted	44.0	0.00870971121482458	1.0	0.0054733380314775665	-0.022727272727271073	0.5018241751178604	1	1.0	2.6451612903225805	31	2.4166666666666665	12	-0.022727272727272697	-0.022727272727272714	-0.02272727272727285	-0.022727272727272693	-0.022727272727272627	-0.022727272727272516	-0.022727272727272856	-0.022727272727272697	-0.02272727272727264	-0.022727272727272763	alex	urena	1	1	2	2	1	0	2	3	4	0.0	0	5	4	5	5	4	5	2	4	5	3
92	do	usa	-0.4453627470968247	Inverted	44.0	0.0007457298006044567	1.0	0.000516795865633075	-0.022727272727242634	0.3460470908460335	1	1.0	2.375	24	2.111111111111111	9	-0.02272727272727275	-0.022727272727272554	-0.0227272727272727	-0.022727272727272745	-0.022727272727272783	-0.022727272727273182	-0.0227272727272727	-0.022727272727272645	-0.022727272727272735	-0.022727272727272763	yanet	japa	2	2	2	2	1	1	3	1	5	0.0	0	5	3	5	4	3	4	4	4	4	1
93	do	usa	-0.3902932400715396	Inverted	44.0	0.007355491468671159	1.0	0.0037115339440920857	-0.02272727272726548	0.46720156168783217	1	1.0	2.3333333333333335	15	2.3333333333333335	21	-0.022727272727272752	-0.022727272727272783	-0.022727272727272752	-0.02272727272727276	-0.02272727272727271	-0.022727272727273186	-0.022727272727272808	-0.022727272727273228	-0.02272727272727269	-0.02272727272727285	paola	ogando	2	2	2	2	1	0	2	1	4	1.0	0	4	5	5	5	5	5	5	5	5	5
94	do	usa	0.5188868842629193	Standard	44.0	0.0046141202545360435	1.0	0.0032652102419544306	-0.022727272727269293	0.4222704050702966	1	1.0	4.304347826086956	23	3.3125	16	-0.02272727272727275	-0.022727272727272766	-0.022727272727272537	-0.022727272727272776	-0.022727272727272613	-0.02272727272727249	-0.022727272727272766	-0.02272727272727348	-0.02272727272727267	-0.02272727272727269	nelsi	guzman	2	2	2	2	1	0	3	3	4	0.0	0	5	3	4	4	2	4	2	4	3	1
95	do	usa	-0.11171074909479356	Unclear	44.0	0.003874380967615021	1.0	0.0012919896640826876	-0.02272727272726322	0.39338124974417277	1	1.0	2.6666666666666665	24	2.7333333333333334	15	-0.022727272727272745	-0.022727272727272905	-0.022727272727272874	-0.022727272727272735	-0.022727272727272856	-0.022727272727272627	-0.022727272727272724	-0.02272727272727258	-0.022727272727272752	-0.02272727272727269	johanna	rincon	2	2	2	2	1	0	2	1	4	1.0	0	5	5	5	4	5	5	3	4	5	3
96	do	usa	0.8824286459777829	Standard	44.0	0.0020680861391210986	1.0	0.0013859525487432453	-0.02272727272725377	0.36940368588134287	1	1.0	4.62962962962963	27	3.9444444444444446	18	-0.022727272727272724	-0.022727272727272846	-0.022727272727272402	-0.022727272727272794	-0.022727272727272874	-2.0	-0.022727272727272613	-0.022727272727272846	-0.022727272727272832	-0.02272727272727285	wendy	rosario	2	2	2	2	1	0	3	1	4	0.0	0	5	4	4	5	5	5	5	5	5	4
97	do	usa	-0.011111705584264534	Unclear	44.0	0.00803501829144582	1.0	0.0023255813953488367	-0.022727272727271666	0.46381685614133455	1	1.0	3.032258064516129	31	2.75	4	-0.022727272727272752	-0.02272727272727271	-0.022727272727272586	-0.0227272727272727	-0.022727272727272565	-0.022727272727272516	-0.02272727272727271	-0.022727272727272943	-0.022727272727272717	-0.022727272727272752	pedro	perez	1	2	6	2	1	0	2	1	4	3.0	1	4	4	4	3	3	4	1	5	5	2
98	do	usa	0.1457698902963187	Unclear	44.0	0.0007878416251187236	1.0	0.0003758515386422358	-0.022727272727252956	0.3455028381769913	1	1.0	3.2857142857142856	7	3.2777777777777777	36	-0.02272727272727268	-0.022727272727272707	-0.022727272727272402	-0.02272727272727272	-0.02272727272727284	-0.022727272727272523	-0.022727272727272752	-0.022727272727274095	-0.02272727272727267	-0.0227272727272727	aris	polanco	1	2	2	2	1	0	2	2	3	0.0	0	4	5	3	5	5	4	4	3	5	5
99	do	usa	0.1457698902963187	Unclear	44.0	0.0007878416251187236	1.0	0.0003758515386422358	-0.022727272727252956	0.3455028381769913	1	1.0	3.2857142857142856	7	3.2777777777777777	36	-0.02272727272727268	-0.022727272727272707	-0.022727272727272402	-0.02272727272727272	-0.02272727272727284	-0.022727272727272523	-0.022727272727272752	-0.022727272727274095	-0.02272727272727267	-0.0227272727272727	jessica	h	2	7	2	2	2	1	1	1	5	0.0	1	4	3	4	4	4	4	4	4	4	4
100	do	usa	-0.2035674763501901	Unclear	44.0	0.00190172707867349	1.0	0.0018792576932111804	-0.02272727272727569	0.3738126435815077	1	1.0	2.8620689655172415	29	2.125	16	-0.022727272727272728	-0.02272727272727279	-0.022727272727272697	-0.02272727272727278	-0.02272727272727285	-0.02272727272727305	-0.022727272727272707	-0.02272727272727271	-0.022727272727272704	-0.022727272727272423	yuri	colon	2	2	2	2	1	0	3	2	2	0.0	0	3	5	3	5	5	3	5	4	4	4
101	do	usa	0.022226979248413457	Unclear	44.0	0.010049271879321716	1.0	0.00707070707070707	-0.022727272727269404	0.5379084218980456	1	1.0	3.6470588235294117	17	2.6363636363636362	22	-0.022727272727272783	-0.022727272727272867	-0.02272727272727285	-0.022727272727272697	-0.022727272727272835	-0.022727272727273186	-0.022727272727272714	-0.022727272727272797	-0.02272727272727279	-0.02272727272727285	katerin	rochet	2	2	2	2	1	0	3	1	4	2.0	0	4	4	4	4	4	4	4	4	4	4
102	do	usa	0.5660963599075312	Standard	44.0	0.0019491767475929766	1.0	0.0011980267794221287	-0.02272727272727278	0.36692703247749286	1	1.0	3.3333333333333335	9	4.107142857142857	28	-0.022727272727272717	-0.02272727272727288	-0.022727272727272946	-0.022727272727272735	-0.02272727272727255	-0.022727272727272433	-0.022727272727272724	-0.022727272727272974	-0.02272727272727279	-0.022727272727272697	angelita	dejesus	2	2	2	2	1	0	4	3	4	0.0	0	5	3	2	5	5	5	3	5	5	1
103	do	usa	0.011111705584204646	Unclear	44.0	0.0007596358669247761	1.0	0.00018792576932111763	-0.022727272727200928	0.34377071856395397	1	1.0	3.238095238095238	21	2.736842105263158	19	-0.02272727272727273	-0.02272727272727302	-0.022727272727272537	-0.022727272727273266	-0.022727272727272686	-0.02272727272727348	-0.02272727272727292	-0.022727272727273755	-0.022727272727272697	-0.0227272727272727	rosa	dejesus	2	2	2	2	1	0	4	3	4	0.0	1	5	5	5	4	5	4	2	4	5	3
104	do	usa	-0.27531994898774687	Inverted	44.0	0.0027441579505041273	1.0	0.0026074700493305173	-0.022727272727270396	0.390453355849525	1	1.0	2.3333333333333335	9	2.56	25	-0.02272727272727274	-0.022727272727272867	-0.02272727272727269	-0.022727272727272787	-0.02272727272727264	-0.02272727272727289	-0.02272727272727264	-0.0227272727272728	-0.022727272727272704	-0.022727272727272423	do	ro	2	2	2	2	1	0	7	3	4	0.0	0	5	3	2	5	5	5	2	5	5	4
105	do	usa	-0.066795464798237	Unclear	44.0	0.000812805823453333	1.0	0.00044632370213765497	-0.022727272727368675	0.34621533399545384	1	1.0	2.9583333333333335	24	2.888888888888889	9	-0.022727272727272707	-0.022727272727272756	-0.02272727272727285	-0.022727272727272742	-0.02272727272727276	-0.022727272727272433	-0.022727272727272797	-0.02272727272727275	-0.022727272727272693	-0.022727272727272752	sol	felix	1	2	2	2	1	1	2	2	4	0.0	1	5	2	5	5	3	3	2	5	5	3
106	do	usa	-0.23777881214526822	Unclear	44.0	0.005239392212053934	1.0	0.002677942212825934	-0.022727272727277117	0.4264423557587895	1	1.0	3.1	10	3.3181818181818183	22	-0.022727272727272714	-0.022727272727272797	-0.022727272727272537	-0.022727272727272752	-0.022727272727272804	-0.022727272727273304	-0.022727272727272756	-0.022727272727272735	-0.02272727272727268	-0.022727272727272423	brunilda	vargas	2	1	2	2	3	0	3	3	4	0.0	0	5	5	4	3	5	4	2	5	5	1
107	do	usa	0.363786432204536	Standard	44.0	0.01046370032997564	1.0	0.008386187455954899	-0.022727272727263208	0.5610042943151597	1	1.0	3.8421052631578947	19	3.8666666666666667	15	-0.022727272727272773	-0.022727272727272815	-0.022727272727272572	-0.022727272727272693	-0.022727272727272797	-0.022727272727273	-0.022727272727272804	-0.022727272727272752	-0.022727272727272818	-0.022727272727272874	yanina	reyes	2	2	2	2	1	2	3	3	1	0.0	0	5	2	5	2	4	4	3	5	5	1
108	do	usa	-0.2390587860508453	Inverted	44.0	0.00846999845030451	1.0	0.005426356589147286	-0.02272727272726864	0.497211047934105	1	1.0	2.696969696969697	33	1.9	10	-0.022727272727272697	-0.022727272727272936	-0.02272727272727269	-0.022727272727272717	-0.022727272727272752	-0.022727272727272894	-0.022727272727272752	-0.022727272727272874	-0.022727272727272766	-0.022727272727274095	ruben	issacs	1	2	2	2	2	0	1	1	4	1.0	1	4	5	5	5	5	5	3	3	4	4
109	do	usa	-0.2390587860508453	Inverted	44.0	0.00846999845030451	1.0	0.005426356589147286	-0.02272727272726864	0.497211047934105	1	1.0	2.696969696969697	33	1.9	10	-0.022727272727272697	-0.022727272727272936	-0.02272727272727269	-0.022727272727272717	-0.022727272727272752	-0.022727272727272894	-0.022727272727272752	-0.022727272727272874	-0.022727272727272766	-0.022727272727274095	miguel	c	1	7	2	2	4	0	2	1	3	1.0	1	4	3	5	4	4	4	4	4	4	4
110	do	usa	-0.26313858436138793	Inverted	44.0	0.004143952148841231	1.0	0.0031712473572938697	-0.022727272727276197	0.4120907579784833	1	1.0	3.5	2	2.4166666666666665	24	-0.022727272727272766	-0.02272727272727267	-0.022727272727272853	-0.02272727272727273	-0.0227272727272726	-2.0	-0.02272727272727264	-0.022727272727272874	-0.022727272727272523	-0.022727272727272662	christia	jaramill	1	2	2	2	1	0	3	1	4	0.0	0	5	5	3	5	5	5	3	5	5	2
111	do	usa	-0.27531994898774687	Inverted	44.0	0.004335835805359741	1.0	0.0009396288466055909	-0.02272727272724887	0.3942815699679813	1	1.0	2.0	1	3.0	5	-0.022727272727272783	-0.022727272727272776	-0.022727272727272662	-0.022727272727272756	-0.022727272727272735	-0.02272727272727274	-0.022727272727272745	-0.02272727272727285	-0.02272727272727269	-0.02272727272727278	krystal	martinez	2	2	3	2	1	0	4	2	4	1.0	0	5	5	5	5	5	5	5	5	5	4
112	do	usa	-0.3902932400715396	Inverted	44.0	0.0	1.0	0.0	-0.022727272727264932	0.8023546077640925	1	1.0	2.4285714285714284	7	2.236842105263158	38	-0.022727272727272783	-0.022727272727272707	-0.022727272727272752	-0.022727272727273214	-0.022727272727273266	-0.022727272727272728	-0.02272727272727253	-0.022727272727274095	-2.0	-0.02272727272727285	robinson	diaz	1	2	2	2	1	0	2	3	3	2.0	0	5	5	3	5	5	5	4	5	5	4
113	do	usa	0.011111705584204646	Unclear	44.0	0.017239507268252498	1.0	0.013859525487432463	-0.022727272727273342	0.8426262863227897	1	1.0	3.05	40	2.8	5	-0.022727272727272783	-0.022727272727272804	-0.022727272727273186	-0.02272727272727276	-0.022727272727273186	-0.022727272727272728	-0.022727272727272776	-0.022727272727273266	-0.022727272727272773	-0.022727272727272752	roberto	benitez	1	1	2	2	1	1	3	5	5	0.0	0	4	4	4	4	4	4	4	4	4	4
114	ha	usa	-0.22714964705157545	Inverted	44.0	0.005245239362022123	1.0	0.003077284472633311	-0.0227272727272691	0.4291556462113242	1	1.0	-2.0	0	2.4375	32	-0.022727272727272742	-0.02272727272727276	-0.022727272727272874	-0.02272727272727275	-0.022727272727272988	-0.022727272727272714	-0.02272727272727277	-0.022727272727274095	-0.02272727272727296	-0.022727272727272423	margarita	p	2	7	2	2	4	2	1	4	3	0.0	0	5	1	5	2	5	5	2	5	2	5
115	ha	usa	-0.15721497325366512	Unclear	40.8	0.005568329635908543	0.9380767959567008	0.002865867982147051	-0.042827825395080586	0.3761339591227276	1	1.0	2.3333333333333335	9	2.7777777777777777	36	-0.024557655284021346	-0.029924585311425545	-0.02448728731319114	-0.023944080904223647	-0.030786387233224046	-0.023051392869705575	-0.03050638376611349	-2.0	-0.020177521311978343	-0.0265835512718387	maria	g	2	7	2	2	4	2	2	1	5	0.0	1	3	3	4	3	4	4	4	4	4	3
116	ha	usa	-0.03334939527842034	Unclear	42.62222222222222	0.011747306021815349	0.9708401013198491	0.0015503875968992235	-0.0188811976980132	0.5580714459077473	1	1.0	3.0	30	2.5	8	-0.02308397572365202	-0.026875978245727107	-0.025384127989862275	-0.02305585072677114	-0.02642111638429678	-0.02293333333333511	-0.028345204006162604	-0.013465784892290398	-0.019964487548108627	-0.01656163690823551	david	g	1	2	2	2	1	0	2	1	4	0.0	0	3	4	2	3	3	3	4	3	4	3
117	me	usa	-0.19188476385032555	Unclear	9.733333333333333	0.02014681700728212	0.4859722778577021	0.020125675358233494	-0.18127574674185842	0.6489388576060783	2	0.9555555555555556	2.5	2	2.3783783783783785	37	-0.0177723303202084	0.0036369580319561548	0.02275769745649267	0.036959480682650966	0.1821347464042393	0.24617791685292773	-0.03144300122928355	0.11455525606469076	-0.04301565587475253	0.09320601656244713	carmen	ruiz	2	5	5	5	5	3	8	5	3	1.0	0	3	5	3	3	5	3	4	3	3	3
118	pu	usa	0.4453627470968246	Standard	44.0	0.00861736246475035	1.0	0.0016913319238900635	-0.02272727272727154	0.4647048465019533	1	1.0	3.6666666666666665	27	-2.0	0	-0.02272727272727275	-0.022727272727272676	-0.022727272727272874	-0.022727272727272707	-0.022727272727272808	-0.022727272727273186	-0.02272727272727275	-0.02272727272727285	-0.022727272727272433	-0.022727272727272752	andy	sarko	1	3	3	6	1	0	1	1	4	1.0	1	5	2	4	4	4	5	1	5	5	5
119	pu	usa	-0.0779825366900901	Unclear	44.0	0.005123239312630213	1.0	0.0036880432229269376	-0.02272727272725933	0.42920247020589997	1	1.0	3.0	38	1.5	2	-0.02272727272727275	-0.022727272727272742	-0.022727272727272946	-0.022727272727272665	-0.02272727272727238	-2.0	-0.02272727272727272	-0.022727272727272617	-0.022727272727272985	-0.022727272727272752	jason	guzman	1	3	3	6	1	0	2	5	4	0.0	0	5	3	5	5	5	5	1	5	5	3
120	pu	usa	0.03334939527838829	Unclear	44.0	0.0037417202146848684	1.0	0.0025604886070002323	-0.022727272727279858	0.40131702542836356	1	1.0	3.142857142857143	14	2.5	12	-0.02272727272727274	-0.022727272727272707	-0.022727272727272763	-0.02272727272727268	-0.02272727272727278	-0.02272727272727272	-0.022727272727272763	-0.02272727272727348	-0.022727272727272773	-0.022727272727272537	nicole	gonzalez	2	3	6	6	1	0	3	1	4	8.0	1	5	4	3	2	4	4	5	4	4	3
121	pu	usa	0.11171074909478569	Unclear	44.0	0.004050133282707701	1.0	0.0028893587033121874	-0.022727272727281915	0.40763764715307804	1	1.0	2.7	10	2.7222222222222223	18	-0.022727272727272797	-0.02272727272727275	-0.02272727272727285	-0.022727272727272756	-0.022727272727272797	-2.0	-0.022727272727272776	-0.02272727272727262	-0.022727272727272693	-0.022727272727272874	rosa	gonzalez	2	3	3	3	1	0	3	1	4	2.0	0	5	4	4	5	4	5	2	5	5	2
122	pu	usa	-0.2153208491894528	Inverted	44.0	0.005165577124603324	1.0	0.004721634954193093	-0.02272727272727061	0.44274905652262536	1	1.0	2.7142857142857144	7	2.611111111111111	36	-0.0227272727272727	-0.022727272727272804	-0.022727272727272874	-0.02272727272727264	-0.022727272727272773	-0.022727272727272662	-0.022727272727272707	-0.0227272727272732	-0.02272727272727348	-0.02272727272727285	carmen	torres	2	3	3	1	2	1	2	3	5	1.0	0	5	5	4	5	5	4	3	5	5	3
123	pu	usa	0.1343735308072056	Unclear	44.0	0.006285882175360427	1.0	0.00216114634719286	-0.022727272727273675	0.43406275684666834	1	1.0	-2.0	0	2.6	5	-0.02272727272727272	-0.022727272727272818	-0.022727272727272572	-0.022727272727272936	-0.022727272727272756	-2.0	-0.022727272727272835	-0.022727272727272523	-0.022727272727272627	-0.022727272727272967	javier	gonzalez	1	6	6	3	1	0	2	1	4	0.0	0	5	3	4	4	3	4	4	5	4	2
124	pu	usa	-0.22714964705157545	Inverted	44.0	0.00390383539101603	1.0	0.0013389711064129672	-0.022727272727266535	0.39373097758440945	1	1.0	2.5483870967741935	31	-2.0	0	-0.022727272727272735	-0.022727272727272704	-0.02272727272727348	-0.022727272727272815	-0.022727272727272763	-0.02272727272727289	-0.022727272727272763	-2.0	-0.022727272727272572	-0.02272727272727285	maria	ramirez	2	3	3	3	4	3	7	4	3	0.0	0	3	3	3	4	3	3	3	3	3	3
125	pu	usa	0.2753199489877466	Standard	44.0	0.004704673986011972	1.0	0.0021376556260277197	-0.02272727272727498	0.41209011375115706	1	1.0	3.641025641025641	39	-2.0	0	-0.022727272727272745	-0.022727272727272707	-0.02272727272727288	-0.022727272727272776	-0.022727272727273304	-0.022727272727272728	-0.022727272727272655	-0.02272727272727348	-0.022727272727272728	-0.022727272727272423	lydia	rodrigue	2	1	3	3	2	1	3	1	4	0.0	0	4	3	4	5	5	5	2	5	5	3
126	pu	usa	0.08919493596942196	Unclear	44.0	0.006247740524053592	1.0	0.003194738078459011	-0.022727272727274456	0.44313195493400837	1	1.0	3.1176470588235294	17	3.8333333333333335	12	-0.022727272727272752	-0.022727272727272735	-0.022727272727272763	-0.022727272727272683	-0.022727272727272742	-2.0	-0.02272727272727277	-0.02272727272727285	-0.02272727272727281	-0.022727272727272662	peggy	ibanez	2	3	6	3	6	0	1	3	4	0.0	1	5	2	3	4	3	5	2	5	5	2
127	pu	usa	0.19188476385032216	Unclear	44.0	0.0017106651415434852	1.0	0.00037585153864223587	-0.022727272727267333	0.3573444457608418	1	1.0	3.4	40	2.0	1	-0.022727272727272717	-0.022727272727272693	-0.02272727272727285	-0.02272727272727282	-0.022727272727272877	-0.022727272727272728	-0.02272727272727274	-0.022727272727272662	-0.02272727272727268	-0.022727272727272752	abygail	ortiz	2	1	3	1	3	5	3	3	4	0.0	0	4	3	4	4	3	4	4	3	4	3
128	pu	usa	-0.12302181595034697	Unclear	44.0	0.0031844544427314923	1.0	0.002936340145642472	-0.022727272727273942	0.3977750337067505	1	1.0	2.7954545454545454	44	1.0	1	-0.02272727272727274	-0.022727272727272662	-0.022727272727272874	-0.0227272727272726	-0.02272727272727348	-2.0	-0.022727272727272672	-0.022727272727272763	-0.022727272727272728	-0.022727272727272617	jon	wilson	1	1	3	6	1	0	2	6	3	0.0	0	5	1	5	4	1	3	3	5	5	3
129	pu	usa	0.363786432204536	Standard	44.0	0.01254057790599267	1.0	0.003735024665257223	-0.02272727272727504	0.560209060158403	1	1.0	3.6857142857142855	35	2.0	3	-0.022727272727272728	-0.022727272727272603	-0.022727272727272728	-0.022727272727272697	-0.022727272727272672	-0.022727272727272728	-0.022727272727272645	-0.02272727272727262	-0.02272727272727285	-0.02272727272727285	audie	toledo	1	3	3	3	1	0	7	1	2	0.0	0	5	2	5	3	1	5	1	5	5	3
130	pu	usa	0.19188476385032216	Unclear	44.0	0.0030442241662074748	1.0	0.0019732205778717395	-0.022727272727266778	0.38686672984799747	1	1.0	3.433333333333333	30	3.2222222222222223	9	-0.022727272727272707	-0.02272727272727266	-0.022727272727272662	-0.02272727272727269	-0.02272727272727265	-2.0	-0.022727272727272714	-0.022727272727272874	-0.022727272727273182	-0.022727272727272874	antonio	annunzia	1	1	3	3	1	0	3	1	4	1.0	0	5	2	5	2	1	5	2	5	5	1
131	pu	usa	0.21532084918945407	Standard	44.0	0.00153606313224819	1.0	0.0010101010101010084	-0.022727272727229977	0.3594259178578631	1	1.0	3.40625	32	-2.0	0	-0.022727272727272783	-0.022727272727272756	-0.022727272727272523	-0.022727272727272773	-0.022727272727272846	-2.0	-0.02272727272727265	-0.022727272727272752	-0.0227272727272727	-0.022727272727272874	esker	romero	2	1	3	1	1	0	3	3	4	0.0	0	5	2	5	4	1	5	3	5	5	2
132	pu	usa	-0.19188476385032555	Unclear	44.0	0.014295744017482606	1.0	0.007916373032652104	-0.022727272727265522	0.6376867298275039	1	1.0	2.814814814814815	27	2.4	5	-0.022727272727272686	-0.022727272727271992	-0.0227272727272727	-0.022727272727272683	-0.02272727272727289	-0.022727272727272433	-0.02272727272727282	-0.022727272727272423	-0.022727272727272665	-0.02272727272727285	jason	georges	1	6	6	3	1	0	2	3	4	1.0	0	5	2	5	4	4	5	2	4	5	3
133	pu	usa	0.5660963599075312	Standard	44.0	0.0029390229299947447	1.0	0.0003053793751468172	-0.022727272727271767	0.3723027255338581	1	1.0	4.354838709677419	31	2.875	8	-0.022727272727272763	-0.022727272727272426	-0.022727272727272523	-0.022727272727272336	-0.02272727272727293	-0.02272727272727249	-0.022727272727272745	-0.02272727272727285	-0.022727272727272683	-0.022727272727272763	rufino	irizarry	1	1	3	3	1	0	2	3	3	0.0	0	5	2	3	5	5	5	5	5	5	5
134	pu	usa	-0.31249847957584626	Inverted	44.0	0.007003242754081037	1.0	0.005473338031477569	-0.022727272727273547	0.47921858113404436	1	1.0	2.0	4	2.48	25	-0.02272727272727274	-0.022727272727272808	-0.022727272727272763	-0.02272727272727274	-0.022727272727272752	-0.02272727272727348	-0.02272727272727284	-0.022727272727272853	-0.02272727272727271	-0.02272727272727262	jose	farias	1	3	3	3	4	1	4	1	5	1.0	1	4	2	4	4	5	4	3	4	4	2
135	pu	usa	-0.28760309472663215	Inverted	44.0	0.010536354210268774	1.0	0.007704956542165843	-0.022727272727269883	0.562207267679607	1	1.0	2.2857142857142856	28	2.5	12	-0.02272727272727281	-0.022727272727272773	-0.022727272727272586	-0.022727272727272645	-0.02272727272727274	-0.022727272727272728	-0.022727272727272693	-0.022727272727272586	-0.022727272727272714	-0.022727272727272662	inez	cruz	2	1	3	1	1	0	3	5	4	0.0	0	5	3	4	4	5	4	3	5	5	3
136	pu	usa	0.7472801167822821	Standard	44.0	0.0052511314579569935	1.0	0.004416255579046279	-0.022727272727274744	0.44345176360996835	1	1.0	4.0	30	4.375	8	-0.02272727272727272	-0.02272727272727269	-0.022727272727272752	-0.022727272727272808	-0.022727272727272513	-2.0	-0.02272727272727295	-0.022727272727272967	-0.022727272727272676	-0.022727272727272586	evelyn	cruz	2	1	1	3	4	3	5	3	4	0.0	0	4	4	4	2	3	3	3	4	4	2
137	pu	usa	-0.33787475683290513	Inverted	44.0	0.005256480962176486	1.0	0.0023020906741836973	-0.02272727272727842	0.41965932876018086	1	1.0	2.357142857142857	42	-2.0	0	-0.022727272727272693	-0.022727272727272787	-0.02272727272727289	-0.02272727272727275	-0.02272727272727249	-2.0	-0.022727272727272683	-0.022727272727272763	-0.0227272727272728	-0.02272727272727262	matthew	cintron	1	1	3	6	1	1	1	6	4	0.0	0	5	2	4	4	4	3	2	3	4	2
138	pu	usa	-0.05563002006276317	Unclear	44.0	0.004802721309639151	1.0	0.0028658679821470493	-0.022727272727277578	0.4205063080426715	1	1.0	3.0588235294117645	34	2.2	10	-0.02272727272727272	-0.0227272727272727	-0.02272727272727269	-0.022727272727272752	-0.022727272727272475	-0.02272727272727289	-0.022727272727272745	-0.0227272727272727	-0.02272727272727252	-0.02272727272727285	jenny	rivera	2	1	1	3	1	0	3	3	3	0.0	0	5	4	5	5	3	5	3	4	5	2
139	pu	usa	0.1230218159503444	Unclear	44.0	0.0018923200270338655	1.0	0.0007517030772844709	-0.022727272727272138	0.362052121009759	1	1.0	3.6666666666666665	18	3.2777777777777777	18	-0.02272727272727272	-0.022727272727272704	-0.022727272727272697	-0.02272727272727276	-0.022727272727272686	-0.02272727272727348	-0.02272727272727278	-0.022727272727272537	-0.022727272727272735	-0.02272727272727285	khalid	rivera	1	3	3	3	1	0	1	2	4	0.0	0	5	4	5	5	3	5	2	5	5	4
140	pu	usa	-0.13437353080720135	Unclear	44.0	0.0025082614184979766	1.0	0.0009396288466055909	-0.022727272727273522	0.37215470221660013	1	1.0	4.0	11	-2.0	0	-0.02272727272727276	-0.022727272727272648	-0.022727272727272763	-0.022727272727272686	-0.022727272727272697	-0.022727272727272603	-0.022727272727272697	-0.022727272727272662	-0.02272727272727264	-0.022727272727272752	rafael	olivera	1	3	3	3	5	4	6	3	3	0.0	0	4	3	3	4	4	3	2	5	5	2
141	pu	usa	-0.6335503648069049	Inverted	44.0	0.0066605090581988245	1.0	0.004157857646229742	-0.022727272727268592	0.46332582889104573	1	1.0	1.6111111111111112	18	2.0416666666666665	24	-0.022727272727272735	-0.022727272727272704	-0.022727272727272423	-0.022727272727272707	-0.022727272727272572	-0.022727272727273182	-0.022727272727272766	-0.022727272727272662	-0.02272727272727255	-0.022727272727272423	carlos	diaz	1	1	3	3	6	4	7	3	7	0.0	0	4	4	5	5	5	5	4	4	4	4
142	pu	usa	0.37696148406252566	Standard	44.0	0.00356096571927936	1.0	0.003241719520789283	-0.022727272727263187	0.4045960561301712	1	1.0	3.8947368421052633	19	3.789473684210526	19	-0.022727272727272627	-0.022727272727272763	-0.022727272727272523	-0.022727272727272693	-0.022727272727272756	-2.0	-0.022727272727272572	-0.022727272727272874	-0.02272727272727271	-0.02272727272727285	clarissa	mendoza	2	6	3	6	5	1	2	3	4	1.0	0	5	3	4	4	3	4	3	4	4	2
143	pu	usa	-0.28760309472663215	Inverted	44.0	0.0	1.0	0.0	-2.0	1.0	1	1.0	2.25	32	2.9	10	-0.022727272727272606	-0.022727272727272742	-0.02272727272727285	-0.022727272727272606	-0.022727272727272988	-2.0	-0.022727272727272717	-0.022727272727272763	-0.022727272727272787	-0.022727272727272874	maritza	colon	2	3	3	3	4	4	2	1	5	3.0	0	5	5	5	5	5	5	5	5	5	5
144	pu	usa	-0.03334939527842034	Unclear	44.0	0.00418930053284209	1.0	0.00300681230913789	-0.0227272727272751	0.4117400353686928	1	1.0	2.586206896551724	29	3.5	6	-0.022727272727272728	-0.022727272727272728	-0.022727272727272752	-0.022727272727272717	-0.022727272727272613	-2.0	-0.022727272727272672	-0.02272727272727262	-0.022727272727272846	-0.022727272727272752	richard	usera	1	1	1	3	1	0	3	1	4	0.0	0	5	2	5	4	5	4	2	4	5	1
145	pu	usa	-0.066795464798237	Unclear	44.0	0.007681465821000699	1.0	0.007681465821000698	-0.022727272727267316	0.5080378102758274	1	1.0	2.864864864864865	37	-2.0	0	-0.02272727272727281	-0.022727272727272704	-0.022727272727272586	-0.022727272727272804	-0.022727272727273	-0.02272727272727348	-0.022727272727272704	-0.022727272727272423	-0.022727272727272825	-0.02272727272727285	jose	perez	1	1	3	3	1	2	4	1	4	0.0	0	4	4	4	4	4	4	3	4	4	4
146	pu	usa	0.23905878605084566	Standard	44.0	0.0031791324205960388	1.0	0.0026779422128259288	-0.022727272727260543	0.3947285964485123	1	1.0	3.3636363636363638	22	1.0	2	-0.022727272727272693	-0.02272727272727284	-0.022727272727272423	-0.022727272727272745	-0.022727272727272495	-0.02272727272727289	-0.022727272727272818	-0.022727272727272766	-0.022727272727272634	-0.02272727272727269	rosalyn	negron	2	3	3	2	1	1	3	2	5	1.0	0	5	3	4	2	4	4	2	3	4	3
147	pu	usa	0.04448254040053571	Unclear	44.0	0.01406868538601576	1.0	0.00615456894526662	-0.02272727272726804	0.6526633644009353	1	1.0	3.175	40	2.0	1	-0.022727272727272686	-0.022727272727272693	-0.022727272727272946	-0.022727272727272724	-0.02272727272727208	-2.0	-0.02272727272727275	-0.0227272727272732	-0.022727272727273092	-0.022727272727272967	ed	adams	1	3	3	3	1	0	2	2	4	1.0	0	5	1	5	4	1	5	1	5	5	1
148	pu	usa	0.43131526591926944	Standard	44.0	0.008501168354289526	1.0	0.008409678177120036	-0.022727272727266577	0.6459539510473264	1	1.0	3.5	26	4.571428571428571	7	-0.022727272727272558	-0.02272727272727274	-0.02272727272727296	-0.022727272727272804	-0.022727272727272745	-2.0	-0.02272727272727261	-0.022727272727274095	-0.022727272727272856	-0.022727272727272662	rosemary	rodrigue	2	1	2	3	1	0	4	1	4	0.0	0	5	4	5	3	1	3	3	5	5	2
149	pu	usa	0.22714964705157736	Standard	44.0	0.00016279616063282916	1.0	9.396288466055905e-05	-0.022727272726888542	0.3359176077768868	1	1.0	3.44	25	4.142857142857143	7	-0.022727272727272714	-0.022727272727272745	-0.022727272727272752	-0.022727272727272672	-0.022727272727272714	-0.02272727272727288	-0.022727272727272783	-0.02272727272727279	-0.022727272727272634	-0.022727272727272697	felix	santiago	1	1	3	3	1	0	7	2	4	0.0	1	5	3	5	2	3	3	1	2	4	2
150	pu	usa	0.2753199489877466	Standard	44.0	0.00041587277753341907	1.0	0.00014094432699083857	-0.02272727272726581	0.3392434848299268	1	1.0	3.2857142857142856	14	3.75	28	-0.022727272727272478	-0.02272727272727276	-0.022727272727272572	-0.022727272727272745	-0.022727272727272863	-0.022727272727272693	-0.02272727272727278	-0.022727272727272846	-0.022727272727272728	-0.022727272727272662	rafael	leya	1	3	6	6	1	0	3	3	4	0.0	0	4	4	5	3	3	5	1	5	5	4
151	pu	usa	-0.4313152659192697	Inverted	44.0	0.0007741136225820827	1.0	0.0007282123561193313	-0.022727272727277235	0.34856751856074564	1	1.0	2.090909090909091	11	-2.0	0	-0.02272727272727276	-0.022727272727272593	-0.022727272727272523	-0.02272727272727267	-0.022727272727272756	-0.0227272727272728	-0.022727272727272773	-0.022727272727272704	-0.022727272727272523	-0.02272727272727285	sinnel	sandoval	1	3	3	3	1	0	4	5	5	2.0	1	3	4	2	3	4	5	1	1	2	4
152	pu	usa	-0.066795464798237	Unclear	44.0	0.0026165346358234262	1.0	0.0013859525487432455	-0.0227272727272614	0.37618185145677835	1	1.0	2.6875	16	3.2222222222222223	9	-0.022727272727272728	-0.02272727272727276	-0.022727272727272946	-0.0227272727272727	-0.022727272727272624	-0.022727272727272433	-0.022727272727272794	-0.0227272727272726	-0.0227272727272727	-0.022727272727272586	lee	campos	2	1	3	3	1	0	6	2	4	0.0	0	4	4	5	5	5	5	3	4	4	2
153	pu	usa	0.5343366347964761	Standard	44.0	0.0035466488725497845	1.0	0.0012450082217524082	-0.022727272727271954	0.3893247529606554	1	1.0	4.1	30	3.125	8	-0.02272727272727278	-0.022727272727272686	-0.02272727272727296	-0.02272727272727279	-0.02272727272727268	-0.02272727272727304	-0.0227272727272727	-0.02272727272727269	-0.02272727272727221	-0.0227272727272727	manuel	negron	1	1	3	3	3	0	2	1	4	0.0	0	5	4	4	4	3	4	4	4	4	3
154	pu	usa	0.04448254040053571	Unclear	44.0	0.0018714681254288251	1.0	0.00011745360582569865	-0.022727272727268672	0.3707123936384025	1	1.0	3.1739130434782608	23	2.0	1	-0.022727272727272763	-0.022727272727272756	-0.022727272727272783	-0.022727272727272714	-0.02272727272727275	-0.022727272727272756	-0.022727272727272752	-0.022727272727272797	-0.022727272727272617	-0.02272727272727271	steve	alvares	1	1	3	3	1	0	3	3	4	0.0	0	5	4	4	4	3	5	3	3	4	4
155	pu	usa	0.055630020062782844	Unclear	44.0	0.01102106334664474	1.0	0.010993657505285413	-0.022727272727269238	0.5995769748977795	1	1.0	3.263157894736842	38	2.5	2	-0.022727272727272728	-0.022727272727272797	-0.022727272727272662	-0.022727272727272717	-0.02272727272727333	-0.0227272727272725	-0.022727272727272645	-0.022727272727273228	-0.0227272727272732	-0.022727272727272423	claudia	rivera	2	1	3	3	4	1	3	3	4	0.0	0	5	5	5	5	5	5	1	1	5	1
156	pu	usa	0.7680747415000564	Standard	44.0	0.004338480876451316	1.0	0.00021141649048625816	-0.02272727272726548	0.3895203207455221	1	1.0	4.346153846153846	26	4.3	10	-0.022727272727272763	-0.022727272727272728	-0.022727272727272402	-0.022727272727272676	-0.02272727272727277	-2.0	-0.0227272727272728	-0.022727272727272627	-0.02272727272727288	-0.02272727272727285	mayra	rivera	2	3	3	3	1	2	3	3	4	0.0	0	4	3	4	4	4	4	2	3	5	2
157	pu	usa	-0.3769614840625248	Inverted	44.0	0.002133045330916885	1.0	0.0005872680291284944	-0.02272727272726069	0.36415905747658095	1	1.0	2.3043478260869565	23	2.5555555555555554	9	-0.022727272727272745	-0.022727272727272697	-0.022727272727272662	-0.022727272727272676	-0.022727272727272787	-0.022727272727273304	-0.02272727272727268	-0.022727272727272797	-0.02272727272727267	-0.022727272727272697	madelyn	gonzalez	2	3	3	3	2	4	7	3	4	0.0	0	5	4	4	5	5	5	4	5	5	4
158	pu	usa	-0.10043640777365555	Unclear	44.0	0.00772025401136043	1.0	0.006577401926239139	-0.02272727272726969	0.49575872025552226	1	1.0	2.65	20	3.0	21	-0.02272727272727269	-0.022727272727272742	-0.02272727272727269	-0.02272727272727268	-0.022727272727272825	-0.022727272727272433	-0.022727272727272707	-0.02272727272727337	-0.022727272727272464	-0.022727272727272662	rochelle	issac	2	3	3	3	2	1	1	1	5	1.0	0	5	5	4	4	5	3	4	3	5	2
159	pu	usa	-0.27531994898774687	Inverted	44.0	0.00032887009631195715	1.0	0.00032887009631195693	-0.02272727272740655	0.3396557533794391	1	1.0	2.6296296296296298	27	2.125	16	-0.02272727272727276	-0.02272727272727278	-0.022727272727272423	-0.022727272727272742	-0.022727272727272693	-2.0	-0.022727272727272627	-0.022727272727272627	-0.022727272727272704	-0.022727272727272874	jose	rivera	1	3	3	3	3	1	2	5	4	2.0	0	4	4	4	5	5	5	5	5	5	5
160	pu	usa	0.31249847957584853	Standard	44.0	0.0030289085436170805	1.0	0.002184637068357997	-0.022727272727269623	0.3893069053681292	1	1.0	3.8333333333333335	12	3.235294117647059	17	-0.022727272727272776	-0.022727272727272728	-0.022727272727272946	-0.022727272727272752	-0.022727272727272763	-0.02272727272727284	-0.02272727272727275	-0.022727272727272877	-0.022727272727272808	-0.022727272727272697	yanikza	jimenez	2	3	3	1	1	0	3	3	4	0.0	0	5	4	4	3	2	5	1	5	5	3
161	pu	usa	-0.03334939527842034	Unclear	44.0	0.014082046682469526	1.0	0.012567535823349778	-0.022727272727273675	0.6783990230853969	1	1.0	3.1875	16	-2.0	0	-0.022727272727272815	-0.022727272727272683	-0.022727272727272523	-0.022727272727272454	-0.022727272727272742	-0.02272727272727285	-0.022727272727272697	-0.022727272727272624	-0.022727272727272877	-0.022727272727272586	sonny	birriel	1	3	3	3	1	3	6	1	4	10.0	0	4	4	5	5	5	5	4	4	5	5
162	pu	usa	-0.066795464798237	Unclear	44.0	0.007483821747923162	1.0	0.0060136246182757825	-0.02272727272727423	0.49306073776085946	1	1.0	3.2941176470588234	17	3.0	10	-0.022727272727272766	-0.022727272727272825	-0.022727272727272423	-0.02272727272727276	-0.022727272727272763	-0.022727272727273186	-0.022727272727272676	-0.022727272727273755	-0.022727272727272846	-0.02272727272727285	esther	familia	2	3	2	2	2	0	3	1	4	0.0	0	5	4	4	4	4	5	3	5	5	2
163	pu	usa	-0.12302181595034697	Unclear	44.0	0.0025955281699027834	1.0	0.0013859525487432446	-0.022727272727290086	0.37570133991033194	1	1.0	2.576923076923077	26	3.142857142857143	7	-0.022727272727272728	-0.022727272727272648	-0.022727272727272763	-0.02272727272727276	-0.022727272727272728	-0.02272727272727249	-0.022727272727272756	-0.02272727272727256	-0.022727272727272794	-0.022727272727272423	david	cabrera	1	1	3	4	2	0	5	1	4	1.0	0	4	4	5	5	3	5	2	5	5	3
164	pu	usa	-0.066795464798237	Unclear	44.0	0.002792386655999164	1.0	0.001526896875734085	-0.022727272727270632	0.3815072027471871	1	1.0	3.259259259259259	27	1.75	8	-0.022727272727272763	-0.02272727272727266	-0.022727272727272662	-0.02272727272727259	-0.02272727272727262	-0.02272727272727348	-0.022727272727272877	-0.022727272727272967	-0.02272727272727261	-0.022727272727272662	aimee	alicea	2	1	3	3	1	0	2	1	4	1.0	0	5	4	5	5	5	5	4	5	5	4
165	pu	usa	-0.13437353080720135	Unclear	44.0	0.005762128591599869	1.0	0.0029128494244773312	-0.02272727272727003	0.4353054535426135	1	1.0	-2.0	0	2.823529411764706	17	-0.022727272727272773	-0.022727272727272728	-0.022727272727272874	-0.022727272727272797	-0.02272727272727265	-2.0	-0.022727272727272735	-0.022727272727272853	-0.02272727272727282	-0.022727272727272662	anthony	chapman	1	3	2	3	1	0	1	2	4	0.0	0	5	4	5	3	3	4	2	5	5	2
166	pu	usa	-0.0891949359694054	Unclear	44.0	0.0	1.0	0.0	-0.02272727272727568	0.8136283344097224	1	1.0	5.0	1	2.675	40	-0.022727272727272572	-0.022727272727272773	-0.022727272727272967	-0.02272727272727274	-0.022727272727272877	-0.02272727272727249	-0.022727272727272752	-0.022727272727272402	-0.022727272727272443	-0.022727272727272423	mark	santiago	1	1	3	3	3	4	5	5	7	1.0	0	3	4	4	5	5	5	2	3	4	2
167	pu	usa	-0.32512321332604627	Inverted	44.0	0.0008438796184462842	1.0	0.00025839793281653707	-0.022727272727273495	0.34587128925825367	1	1.0	2.263157894736842	19	1.9230769230769231	13	-0.02272727272727266	-0.02272727272727272	-0.02272727272727269	-0.02272727272727273	-0.022727272727272676	-0.02272727272727372	-0.022727272727272686	-0.02272727272727269	-0.022727272727272686	-0.02272727272727269	christin	muniz	2	3	3	6	1	0	1	1	4	0.0	0	1	3	4	4	5	5	5	5	5	4
168	pu	usa	0.1230218159503444	Unclear	11.268292682926829	0.031175734834271423	0.36714272692104605	0.031175734834271426	0.4230497472174284	0.8392730200954154	2	0.926829268292683	3.888888888888889	9	2.76	25	0.33736480986161177	0.03407066508313542	0.053613053613054115	0.415578826567207	0.24528595432198638	0.8569659442724459	0.08918987988755427	-0.051481237656353	0.0366823692949263	-0.06631789506077876	jose	ant conde	1	3	3	3	1	1	2	1	2	0.0	0	3	5	1	5	4	2	5	1	1	5
169	pu	usa	-0.4313152659192697	Inverted	3.9375	0.04153225806451614	0.3805442181330613	0.04153225806451613	-0.19527922504648307	0.337508596069585	2	0.9375	1.8333333333333333	6	1.8888888888888888	9	-0.0679673756596834	-0.1028901734104047	-0.02717391304347836	0.27743721574055763	0.07774886141834741	0.07441711913126788	0.04638074907820694	-0.0022727272727271998	-0.11075949367088618	0.015890115809318817	aixa	mozo	2	2	3	3	5	2	3	3	3	1.0	1	2	3	5	2	5	3	4	2	3	5
170	pu	usa	-0.3902932400715396	Inverted	18.711111111111112	0.013906506929762738	0.636299658908144	0.013906506929762738	-0.07801884205564803	0.5017661870822147	1	1.0	1.0	1	1.6	10	0.06668022575888538	0.010483995670326285	0.02890094979647225	0.12921460553995107	0.1090815431522965	0.0861281674305976	-0.046137169063998285	0.04868324539195034	0.04242324831187295	-0.03090212540270934	gina	zurita	2	3	6	6	1	0	7	3	7	2.0	1	4	5	4	3	3	5	2	4	3	3
171	pu	usa	0.0	Unclear	37.04545454545455	0.003297090506392829	0.8964253231133296	0.003297090506392829	0.05464168370623044	0.6583107015637784	1	1.0	2.25	16	3.5	24	-0.004832233767932754	-0.028240197522879287	-0.018625739932327447	-0.010644661268226165	-0.008373655023088305	-0.00228566810553072	-0.018987561584297905	-0.027713231040241173	-0.02846215975534827	-0.029739005808252283	lizmaris	hernande	2	3	3	1	1	0	4	2	2	1.64051358009327e-303	1	3	5	5	5	5	5	5	5	5	5
172	pu	usa	0.15721497325366698	Unclear	6.0	0.045008571324360806	0.3955702224780361	0.04500857132436079	-0.08504810965162092	0.5366797346873645	1	1.0	3.4375	16	3.5	18	0.020025031289111435	-0.01716566866267466	-0.058571428571428545	0.19410695494116528	0.14465975664713834	0.5200894938006898	-0.07711404189294033	0.04554724677090402	-0.04628632938643679	-0.024975024975024834	yesenia	percovic	2	3	3	3	2	2	4	3	4	0.0	1	4	4	3	4	5	3	4	4	4	5
173	pu	usa	0.15721497325366698	Unclear	6.25	0.03588709677419355	0.4974556381793004	0.03588709677419354	-0.22948667868468228	0.4562204685156345	1	1.0	-2.0	0	3.292682926829268	41	-0.10219240445669099	-0.039370078740157605	-0.0551948051948052	0.042234785500498875	-0.026518391787851793	0.3055555555555554	-0.025496944581021284	-0.051122790253225074	-2.0	-0.03688342467782539	francisc	alicea	1	3	3	3	1	0	6	3	4	4.0	0	3	5	5	5	5	3	4	4	4	5
174	pu	usa	-0.12302181595034697	Unclear	13.2	0.02915198496593846	0.4671216239548373	0.029151984965938453	0.5180003006847737	0.7492373889785774	1	1.0	1.0	4	1.75	4	0.03870797278552083	-0.018580421098328605	0.03355382481596087	0.01931127041104375	0.008608573436401897	0.8536945812807889	0.0146826960977532	0.05825602968460099	-0.003882519526788721	0.04771018455228965	carlos	gonzalez	1	1	3	3	1	0	4	3	4	0.0	0	3	5	2	2	3	3	5	5	5	2
175	pu	usa	-0.6335503648069049	Inverted	26.977777777777778	0.00901015973690392	0.7330907553988717	0.009005021141649049	-0.13676153689446355	0.6948813573158682	1	1.0	2.0	11	1.90625	32	-0.019125800182899	-0.01884118281048945	-0.03921023668441704	0.017212842102732155	-0.019088840970013753	-0.011997384766263709	0.013750900425069676	-0.03210097884707144	0.025703990049655876	-0.05271817676486976	leyka	diaz	2	3	3	3	3	0	3	3	4	0.0	0	3	4	3	4	4	4	2	4	4	4
176	pu	usa	-0.0891949359694054	Unclear	8.615384615384615	0.027586290744185477	0.4034731788735782	0.027589330220909165	0.18219701436218963	0.7014468915294235	2	0.9230769230769231	3.111111111111111	27	2.4375	16	-0.03525923180280781	0.20886572693309874	-0.0521541950113382	0.27002365664075706	0.4736979506591828	0.24592034691315745	-0.045484442195800785	0.03642920014764765	-0.020766573723417774	-0.10786622703721176	gabriela	garcia	2	3	1	3	1	0	1	6	3	1.0	1	5	4	5	4	4	5	3	5	5	4
177	pu	usa	-0.2510533461422688	Inverted	18.666666666666668	0.017406624383368575	0.5914244152730019	0.017406624383368572	0.5756592831230027	0.6074716286381283	1	1.0	2.3529411764705883	17	2.25	8	-0.000351411502869291	0.043494763720432726	-0.036176246800857736	0.25132228662880346	0.032347801276793035	0.0533878010987474	0.04282847726013972	-0.02910853439734374	0.025399679553182484	-0.055546394800734665	angel	miranda	1	3	3	3	1	0	6	1	4	0.0	0	5	5	4	5	5	3	4	5	5	3
178	pu	usa	-0.35076006842943863	Inverted	3.7142857142857144	0.04773519163763066	0.3542322103003178	0.047735191637630674	-0.2501383704087518	0.2683731612303041	1	1.0	2.433333333333333	30	2.375	8	0.03029107054760731	0.022240194096239386	0.1330500163452114	0.2589073634204275	0.12428198433420354	0.12379240620085352	0.027027027027026935	-0.20875113947128537	0.05561861520998872	0.005430932703660031	hilda	acevedo	2	3	3	3	1	2	5	1	2	0.0	0	3	5	4	5	4	4	3	4	4	4
179	pu	usa	-0.0891949359694054	Unclear	19.767441860465116	0.017421602787456438	0.612474239580757	0.017421602787456438	0.025898226541796503	0.7896158148006891	1	1.0	-2.0	0	2.8636363636363638	44	0.02983230853281274	-0.0280620801105815	-0.031303081776268164	0.2763258590342086	-0.03785103785103663	0.044327188529699954	0.11214509543253262	-0.06266282736870998	-0.0172515016032155	-0.021245421245421336	jorge	navedo	1	3	3	3	4	3	7	3	2	1.0	0	3	5	2	5	5	4	4	3	3	4
180	pu	usa	0.43131526591926944	Standard	40.13333333333333	0.00204369274136716	0.9241489154448439	0.00204369274136716	-0.07600589288751054	0.8459242444338165	1	1.0	3.5	10	4.190476190476191	21	-0.014469705033403854	-0.02415817052598523	-0.016843200224554062	-0.017448609404211664	-0.01922336407988215	-0.028681420433059792	-0.025005586345357645	-0.026684541028717007	-0.04097146421331671	-0.01644880174291942	luis	de leon	1	3	3	3	1	1	12	3	2	2.0	0	2	5	3	5	5	2	5	2	5	5
181	pu	usa	-0.0891949359694054	Unclear	8.772727272727273	0.02932145374005838	0.4592249132594268	0.029321453740058387	-0.1721795826453873	0.7842233070325171	1	1.0	2.125	16	3.1666666666666665	24	0.049054416346641566	-0.02641375642616557	0.07374820028795373	0.42094209420942086	0.16431924882629106	0.609410574247407	0.1340568726126235	0.08458498023715227	0.20600463915269837	-0.10083943176926381	lilian	jimenez	2	3	3	3	2	3	10	4	1	5.0	0	4	4	2	5	5	5	4	3	5	4
182	pu	usa	-0.22714964705157545	Inverted	15.428571428571429	0.009320557491289197	0.5124274556002959	0.009320557491289197	0.12621467648164444	0.8612738249779142	2	0.8571428571428571	2.75	24	2.388888888888889	18	-0.02787042453996606	-0.026718637982034932	-0.03703703703703709	0.032746980204841056	-0.0356887668760107	-2.0	-0.050330038694191774	-0.0648290485025176	-0.007721059667694299	0.015131673278210604	rosa	acuna	2	3	3	3	6	9	7	4	1	1.0	0	2	5	2	2	3	1	5	2	1	3
183	pu	usa	-0.5660963599075319	Inverted	24.266666666666666	0.010464724767050348	0.7098245094112207	0.010459439354788193	-0.08840316643600327	0.7882400842430405	1	1.0	1.8421052631578947	19	2.0476190476190474	21	0.038735427282336025	-0.008997614051226026	-0.017707362534948822	0.10464331126408574	0.020125194752514456	-0.02694932036341189	-0.056638699906243505	0.058725392058725484	-0.005169893863761658	-0.0071558057437269024	julie	roman	2	3	3	3	2	2	14	2	3	1.0	1	5	5	5	5	5	3	4	5	5	2
184	pu	usa	0.40379012740173625	Standard	16.4	0.014587737843551794	0.6434377625225417	0.014587737843551794	-0.6751141222682896	0.844256724410263	1	1.0	4.333333333333333	3	3.7560975609756095	41	-0.02886694078250184	-0.0320483763634786	-0.05211113807328337	-0.11613420097446135	-0.04485842026825665	-0.024410241657077107	-0.04847577485426687	-0.036422177566678864	-0.01749976662190586	0.0034839046588832387	orlando	marrero	1	3	3	3	1	2	8	3	3	0.0	0	3	5	2	5	5	1	5	2	5	2
185	pu	usa	-0.47407979715310034	Inverted	18.711111111111112	0.014787408973455493	0.6257597821127888	0.014783787487275858	0.26545406158932844	0.6631575522225693	1	1.0	2.1666666666666665	6	2.1315789473684212	38	-0.02291470245171297	0.008109930068025373	-0.03929792362722235	0.14593252902779302	-0.02528338646829576	0.07843032568072603	-0.021824463480292374	-0.052649902676013535	0.12971130918878024	-0.024767553207920002	lina	cruz	2	3	3	3	1	3	3	3	4	0.0	1	3	2	4	5	5	3	5	3	3	5
186	pu	usa	-0.5660963599075319	Inverted	5.804878048780488	0.037773608505315824	0.4187856450357165	0.03777360850531583	-0.054755091381484974	0.3797516357293944	1	1.0	2.0	15	2.0	18	0.05603579782365502	-0.09106063763284018	-2.0	0.10201001577828099	-0.08675799086758004	-0.021459227467812977	-2.0	-0.16195527695738657	0.08928571428571386	-0.14975845410628072	julio	zallas	1	3	3	3	1	3	4	3	2	0.0	0	3	4	3	5	5	3	5	3	3	5
187	pu	usa	0.04448254040053571	Unclear	11.227272727272727	0.020575085213789535	0.5562137930067761	0.0205075793530943	-0.21804383770721278	0.5791704909869011	1	1.0	3.5	6	3.0526315789473686	38	0.014112615823235983	-0.00915869394981443	-0.005776515151515297	0.27490530303030325	-0.0011290929619879482	-2.0	0.059679767103347915	-0.026315789473684095	-2.0	0.11117424242424241	juan	castro	1	3	3	3	1	3	5	3	3	0.0	0	2	5	3	4	4	3	2	3	3	4
188	pu	usa	0.011111705584204646	Unclear	10.8	0.02715527366690158	0.47723353556716874	0.02715527366690157	-0.08304374008983288	0.6670562329162244	1	1.0	-2.0	0	-2.0	0	-0.02194836171904426	0.026136045334080357	0.0359922014071376	0.2363127187864644	0.0009984142831972243	0.09723340949813399	0.08964897164050502	0.023533570219336452	-0.013643868949335508	-0.04309673498072165	rosa	figueroa	2	3	3	3	2	4	5	3	2	0.0	0	3	5	3	4	4	3	3	4	5	3
189	pu	usa	-0.2510533461422688	Inverted	31.68888888888889	0.006506929762743716	0.8016010368435897	0.006506929762743716	-0.1970137014846818	0.771861762775036	1	1.0	3.0	7	2.4210526315789473	38	-0.013438652587384033	-0.01822924813022017	-0.025899280575539863	-0.04591193349975507	-0.018155854753162008	-0.053195720102262846	-0.06823926956335631	-0.027605321507760513	-0.016738049770393833	-0.006530554460051064	carlos	rolon	1	6	3	3	3	3	3	3	2	0.0	1	2	5	2	4	5	3	4	3	3	5
190	pu	usa	-0.14576989029631596	Unclear	16.533333333333335	0.018136972259593837	0.5708669819252441	0.018136972259593827	0.03157023488411592	0.7227116687709016	1	1.0	2.6666666666666665	9	2.566666666666667	30	0.09837543834538043	0.013654184128700758	0.016162209814869034	0.2990122422839125	-0.04368178237875546	-0.0247933884297523	-0.009028558143139425	0.24444825096964418	-0.012718014316991134	-0.06736934563021518	carmen	diaz	2	3	3	3	4	1	5	3	2	3.0	0	4	5	4	4	5	5	5	4	3	3
191	ar	sp	0.40379012740173625	Standard	7.428571428571429	0.0445993031358885	0.3761482814759091	0.044599303135888495	-0.038785714464332405	0.612622509316011	1	1.0	3.8125	32	3.3	10	0.2049634389541325	0.08214528173794963	0.033806451612903084	0.1919985711734237	0.172082311120012	-0.01628664495114276	0.058584530815881414	0.14797747055811591	0.029945999018164058	-0.008119304059652053	guillermo	casella	1	2	2	2	2	0	2	1	4	2.0	0	5	3	4	4	4	3	3	4	1	1
192	ar	sp	-0.03334939527842034	Unclear	10.4	0.021235611933286345	0.5373849235331832	0.02123561193328635	-0.18268710115786146	0.820936419560771	1	1.0	3.6956521739130435	23	2.1363636363636362	22	0.09365516101224561	0.016942148760330573	0.0035986811116344233	0.2083531086853346	0.3796890450442869	0.5394049511696571	0.11580757804763642	0.0485573539760732	-2.0	-0.07818328091859904	flabia	larrosa	2	2	2	2	2	3	4	1	2	0.0	0	5	3	4	3	4	2	4	1	4	1
193	ar	sp	-0.27531994898774687	Inverted	12.88888888888889	0.018275781066478737	0.5727273397340804	0.01827578106647874	-0.19502505278286195	0.7568865679990832	1	1.0	2.75	8	2.4444444444444446	36	0.02264789543801534	0.02668150846657219	-0.07385947385947378	0.16113590978503461	0.08976263206568974	0.42531176129205756	0.016069221260815895	-0.029657477025897612	-0.08089326889668039	0.021011582562132765	vanina	griffouliere	2	2	2	2	2	2	4	2	4	2.0	0	5	3	4	3	3	4	3	3	4	3
194	ar	sp	0.1457698902963187	Unclear	19.288888888888888	0.015104533709184869	0.623271947302047	0.015104533709184872	-0.04008139776005008	0.805158211996768	1	1.0	4.5	10	2.7666666666666666	30	0.09029211214141011	0.038405872199608865	-0.07731473731000385	0.07297775530839233	0.1743459546017562	0.41252115059221656	0.012269630331617449	-0.033948779035139674	-2.0	0.07669597308151518	pablo	alcalde	1	2	2	2	2	2	3	1	4	2.0	0	4	2	5	1	3	3	3	3	5	2
195	ar	sp	-0.05563002006276317	Unclear	18.488888888888887	0.0154099130843317	0.6244916603097376	0.0154099130843317	-0.07471055778293659	0.8329440169881119	1	1.0	3.857142857142857	14	2.433333333333333	30	-0.021801225749454242	-0.04001836190610709	-0.10965910481364577	0.076770552415082	0.11493368340048024	0.1423253505397693	-0.027090506098269827	0.061402095084609115	-2.0	-0.015624999999999997	ottilia beatriz	botti	2	2	2	2	2	3	1	3	4	2.0	0	5	3	4	3	4	2	4	4	4	4
196	ar	sp	-0.2999938990143675	Inverted	20.488888888888887	0.012426591496358939	0.6645813572299412	0.01242659149635894	-0.21488804405793935	0.8602251612135371	1	1.0	2.8	20	2.12	25	0.02953359879001138	0.04624151573445613	-0.03302730814896571	0.21519996709141945	0.5118405852907201	0.5949389333099023	-0.0696607198102506	-0.026233085988651383	-0.04245040600267286	-0.047523791027384014	fabiana	caturegli	2	2	2	2	2	4	3	3	4	0.0	0	5	4	5	2	5	3	5	5	5	5
197	ar	sp	0.3251232133260459	Standard	8.444444444444445	0.015597838853652814	0.41240347315073805	0.015597838853652811	-0.13226574027170088	0.7584876400757935	3	0.8666666666666667	4.3076923076923075	13	3.230769230769231	26	0.014131154780304696	-0.031858590750285395	-0.1252520161290322	0.137144861452122	0.19631149274565393	0.22905710177470498	0.005743458838545003	0.016915422885571903	0.0416745476325582	-0.05051520482533294	ernesto	torello	1	2	4	1	2	0	3	3	7	0.0	1	5	2	3	3	4	2	4	2	4	2
198	ar	sp	-0.10043640777365555	Unclear	11.227272727272727	0.023431994362226913	0.5186392260470951	0.023431994362226916	-0.017737068501827644	0.7487547241938295	1	1.0	2.9444444444444446	18	2.4444444444444446	18	0.06552441319203724	0.08955996964477153	-0.060174017202083166	0.21547301654523235	0.33102215481284863	0.52014656518585	-0.10566226824787049	-0.006887081894054748	-0.006639058699795481	-0.011125747289492007	marisa	amici	2	2	2	2	2	2	2	5	4	1.0	1	5	4	4	3	5	3	5	3	5	4
199	ar	sp	0.1343735308072056	Unclear	16.266666666666666	0.015560253699788586	0.6134972753858373	0.015560253699788583	-0.2075623202386529	0.756440363328942	1	1.0	4.0	15	2.8518518518518516	27	0.05081334249412131	0.009860762612574191	-0.03017196993100619	0.13803654483539365	0.32359889463269204	0.24400936088862507	0.10790495583125802	-0.03053055816264526	-2.0	0.0011516389079753266	ademar	jose	1	2	4	2	2	3	5	1	3	1.0	1	5	1	5	5	3	2	5	3	5	1
200	ar	sp	-0.2390587860508453	Inverted	9.863636363636363	0.01955602536997886	0.5608205255373431	0.01955602536997886	-0.2680530400161691	0.8820166910989878	1	1.0	3.3181818181818183	22	1.4705882352941178	17	0.14355596320075595	0.0310337128823398	0.057596800894373655	0.12152335257515555	0.35381597155318895	0.48413285787974614	0.23349993818547893	-0.016962193543874415	-0.06633906633906617	-0.016129032258064672	sandra	robert	2	2	2	2	2	1	2	2	7	2.0	0	5	3	5	5	5	5	5	5	5	1
201	ar	sp	-0.4453627470968247	Inverted	20.133333333333333	0.012614517265680051	0.6683118747408368	0.012614517265680053	-0.3254615294219371	0.8503990035620406	1	1.0	2.7083333333333335	24	1.5714285714285714	21	-0.025209212143220753	-0.03381553646415669	-0.1345259391771019	0.0749725363489499	0.18354129530600125	0.3161374284226964	-0.04940272658643826	-0.05251897860593493	-0.030008587903324425	-0.04219146032364974	monica	francos	2	2	1	1	2	2	3	1	5	0.0	0	5	4	5	5	5	4	5	4	5	2
202	ar	sp	-0.05563002006276317	Unclear	7.511111111111111	0.03471067261764937	0.3595122008254688	0.034659384543105486	0.2847319203097102	0.5898907478242508	2	0.9555555555555556	2.32	25	3.3333333333333335	9	0.2534858967535924	0.05838373255869328	0.09181242078580484	0.25589316496708137	0.3419297181705021	-0.015015015015011434	0.13153473663405477	0.027078891257995678	0.026184221676128393	-0.11956405598888781	claudia	girona	2	2	2	2	1	0	2	5	4	2.0	0	3	3	5	5	4	4	3	3	3	3
203	ar	sp	-0.2390587860508453	Inverted	13.066666666666666	0.01969971028110563	0.5553625803752783	0.01970675749745517	-0.051363833054035746	0.7873434833568592	1	1.0	3.857142857142857	14	1.7142857142857142	28	0.06836880369034745	-0.02660628951816531	0.0247558203820874	0.2346768015589091	0.49928149449145776	0.6894767107533064	0.31199331383201007	-0.07179641460350063	0.020268085847156305	0.0020993877833230573	mariarosa	torello	2	2	2	2	2	0	0	6	2	0.0	0	5	3	4	4	5	3	5	3	5	1
204	ar	sp	-0.5037034312248926	Inverted	23.822222222222223	0.01097016678412027	0.7015828678682201	0.01097016678412027	-0.29367406799838786	0.7744122005036822	1	1.0	2.619047619047619	21	1.5454545454545454	22	0.052689081931040355	-0.019193367019454018	-0.07208060756447841	0.054395765951190826	0.19151325472528713	0.2649101625109905	-0.032229154274770716	0.03729112992270858	-0.04273715415019767	-0.006601851985611591	marisa	grigioni	2	2	2	2	2	2	3	1	4	1.0	0	4	4	4	4	4	4	4	4	4	4
205	ar	sp	-0.6335503648069049	Inverted	14.266666666666667	0.015715292459478503	0.606554487396388	0.015715292459478503	-0.26662636889608315	0.8379733884166566	1	1.0	1.962962962962963	27	1.8235294117647058	17	0.03389958569971415	0.14970848973724143	0.002146399230256785	0.19547925540677288	0.487442406286973	0.315925061706748	-0.0011205579281434149	0.0031055900621120404	0.15885530398804734	0.023310595278990907	natalia	cuevas	2	2	2	2	2	1	2	3	4	2.0	0	5	3	5	5	5	2	5	4	5	1
206	ar	sp	-0.5500677554387721	Inverted	11.511111111111111	0.021987315010570822	0.4108445539067834	0.021987315010570822	0.1541183616540817	0.8089692569857918	2	0.9111111111111111	2.3043478260869565	23	1.7272727272727273	22	0.12045647495508294	0.20522801534308827	-0.03290980702361519	0.2848157579848434	0.6650778136982182	0.40408398044291055	0.08731656976012481	0.23043240284619593	-0.01834017668284151	-0.015496639283047293	pablo	sand	1	2	2	2	1	0	4	2	4	0.0	0	5	4	5	1	5	4	4	4	4	4
207	ar	sp	-0.7472801167822816	Inverted	18.622222222222224	0.013816459165296375	0.6422631414366489	0.013816459165296379	-0.21828987145646112	0.7815380061775365	1	1.0	2.130434782608696	23	1.1666666666666667	18	0.021994427235548914	0.021647286670362927	0.0627590964190279	0.13042135688766812	0.2414094365937737	0.30390787238059264	0.08211922517142559	0.001361933946203857	-0.03584672435104969	0.014202507675092452	hugo	mandon	1	2	4	1	2	2	1	1	4	1.0	0	3	4	4	3	1	3	4	5	2	2
208	ar	sp	0.28760309472663076	Standard	10.71111111111111	0.032939863753817245	0.4251691488112361	0.032937906193720154	-0.3195059240898715	0.7980205386452985	1	1.0	3.888888888888889	27	3.0	12	0.08773397009144236	0.0645934160716854	0.12309034267912768	0.3362177401865106	0.35367608581894283	0.1223746612466126	0.1466160069269441	0.1357293209635921	-0.09983701289079844	-0.01751107419712058	karina	amato	2	2	5	2	2	1	2	6	3	2.0	1	4	3	4	2	2	1	4	3	5	1
209	ar	sp	-0.2153208491894528	Inverted	15.727272727272727	0.013669921809456692	0.5748770764456105	0.013667719554347464	-0.15533573333983183	0.7508409000151036	2	0.9545454545454546	3.0952380952380953	21	2.125	24	0.00435100765381802	-0.029299708777386933	0.094825114678899	0.11656981863004048	0.11803399283190893	0.20875367269253603	0.030772732312827955	-0.025048169556840232	-0.054878048780488124	-0.04947278682640091	claudia	viviana	2	2	2	2	2	3	1	2	5	0.0	0	5	1	4	4	3	2	5	2	5	2
210	ar	sp	-0.02222697924843183	Unclear	11.644444444444444	0.02358279174170648	0.511348431328278	0.02356687025291677	-0.1284883235498505	0.6720963778533855	1	1.0	3.4	25	2.2222222222222223	18	0.003214471285524273	-0.012973929616772321	0.04514066496163694	0.11645838639137956	0.6147766954603933	0.9158151789730737	0.14855627357961976	0.00661911188226996	0.014449287702220122	-0.0776074559164562	constanza	morelli	2	2	2	2	1	0	6	1	4	2.0	0	5	3	5	3	5	2	3	2	5	2
211	ar	sp	-0.066795464798237	Unclear	11.44186046511628	0.02895497393512141	0.47613594893911376	0.02895497393512142	-0.2225093764772768	0.8244718454594576	1	1.0	3.085714285714286	35	2.0	4	0.04626452569272392	0.019766161589681686	0.18872198162610776	0.11507843986277179	0.09254011636680694	0.10078755856843777	0.05499566097772632	-0.027139874739041163	-0.0512820512820537	-0.03596256684491995	hernan	goti	1	2	2	3	2	3	5	1	3	2.0	1	5	3	5	5	2	3	5	4	5	3
212	ar	sp	0.21532084918945407	Standard	6.682926829268292	0.03277048155096936	0.45008238223639446	0.03277048155096935	-0.1656477561844052	0.6438929552199101	1	1.0	3.7222222222222223	18	3.1904761904761907	21	0.05931205859272824	0.0373849620040478	-0.027365829089484477	0.10163934426229507	0.15194589327678104	-2.0	0.018740655749104697	0.031941740572499905	-0.11348993953811122	-0.05470317159121719	hernando	cala	1	2	3	3	1	1	2	1	3	0.0	0	4	3	5	5	3	3	5	3	5	3
213	ar	sp	-0.14576989029631596	Unclear	10.923076923076923	0.03315461210198052	0.4602673618343135	0.03315461210198052	0.0846815568569415	0.6005430493202801	1	1.0	3.5555555555555554	18	2.1481481481481484	27	-0.033597082277307275	-0.03687688667700091	0.07096483092271808	0.057855626326964	0.3900380807311498	0.9512585812356984	0.06741662805004706	0.03813006837335	-0.01397420147420164	-0.07853731109545091	maria	ramos	2	2	2	2	2	3	10	2	2	0.0	0	5	2	5	2	5	3	5	3	5	2
214	ar	sp	-0.22714964705157545	Inverted	23.377777777777776	0.010993657505285413	0.6868001702419002	0.010993657505285411	-0.007389422669912278	0.5002233803457155	1	1.0	2.5555555555555554	9	2.5555555555555554	36	0.02504514839482103	-0.012460550065552963	-0.028347996089931368	0.033375270352412396	0.14802015393650905	0.14802015393650905	0.04827105998114386	0.02288413804147662	-0.030362389813904683	-0.045933585205806295	franco	simon	1	2	2	5	1	0	4	1	3	0.0	0	5	2	4	5	5	3	3	4	5	4
215	ar	sp	0.011111705584204646	Unclear	8.863636363636363	0.026880096647538498	0.42493294209266724	0.026880096647538508	-0.024479631608688344	0.7265768106600865	2	0.9545454545454546	4.0	19	2.0	19	-0.011166253101736946	0.01966778762865593	0.4522628908825131	0.2945718907073413	0.4960686204431736	0.3743873095089563	0.21822995461422093	-0.0036507271530310673	-0.007751937984495898	0.10628546486250544	gustavo	somma	1	2	2	2	2	2	3	1	4	1.0	0	4	4	3	3	3	2	3	3	4	4
216	ar	sp	0.16314254072138348	Unclear	9.644444444444444	0.029058022081277897	0.4541214802749127	0.02905802208127789	0.001704985330391882	0.6435027125532801	1	1.0	4.333333333333333	15	2.8666666666666667	15	0.07747324197259178	0.05526908944947045	-0.07154742096505881	0.14678899082568816	0.3701612139950154	0.5491306819295528	0.016886326194398765	-0.01664854011545147	0.05052300540097062	-0.05667647619249245	emiliano	casalis	1	2	2	2	2	0	1	3	2	0.0	0	5	3	3	3	3	2	2	2	5	4
217	ar	sp	0.16871294912814608	Unclear	12.933333333333334	0.016420014094432698	0.5944480659861209	0.016420014094432698	-0.17788624638638006	0.7719051810758972	1	1.0	3.5357142857142856	28	3.0	17	0.024554481878925827	-0.026034192940018724	0.06882364892320178	0.14886131216684492	0.23199698378785985	0.6655172413793102	0.16631006346328195	-0.050299763822442965	-2.0	0.09341449386503062	javier	quevedo	1	2	2	2	2	0	3	5	3	3.0	1	5	2	2	2	5	3	5	5	5	5
218	ar	sp	0.0	Unclear	9.955555555555556	0.018938275333624174	0.5682662447831142	0.018929438348043	-0.4875693365137171	0.7044607436092115	1	1.0	3.76	25	1.7647058823529411	17	-0.13609965048747796	-0.05383383638708214	-0.12380952380952384	-0.03144071822733306	-0.09297912713472486	0.2822566802082739	-0.10368915084042782	-0.03703703703703835	-0.001592086988923155	0.021147794014472813	sandra	jackson	2	2	2	2	3	0	3	2	5	0.0	0	5	3	4	4	5	2	1	1	5	3
219	ar	sp	0.28760309472663076	Standard	7.7272727272727275	0.03073089700996676	0.4481532634052161	0.03073089700996678	-0.15953179090132794	0.6948750309537863	1	1.0	4.043478260869565	23	2.1538461538461537	13	0.1645417033705781	0.08505661470947441	0.06329555361813417	0.45480942165594057	0.39423841241126	0.36876305407287086	0.03689215620152426	-0.04294478527607346	0.1329415678013088	0.0760869565217391	jose	lean somma	1	2	2	2	2	0	3	2	7	1.0	0	5	4	4	2	4	3	1	1	3	4
220	ar	sp	-0.2153208491894528	Inverted	14.227272727272727	0.013918252290345311	0.5324974713369277	0.013918252290345311	-0.13349052040501455	0.815147353804467	2	0.9318181818181818	2.8181818181818183	22	2.347826086956522	23	0.09074499739116952	0.16099536864678107	-0.022725992360821658	0.11980582219219835	0.3406639703404113	0.3763136750763299	-0.03650216759530892	0.07906781244162141	-0.01352380952380979	-0.02245814618211513	maria	agu	2	2	2	2	1	0	4	2	4	1.0	0	5	3	5	2	5	5	4	3	5	3
221	ar	sp	-0.403790127401736	Inverted	21.2	0.013530655391120508	0.6511817365769579	0.01352674027092632	0.07208696069735791	0.784584208989388	1	1.0	2.033333333333333	30	2.7142857142857144	14	0.17727413846631473	0.1390096188101176	-0.04007006005147269	0.20409304794920988	0.28811349982997697	0.26381912949299374	0.01674975986827047	-0.07231624147511968	0.03155926050016785	0.10163107210120466	antonela	mandon grigio	2	2	2	2	1	0	2	6	3	4.0	0	3	5	3	3	2	4	4	2	5	3
222	ar	sp	-0.14576989029631596	Unclear	17.91111111111111	0.019967112990368803	0.547475094514484	0.019967112990368803	-0.03927245665959552	0.7943810139503441	1	1.0	3.3333333333333335	12	1.7647058823529411	17	0.1493233653826933	-0.03348770042824424	0.15471656455263028	0.3389286595902246	0.31076067603953805	0.27153095993420284	0.11213031258769678	0.08668555240793234	-0.012181338691448215	-0.022641044592264258	santiago	canari	1	2	2	2	2	1	1	1	4	1.0	0	5	4	4	4	5	1	2	3	3	1
223	ar	sp	-0.12302181595034697	Unclear	5.636363636363637	0.05454545454545454	0.7029379562802022	0.05454545454545454	-0.4775249562424313	0.7237325509852851	1	1.0	3.2	15	2.4827586206896552	29	-0.22772277227722765	-0.21409921671018267	-0.22580645161290325	-0.15593220338983046	-2.0	-0.0163934426229569	-0.09319899244332498	-0.06896551724137862	-0.17502787068004455	0.02821316614420042	juan	nieto	1	2	2	2	3	3	5	2	4	0.0	1	5	3	4	4	4	3	1	1	5	3
224	ar	sp	0.07798253669007259	Unclear	12.311111111111112	0.02083626967347898	0.5442397174101798	0.020836269673478985	-0.19801762997163092	0.7878284021336024	1	1.0	4.111111111111111	9	2.8529411764705883	34	-0.042147785984257426	-0.00794660922916258	-0.08111814345991583	0.057288712422007955	0.650052639494661	0.4832194350374142	-0.0738211888922438	-0.024956699732325855	-0.009861343533349427	0.07000281824754023	benigno	alfredo	1	2	2	2	2	3	2	1	2	0.0	0	5	2	5	5	5	4	5	3	5	3
225	ar	sp	-0.0891949359694054	Unclear	11.955555555555556	0.018040873854827347	0.5734916403306841	0.018040873854827336	-0.2723388516289289	0.763830957091019	1	1.0	3.473684210526316	19	2.0	17	-0.057498376234916104	0.01026921050586003	-0.035172785345955776	0.018137259162053453	0.11435404037595233	0.3966263074775126	0.031636108484090424	-0.013555816819411249	-0.034615384615383556	0.05484447200200755	anabel	garcia	2	2	2	2	3	2	2	1	3	0.0	0	5	3	5	5	5	3	5	3	5	3
226	ar	sp	-0.26313858436138793	Inverted	8.454545454545455	0.04239893396870142	0.37268321908797153	0.04239571797711333	0.10304742648630666	0.7505871912215092	1	1.0	3.076923076923077	13	2.2	30	0.06138460688435828	0.22881355932203387	0.16242236024844725	0.23180896598332953	0.5679084045465859	0.8537868480725624	-0.04749251422792447	-0.045458496305953916	-0.0644578313253016	0.16964285714285726	yamila	aued	2	2	2	2	1	0	2	6	3	1.0	0	5	4	3	3	4	1	3	2	5	2
227	ar	sp	-0.18026808679913642	Unclear	9.545454545454545	0.0392742086263681	0.40442838203569453	0.0392434669428025	0.01867657964242989	0.6184363076527389	1	1.0	2.6	5	2.641025641025641	39	0.06840722217512929	0.007848317662600074	0.010612244897959148	0.23292254122145237	0.0899898887765412	0.545290508841573	-0.034416581371545574	0.06047048636166773	-2.0	-0.02745833238071291	adelaida	turone	2	2	2	2	1	0	3	1	4	2.0	0	5	1	5	5	5	1	5	1	1	1
228	ar	sp	0.055630020062782844	Unclear	9.162790697674419	0.03829151248323115	0.40958132073380105	0.038269003952498	-0.013514080252792453	0.6413758919564422	1	1.0	4.625	8	2.238095238095238	21	0.15443207205305465	0.0039165302443168485	0.5153751537515374	0.24875983647615815	0.4250499517320342	0.6047941153776909	0.1882425657578463	0.060543230354551184	0.11127819548872311	-0.10857332009268515	agustin	leandro	1	2	2	2	1	0	4	2	6	1.0	0	5	1	5	5	5	1	2	1	3	1
229	ar	sp	-0.403790127401736	Inverted	13.688888888888888	0.016813483673948786	0.5949309968596727	0.01679566987706523	-0.19347520901076665	0.6793162492197385	1	1.0	1.7142857142857142	7	2.2	30	-0.03302199765222271	0.01839969404665774	-0.008634805122104676	0.0787885320112093	0.3144562619351737	0.4787391580283476	-0.07087392893291197	-0.045623582766439956	-0.07504363001745301	-0.03218045112781967	aldana	menendez	2	2	2	2	2	0	2	1	4	1.0	0	5	3	5	5	5	2	5	4	5	3
230	ar	sp	-0.35076006842943863	Inverted	19.11111111111111	0.01381847265568196	0.6436626117135357	0.013803984168677617	-0.15263182033886627	0.6666229502694493	1	1.0	3.0	1	2.0	34	0.20168121398089298	0.015097240452446451	0.06501413350728374	0.13347927570059587	0.17760149012955473	0.3487615314951161	0.03266326159933127	0.1050886220697541	-2.0	-0.017204301075269123	alejo	blesa	1	2	2	2	1	0	4	3	4	1.0	0	5	1	4	4	5	1	5	3	2	1
231	ar	sp	-0.3902932400715396	Inverted	14.977777777777778	0.013488669540466585	0.5712259900295282	0.013477605512489237	-0.25085611380305617	0.6238972290705636	2	0.9555555555555556	2.8	10	2.0	25	-0.0414338167996469	-0.047565007154487624	0.03149560117302067	0.07035014823208911	0.26328996017526685	0.34765455186725386	-0.014162649399549334	-0.02818046458944222	-2.0	0.05752658450131696	amparo	echenique	2	2	2	2	1	0	4	1	5	1.0	0	5	2	4	3	3	1	5	3	3	2
232	ar	sp	-0.0779825366900901	Unclear	16.977777777777778	0.016056540945547294	0.6134672489804018	0.015992566864659892	0.0032501714269460667	0.6736721227316039	1	1.0	4.0	2	2.7560975609756095	41	-0.016432596386554185	0.09804476437244095	-0.023302704726790885	0.2588999902997381	0.036637478108583324	0.33079142621599356	-0.05099482813990391	0.03456076632821671	-0.05234159779614301	-0.035850212320800594	carla	penna	2	2	2	2	1	0	2	5	5	1.0	0	5	3	4	4	3	2	5	3	5	3
233	ar	sp	0.04448254040053571	Unclear	14.0	0.02046041813483673	0.5471698252080878	0.020460418134836737	-0.11822169400749412	0.8045490616730725	1	1.0	3.380952380952381	21	2.6666666666666665	21	0.006983945025574531	0.012437585111211999	0.13372964590333422	0.07883637415343081	0.15240523478440865	0.2838596197336459	0.07251276249156556	-0.03477709807167528	-2.0	-0.04969251431398884	oscar	b	1	2	4	4	2	2	3	4	4	0.0	0	5	1	2	2	5	4	4	3	5	2
234	ar	sp	0.022226979248413457	Unclear	12.372093023255815	0.02640025569690913	0.508826748970256	0.0263478429753448	0.016352976568601067	0.61614328753366	1	1.0	3.642857142857143	14	2.88	25	0.003084316608686351	0.04978944760961108	0.15265319808869046	0.19648841270590464	0.24576304254516584	0.4265859227638242	0.012761583920975273	-0.025886752761058774	-0.048482459597950514	-0.05781101614434955	carolina	jobbagy	2	2	4	2	3	0	3	1	4	1.0	0	5	2	5	4	3	1	2	2	2	2
235	ar	sp	-0.4174610180730334	Inverted	12.5	0.015755562267190167	0.3976312119178681	0.015755562267190167	0.48299124871226473	0.858394885278424	2	0.8409090909090909	3.875	8	1.7058823529411764	34	0.18065029083148512	-0.04788167460516414	0.5636075112404126	0.2941075808567682	0.22848419836620112	0.896505376344086	0.4446247610804573	-0.07379929714955095	0.023015137472968013	0.023159988633134246	diego	bocha	1	2	2	2	1	0	5	2	7	0.0	0	5	1	4	2	4	1	2	3	4	1
236	ar	sp	-0.5500677554387721	Inverted	10.325581395348838	0.029349669678654367	0.4778206432944963	0.02930772012592773	0.052433836328216465	0.5648403683342272	1	1.0	2.3333333333333335	3	2.0	41	0.1730874423693053	0.11144896059571835	-0.01687310119186818	0.2442393720282476	0.07935062964648674	0.5830666334489566	0.0031527658354829247	0.10773696550184214	0.04351572598018075	0.010156056477582429	facu	demian	1	2	2	2	1	0	3	6	2	1.0	0	5	2	5	5	5	3	1	1	5	3
237	ar	sp	-0.12302181595034697	Unclear	7.0	0.05557233464210207	0.30823753795683495	0.05557233464210207	0.21090977164972202	0.6774192472074421	1	1.0	3.0	11	2.8333333333333335	24	0.09750673678151897	0.19908079342041615	0.20122044241037385	0.35549872122762155	0.4251900405116298	0.6522262787459069	0.0009576472768835418	-0.010961788567535961	-0.013157894736843131	-0.06202375377804274	federico	sainz	1	2	2	2	1	0	2	2	4	1.0	0	5	3	5	5	4	4	3	3	3	1
238	ar	sp	-0.51888688426292	Inverted	31.244444444444444	0.006741836974395119	0.7927519499798824	0.006741836974395119	0.08209505494123248	0.8090872394442812	1	1.0	2.4	5	2.0689655172413794	29	-0.013829379508245063	-0.019720561143179063	0.10078790342963269	0.0037355764538262648	-0.022043594708188143	0.44144562217651945	0.04445805009707761	-0.007114413364413185	-0.025353286550926224	-0.02236336385356224	fernando	oviedo	1	2	2	2	1	0	1	1	4	3.0	0	5	3	5	5	5	2	5	3	3	1
239	ar	sp	-0.5991163015802597	Inverted	10.488888888888889	0.019642717317135936	0.45824201621856503	0.01963530655391121	-0.0524981152017551	0.6535736381672984	2	0.9333333333333333	2.380952380952381	21	1.4375	16	0.04789172306090572	0.07059171015063502	0.2030018761726076	0.34075037326012614	0.4368738457515485	0.3583490295635083	0.13557875024097385	-0.02449612403100801	0.04391114773234477	-0.06810716110665022	gabriela	gomez	2	2	2	2	1	0	3	1	5	3.0	0	5	4	5	5	5	2	4	4	4	4
240	ar	sp	-0.044482540400549234	Unclear	9.11111111111111	0.02872915198496595	0.4045173464767723	0.028729151984965947	0.3378982334066641	0.7790448009577042	2	0.9555555555555556	3.4545454545454546	11	1.9230769230769231	13	-0.007629909244237387	0.20239005071909957	0.07630086045438485	0.37822262663026984	0.5069543711569444	0.45684784726280936	0.059307066338741915	0.05004633920296604	-0.002444987775027097	0.022506198741178627	garcia	marinozzi	1	2	2	4	1	0	3	5	5	1.0	1	5	3	4	2	5	1	3	2	2	1
241	ar	sp	-0.22714964705157545	Inverted	13.090909090909092	0.019960693718621834	0.5598393078293937	0.019910733262062164	-0.11431209419526298	0.6352472909146881	1	1.0	2.5625	16	2.4285714285714284	21	0.0828492282189052	0.07113420533954487	0.02846299810246687	0.15668648063014262	0.07960874504696722	0.22762895199499392	-0.006489085047211942	-0.06250000000000003	-0.07063197026022441	-0.042271927620004875	gonzalo	migueltorena	1	2	2	2	1	0	3	1	3	0.0	0	5	2	5	5	5	3	3	3	4	2
242	ar	sp	-0.0891949359694054	Unclear	18.444444444444443	0.014964560190278389	0.6276753642426283	0.014934711384779783	0.06132318922222458	0.4714313299347759	1	1.0	4.0	3	2.725	40	-0.003508393155934632	0.003077546452621229	-0.011270179713676491	0.003514295709696919	0.014852596798510467	0.17359307359307388	0.02059254726988835	0.05229504453071467	-0.052356801909308505	-0.02809936700835859	guillermo	menillo	1	2	2	2	3	1	5	2	2	1.0	0	5	2	4	4	4	1	5	3	4	3
243	ar	sp	-0.2510533461422688	Inverted	17.42222222222222	0.016144128624748785	0.6056812607451025	0.01613538485631509	-0.02322535242687027	0.6937713293481422	1	1.0	2.793103448275862	29	1.8666666666666667	15	0.04129170129407582	0.05613358520853116	0.003364989157257129	0.06156826046268683	0.2946148963920295	0.5607843137254904	-0.03591379968989465	0.11032510979455877	0.016226039548267214	-0.0014224751066855572	emilia	sand	2	2	2	2	1	0	4	3	3	0.0	0	3	5	4	2	2	4	4	3	5	3
244	ar	sp	0.11171074909478569	Unclear	9.045454545454545	0.028482079935568307	0.4685310174657682	0.028481450719822818	-0.06338491932828243	0.6162524050865424	1	1.0	3.5454545454545454	11	3.1153846153846154	26	0.03030773289467557	-0.004071877489598937	0.07841926520531044	0.08022247215246431	0.4311818901054031	0.7474939728460855	-0.050577060172250964	-0.050621118012422486	0.09939077458659626	0.10294911272657958	hernan	altamira	1	2	2	2	1	0	1	3	4	1.0	0	5	1	3	3	5	1	2	2	1	1
245	ar	sp	-0.2035674763501901	Unclear	18.844444444444445	0.014681700728212352	0.6240589301710703	0.014681700728212352	0.03681220542254882	0.5993913288684951	1	1.0	3.5	14	2.357142857142857	14	0.014878691747464349	-0.0299394187714009	0.06920941262098895	0.15037799435285548	0.21923203283755227	0.3879878498520889	0.02438882759421628	0.03762549105194226	-0.023700418822369743	0.06176834491291543	javi	pierella	1	2	2	2	2	0	2	5	4	3.0	0	5	2	5	5	4	1	5	4	4	2
246	ar	sp	-0.2035674763501901	Unclear	9.955555555555556	0.022798723670816687	0.5207474843256591	0.022792711164804184	-0.22875305357748812	0.6325257072512981	1	1.0	2.888888888888889	9	2.3214285714285716	28	-0.004072641581926729	0.018660751421045417	-0.03540287845361923	0.036505668021811724	0.18767845605552186	0.43428488624836964	-0.05414615675880353	-8.117542008278046e-05	-0.026305395370882254	-0.00031897926634761486	jimena	bordesio	2	2	2	2	2	0	4	2	4	1.0	0	5	1	3	3	5	2	2	1	5	1
247	ar	sp	-0.19188476385032555	Unclear	15.155555555555555	0.019464020045415392	0.5651359753018984	0.01945736434108527	-0.022877708805143372	0.5833299223574878	1	1.0	2.6666666666666665	12	2.260869565217391	23	0.05364001687351524	0.03883495145631042	0.10326936744847177	0.0732016669686538	0.16863063795205202	0.2750990433858343	-0.03952625570776256	0.06547365173280584	0.053371024256478466	-0.003666065815024754	jose manuel	estoa	1	2	2	2	2	1	5	5	7	3.0	0	5	3	4	4	4	2	1	1	3	3
248	ar	sp	-0.11171074909479356	Unclear	14.577777777777778	0.014399812074230679	0.5227066321091237	0.014399812074230679	-0.08545283103144868	0.7764170266881619	2	0.9333333333333333	3.272727272727273	11	2.4838709677419355	31	0.008959302172827774	0.059889152810768086	0.08646349434913174	0.31408939840920136	0.2137598256673677	0.235330230100324	0.05235059510724498	-0.01683598035007393	-0.03633491311216512	0.03981264637002292	kofy	rivera	1	2	3	2	1	0	2	2	7	1.0	0	5	1	5	5	5	2	1	1	3	1
249	ar	sp	-0.12302181595034697	Unclear	6.2439024390243905	0.04734208880550343	0.3094611087790829	0.04734208880550343	0.17608818541548898	0.6336551384530971	2	0.9512195121951219	2.75	12	2.71875	32	0.12715413408442353	0.12694202349374764	0.02215431627196333	0.4856640575949102	0.5673587638821825	0.8281145089421962	0.05003591094086665	-0.040026640026640026	0.030149960536700868	0.005365402405180388	laura	leoni	2	2	2	2	1	0	4	3	3	1.0	0	5	1	5	5	3	1	3	2	5	2
250	ar	sp	-0.27531994898774687	Inverted	6.590909090909091	0.030328198932850093	0.4496476550710982	0.030321906775395147	-0.2141153815024802	0.6103799524752878	1	1.0	2.875	8	1.75	24	0.10851787739509346	0.12182622874446758	0.12727916445388582	0.3940890442182038	0.2766934557979334	0.48985436098838175	0.1687103863426442	0.1805947990996601	-0.06217000428102545	-0.021126760563380337	laura	settecase	2	2	2	2	5	0	5	1	4	2.0	1	5	1	5	5	5	3	5	3	1	1
251	ar	sp	-0.15721497325366512	Unclear	9.911111111111111	0.02937792299314498	0.4594696411297759	0.029315963250071783	0.23938167248273287	0.6210254525893011	1	1.0	2.7058823529411766	17	2.7222222222222223	18	0.15393270186822963	0.02759460146332984	-0.058492428538424505	0.15968320133388916	0.2092198581560283	-2.0	0.002740911713791067	0.03241075537440008	-0.017617355526462618	0.007083586318558904	marcos	menendez	1	2	1	4	3	2	3	6	4	0.0	0	5	1	3	3	5	1	3	3	5	1
252	ar	sp	-0.2035674763501901	Unclear	16.0	0.018146154996049293	0.580882767883476	0.018145194012001622	0.12145306022255936	0.8401376268629674	1	1.0	2.8	10	2.5428571428571427	35	0.04435691042986808	0.008315570026469224	0.2269799166350891	0.1531135158505105	0.5642818719741794	0.7255721059291673	-0.022351914804007052	-0.04026269259914127	-2.0	-0.06644096487515859	maria jose	eula	2	2	2	2	1	0	4	1	4	2.0	0	5	1	5	5	5	1	5	3	5	1
253	ar	sp	-0.4453627470968247	Inverted	15.636363636363637	0.01573458840900701	0.6129946336112315	0.01573458840900701	-0.1888324825254909	0.7062530357539091	1	1.0	2.5	4	2.1944444444444446	36	-0.008894910162929568	-0.011008927150047206	0.028797289666854964	0.20577033267046407	0.08771061332013237	0.4486276875350078	-0.023015257305404664	0.3653375503595769	-0.01159436556484644	-0.034065034065033806	mariel	gorgullon	1	2	2	2	1	0	3	5	4	1.0	0	5	2	5	5	5	1	2	1	4	1
254	ar	sp	-0.4596139045847602	Inverted	16.4	0.015433403805496841	0.6157645779893038	0.015433403805496843	-0.1158495614369675	0.7928569896485615	1	1.0	2.4444444444444446	9	2.0833333333333335	36	-0.028601089061801595	-0.013028709692429427	-0.01652892561983431	0.11323434819897081	0.2485847327622483	0.5974754558204768	-0.02308513477448629	0.028094820017558714	0.08016048472938653	-0.07048929542410096	veronica	argaã±araz	2	2	2	2	2	2	1	3	3	1.0	0	4	4	4	4	4	4	4	4	4	3
255	ar	sp	0.21532084918945407	Standard	9.955555555555556	0.026424124970636603	0.4808229931839032	0.026423146190588057	0.07526766323150233	0.47929093877471274	1	1.0	3.8333333333333335	12	3.185185185185185	27	0.05948955040807662	-0.0285573000370874	-0.04244563909171177	0.10500533647136093	0.27896556138778655	0.4474320390744488	-0.04364669083484933	0.07174307174307178	0.0160675066466294	-0.02926780541404446	martin	fernandez	1	2	2	2	1	0	2	6	5	1.0	0	5	3	5	5	5	1	2	1	3	2
256	ar	sp	-0.044482540400549234	Unclear	8.571428571428571	0.021167247386759576	0.39554158852857035	0.021167247386759586	0.049436318359321475	0.6699691302531077	2	0.8809523809523809	3.0	1	2.9069767441860463	43	0.2154105736782902	0.05176110260336885	-0.03419516263552961	0.5430747263207998	-0.002785515320352571	0.23095596446084402	0.1607026675341575	-0.05637065637065659	0.09630633143403594	0.10572186434255416	mauro	di_renzo	1	2	2	2	1	0	3	3	4	0.0	0	5	1	3	3	5	1	5	1	5	1
257	ar	sp	-0.8115874822073327	Inverted	15.454545454545455	0.018124209984675104	0.5827267968337723	0.018124209984675104	0.4212095496391299	0.807284031970762	1	1.0	1.75	16	1.48	25	0.007642664879414478	0.047448578566036466	-2.0	0.30128720085190647	0.7001673531150728	0.7341277229566191	0.08883496903632308	0.14105263157894726	-0.016442451420027628	0.02721807182728543	natalia	salerno	2	2	2	2	1	0	2	2	5	2.0	0	5	2	5	5	5	2	4	4	5	2
258	ar	sp	-0.22714964705157545	Inverted	12.047619047619047	0.02531939605110337	0.5194589913715072	0.02531939605110337	-0.06411196585076753	0.7047419629669589	1	1.0	3.4444444444444446	9	2.25	28	0.08371104508685563	-0.017462688024051466	-0.14956455887921247	0.044936108363445526	0.43002327968159404	0.22250309789343248	-0.012266081369960094	-0.04821092278719393	-0.03901437371663247	0.02371119225678873	norma	ramirez	2	2	2	2	5	2	2	1	3	0.0	0	5	1	2	3	2	1	3	3	4	1
259	ar	sp	-0.33787475683290513	Inverted	11.511111111111111	0.02454780361757106	0.43331434207526415	0.02454780361757106	0.32433693846235384	0.5338765524845976	2	0.9555555555555556	1.6666666666666667	3	2.27027027027027	37	0.04472821156932526	-0.0015487172580970182	-0.043466583105779	0.04863390462335775	0.345487364620939	0.7075975938894669	-0.006465635531356689	0.024057971014492856	-0.04435483870967522	-0.04646464646464621	sandra	rehder	2	2	2	2	5	1	2	5	7	3.0	0	5	3	5	5	5	3	2	2	3	1
260	ar	sp	-0.3769614840625248	Inverted	11.155555555555555	0.028611698379140238	0.47035721470035396	0.028607783258946046	0.10610495036392634	0.6635923685245559	1	1.0	2.0	2	2.24	25	0.1963279698455802	0.06173620496305033	0.06542333228989883	0.159281678773204	0.13283486111286247	0.6060096423365846	0.034381874935209944	0.06982061896313779	0.0054071903248438715	0.07980823463056963	santiago	maggi	1	2	2	2	3	0	2	6	6	1.0	1	5	1	3	5	5	3	2	3	1	1
261	ar	sp	-0.2510533461422688	Inverted	18.08888888888889	0.010770160072485655	0.5854451679763213	0.010767000011186061	-0.20358049659143423	0.7470889603647729	2	0.9333333333333333	2.6666666666666665	12	2.4347826086956523	23	0.04943803660036392	-0.019064659780142053	0.046512240063174656	0.17417374452089546	0.13290138370305302	0.27728549816295667	-0.013113638614820799	-0.01742013006225372	-0.14024613947903822	-0.0547636909227306	santiago	zuccaro	1	2	2	2	1	0	3	3	7	1.0	0	5	1	3	3	2	1	1	1	4	1
262	ar	sp	-0.02222697924843183	Unclear	16.977777777777778	0.01614204056064522	0.6100830812152261	0.01613616788035394	-0.09917965265210021	0.759955175288612	1	1.0	3.0	3	2.9166666666666665	36	0.022037709738799496	0.02358630029852431	-0.025590484282072924	0.05745327195786841	0.025555128697656495	0.31934640650852214	-0.09447466197898538	0.02889384920634927	-0.05155703389344471	-0.007998680629999073	sebastian	guzman	1	2	2	4	2	0	4	1	4	1.0	0	5	1	5	5	5	2	5	5	5	1
263	ar	sp	-0.14576989029631596	Unclear	15.777777777777779	0.015129926060158621	0.6180553155616404	0.015098633063749348	-0.17731795119664562	0.679360351623708	1	1.0	3.357142857142857	14	2.4583333333333335	24	0.010438595217700604	-0.04085547486236825	-0.011075035194362294	0.11533975937241463	0.2295876012367386	0.47743378280192883	-0.04531144767960908	0.17736020001916578	-0.030478955007256794	0.019523809523809516	stella	torra	2	2	2	2	4	3	3	5	7	0.0	0	5	3	4	4	4	3	4	3	4	3
264	ar	sp	-0.03334939527842034	Unclear	6.186046511627907	0.03071353328625836	0.3215586474941253	0.030711764758843612	0.21014533828761853	0.5857292729622305	2	0.8837209302325582	3.25	12	2.6538461538461537	26	0.07961829836829837	-0.10902155593009871	0.10284113645458189	0.1889152952782386	0.1945299145299145	0.361344537815126	0.10629499723093964	0.06634963768115934	-2.0	-0.07643203191792526	vicky	cuello	2	2	2	2	1	0	3	1	3	0.0	0	5	1	5	4	3	1	2	1	3	1
265	ar	sp	-0.3902932400715396	Inverted	9.555555555555555	0.018205308902983323	0.5698896427671891	0.018205308902983323	-0.3747826122334271	0.7739192701992123	1	1.0	2.8095238095238093	21	1.7272727272727273	22	0.04055898888774706	0.02386495925494761	-0.065853821933409	0.16864399332103	0.3901114730846796	0.49714137214137205	-0.014024117909781144	-0.0023310023310023843	-0.05644363613158506	-0.07067971343700845	karina	jones	2	2	2	2	2	0	7	3	3	1.0	0	5	3	4	2	4	4	4	4	4	2
266	ar	sp	0.0	Unclear	8.622222222222222	0.029625061141974465	0.45707150801352087	0.02959735785317181	-0.021050879551755917	0.6189186174732735	1	1.0	4.0	12	2.142857142857143	21	0.09524663677130041	-0.0033894900700496273	0.03048475762118909	0.2601694915254238	0.2996702023353238	0.6902047203858069	0.07023411371237455	0.009888357256778231	-0.029177718832892774	0.007186411149825697	virginia	conti	2	2	2	2	1	0	5	5	5	1.0	1	5	2	5	5	5	1	3	3	2	2
267	ar	sp	-0.10043640777365555	Unclear	28.444444444444443	0.008221752407798922	0.7614912931519098	0.008221752407798925	-0.24187200547570284	0.8830431400814273	1	1.0	3.6	5	2.6666666666666665	39	0.015907629511588188	0.00712579257156386	0.02838158893522234	-0.0195661941914136	0.06296561049340549	0.17549920946302072	0.012776582202984024	-0.015267025453782652	-0.026463512429832435	-0.043746556473829114	nicolas	jackson	1	2	4	3	2	3	1	5	3	2.0	0	5	1	3	2	4	4	4	3	4	2
268	gu	sp	-0.51888688426292	Inverted	12.818181818181818	0.029396959629517758	0.4671570235719677	0.02939695962951776	0.4544426067983386	0.7753450041630507	1	1.0	2.8	10	-2.0	0	0.02628852991405133	0.010605615366120756	0.10674691162496032	0.5231374589444245	0.3913493913493917	0.4042253521126761	0.2309609791952958	-0.029197080291969803	0.7489316239316238	0.05483516483516487	willy	horen	1	6	6	6	1	0	9	3	7	0.0	0	5	5	5	5	5	5	5	5	5	5
269	gu	sp	-0.2035674763501901	Unclear	13.955555555555556	0.02063725106360765	0.5405207273347302	0.020637968835643252	-0.17237911897596364	0.7700267678737683	1	1.0	3.4375	16	-2.0	0	0.06006702075524176	0.13349905277105534	-0.0012287382584411878	0.24126771806433525	0.1255105829929447	0.3540643099660475	0.06167584063374372	0.0663302189183661	0.2094843567619527	-0.06634720558362402	vanessa	perez	2	6	6	6	1	0	5	3	3	0.0	1	4	1	3	4	3	3	3	3	3	3
270	gu	sp	-0.6882514403117282	Inverted	22.622222222222224	0.011299036880432229	0.6797471864389065	0.01129903688043223	-0.17224938073968274	0.49020273232416106	1	1.0	1.5	6	-2.0	0	0.01792548229365862	0.05426374668625745	-0.07613971585280117	-0.0040917414019434085	-0.026771061269146586	0.07840212287922813	-0.0354184616437376	-2.0	-0.012666622455071285	-0.03800519095291078	armando	rondo	1	6	6	6	1	0	13	2	7	0.0	0	5	3	5	3	3	3	1	5	2	1
271	gu	sp	0.43131526591926944	Standard	14.409090909090908	0.0325354877680459	0.43110515362490626	0.032535487768045906	0.013535750124931797	0.7558547143407343	1	1.0	4.46875	32	-2.0	0	0.009047193257904885	-0.013324243457182838	0.11637630662020935	0.7134963591360521	0.5177484787018257	0.33273324008807525	0.20024107699747004	0.35176423416198876	0.5900088917629941	0.058587871842144555	arsenia	coroman	2	3	6	6	1	0	9	3	2	0.0	0	5	5	3	3	4	3	2	4	2	2
272	gu	sp	-0.2510533461422688	Inverted	19.066666666666666	0.015413828204525876	0.6139670039649505	0.015413828204525876	-0.025630435143076304	0.7458350052867811	1	1.0	2.75	4	-2.0	0	0.038231219555793894	0.006595485876469713	0.15601206488954114	0.17280757614028092	-0.03934837092731824	0.06709738417901055	0.19112431589730186	-0.02745906204745464	-0.0206102978661418	0.16436168140558652	francisco javier	ondo	1	6	6	6	1	0	11	3	4	0.0	0	5	5	5	5	3	2	1	5	5	5
273	gu	sp	-0.6161460472953901	Inverted	22.181818181818183	0.01160333760001534	0.6876696955433154	0.011597704620960434	-0.21253793995378512	0.712105701839186	1	1.0	-2.0	0	-2.0	0	-0.024134312696747203	0.0004240644577975964	-0.04070930894962091	0.007419752461936179	-2.0	0.07150543503688346	-0.0023631924775852726	-0.03594345539634276	-2.0	-0.07803819205934874	eleuterio	mecha	1	6	6	6	3	1	4	3	3	0.0	0	5	2	3	5	4	4	4	4	1	3
274	gu	sp	0.23905878605084566	Standard	14.0	0.009936575052854123	0.4453574850737131	0.009936575052854123	-0.04454794144896482	0.7621831380430231	3	0.8222222222222222	3.142857142857143	14	-2.0	0	0.07996862914784855	0.04282064384261619	0.0071925004040733435	0.18149110533679785	0.12605910593099312	0.04664108522942218	-0.021529973760344392	-0.0113924295468165	0.09006714517249342	0.004842993282299657	carmen	perez	2	6	1	6	1	0	5	3	3	1.0	1	5	1	4	2	4	3	1	3	2	1
275	gu	sp	0.0	Unclear	17.68888888888889	0.013906506929762748	0.6316710020113621	0.013906506929762748	-0.03447159012955559	0.8159303026171169	1	1.0	3.6666666666666665	9	-2.0	0	0.17612834181609896	-0.04352296533671505	0.2786564271492733	0.21235234698715713	0.2417190604501782	0.32302934457915994	0.31448182083077	0.006434260221132559	0.23197473831939638	0.13506822183098588	justina	ntongono	2	6	6	6	1	2	4	6	3	0.0	1	5	3	3	2	3	3	4	4	3	2
276	gu	sp	0.10043640777365195	Unclear	16.8	0.0158738548273432	0.6099308761491072	0.0158738548273432	0.019258972590497307	0.7400719721415902	1	1.0	3.5	8	-2.0	0	0.02007943207450565	-0.02048478397600252	0.016052060737527192	0.27898116904321324	0.3149416028997182	0.2452579034941763	0.043198487366767825	-0.06329113924050472	0.07707332953528116	-0.08888888888888881	raimundo	alo	1	6	6	6	1	0	8	5	7	1.0	0	5	3	5	5	3	2	2	2	2	2
277	gu	sp	-0.5500677554387721	Inverted	23.761904761904763	0.01103561749903213	0.7163272329643786	0.011031020131629881	0.04358722046225331	0.7737359462690263	1	1.0	2.3333333333333335	3	-2.0	0	0.024045685780777745	-0.0007958741882083545	0.046887837020664395	-0.014702572368063676	0.004086036005663929	0.007213243461464597	-0.027566408941284617	-0.026479341736695364	0.02004655832478303	-0.022424587364826404	jose	marquez	1	6	6	6	1	2	4	3	7	0.0	0	5	3	5	5	5	3	3	3	3	3
278	ma	sp	0.07798253669007259	Unclear	11.952380952380953	0.014866434378629506	0.46632124955874205	0.014866434378629497	0.13227930637802562	0.6188050117491577	2	0.8809523809523809	3.857142857142857	7	2.9375	32	-0.02615033604162581	-0.005413672557778373	-0.051901998710509316	0.17173515656529686	0.5838557587689757	0.06213831128392843	-0.0073194568630305604	0.015686274509804476	-0.05157967032967015	-0.04261639982122683	samira	massaoudi	2	4	4	4	1	0	9	2	4	4.0	1	4	2	4	3	3	3	2	4	3	4
279	ma	sp	0.1457698902963187	Unclear	8.046511627906977	0.022099325644419233	0.4688446903952814	0.022081093734525385	-0.3063535740343127	0.4966519603360788	2	0.9534883720930233	3.6818181818181817	22	2.7058823529411766	17	-0.036186673321687075	0.008549032609467818	-0.032473231525364174	0.028631729850270734	0.3772498200143987	0.06919186484450643	-0.02693195558975488	0.11160561451557705	0.010386873400572136	0.016744633410571235	naima	mesaoudi	2	4	4	4	1	1	9	6	2	4.0	0	4	4	5	3	3	5	2	4	3	2
280	ma	sp	0.3378747568329063	Standard	12.044444444444444	0.0134934617492757	0.4727542634606556	0.013488567849032964	-0.052332220352024984	0.6541256425509628	3	0.8888888888888888	5.0	7	3.3513513513513513	37	0.0656369134987637	0.004626523044322745	-0.05352870813397107	0.22565606436574173	0.2720390720390717	0.3087742311616383	-0.0007864592237988728	0.05653303339492831	-0.028735378503641672	0.11387733298800526	fatima	massaoudi	2	4	4	4	2	1	9	2	2	2.0	1	4	4	4	4	3	5	3	3	4	4
281	ma	sp	-0.4174610180730334	Inverted	12.222222222222221	0.019849659384543108	0.5512188171914681	0.01984965938454311	-0.27527734142969734	0.76764291588853	1	1.0	2.15	20	2.6666666666666665	18	0.038688648495441416	0.08457604595911464	-0.026601673179443956	0.4606847861196991	0.3205604804117816	0.2510139435744101	0.03942273442796243	-0.036096256684492206	-0.015784162525465963	0.02078018707483002	rachida	hamed maanan	2	1	1	4	1	0	5	3	3	1.0	0	5	4	5	4	3	3	3	5	2	4
282	ma	sp	-0.19188476385032555	Unclear	10.909090909090908	0.023158854803373066	0.521205682142731	0.023142974596462973	-0.13430307719468768	0.6453543352834344	1	1.0	2.388888888888889	18	2.7777777777777777	27	0.11086519840744802	0.055252011525925585	0.2060037262105834	0.3414652398413531	0.15960501435674776	0.3978877513859101	0.06446776611694154	-8.334027835654274e-05	0.09543914327649651	-0.05640594475629999	suhir	yekhlaf	2	4	4	4	1	0	1	3	3	2.0	0	5	2	5	5	2	5	2	5	5	2
283	ma	sp	0.22714964705157736	Standard	20.727272727272727	0.022978959025470657	0.5477407151268183	0.02297895902547065	0.5617496387757752	0.7956709019617225	1	1.0	3.2	5	3.3947368421052633	38	0.08260146245212213	-0.021471530954010155	0.026436420722135198	0.47029538665781484	0.46663831144664764	0.06963758389261744	-0.003036170758776088	0.028247562910904953	0.004886379809288838	-0.029632905793896543	rhimo	elmjdi	2	4	4	4	1	0	9	2	3	0.0	0	5	1	4	2	2	3	3	5	5	3
284	ma	sp	-0.27531994898774687	Inverted	15.6	0.02642079711847154	0.47600507166940775	0.026423146190588047	-0.09987898069702256	0.7706457392926769	1	1.0	2.7142857142857144	7	2.4210526315789473	38	0.10355688133129419	-0.027097757312750603	-0.027056277056277073	0.24039127423822726	0.183487463056536	0.4582155210518563	0.02554525844850971	-0.024817518248178853	-0.04598264805733718	0.20458265139116186	mimouna	mallahi	2	4	4	4	2	2	6	3	3	1.0	0	2	4	2	5	2	1	4	5	3	5
285	ma	sp	-0.2153208491894528	Inverted	28.837209302325583	0.007697917510736569	0.7806097968081672	0.007697917510736565	-0.18085993093789154	0.8609870877421898	1	1.0	3.0	6	2.473684210526316	38	-0.02746848056843291	-0.024207382934112752	-0.01629185407296349	0.013886876212760007	-0.06133449883449992	-0.03215372907153721	-0.028825611719576653	-0.039396479463535534	-0.017985920329670092	-0.05500225213953272	fatima	jamali	2	4	4	4	1	0	10	1	3	1.0	0	5	3	4	4	3	2	3	4	3	4
286	ma	sp	-0.3902932400715396	Inverted	36.53333333333333	0.003946441155743481	0.8594403021144223	0.003946441155743481	-0.03890841310285736	0.8148837392646516	1	1.0	-2.0	0	2.2666666666666666	45	-0.018940622881346503	-0.024588242814224684	-2.0	-0.01927864096181195	-2.0	-0.020952964295740235	-0.023975770721723893	-2.0	-0.002708954473343236	-2.0	hasan	ambran	1	4	4	4	1	0	3	3	2	0.0	1	2	4	4	4	4	2	4	2	4	4
287	ma	sp	-0.14576989029631596	Unclear	16.533333333333335	0.015659026589259144	0.6118805816354979	0.015637297672181392	0.07822553831983042	0.552048549898065	1	1.0	2.888888888888889	9	2.6857142857142855	35	0.02018650910681052	-0.01258309708294228	-0.04213143246870381	0.019247138938806398	0.2856502758823758	0.06755376760018561	-0.0013798007330720185	-0.10252418963177033	-0.047865934559408796	-0.07104473675534934	layla	bisbal	2	4	4	4	1	0	4	6	4	1.0	0	5	5	5	5	4	4	5	5	4	4
288	ma	sp	0.40379012740173625	Standard	12.933333333333334	0.02287636423295338	0.514773246020685	0.022839543459698502	-0.05279220319041785	0.5274211742098859	1	1.0	4.0	20	3.5217391304347827	23	-0.055348427331887294	-0.004127005911127265	-0.04061302681992297	0.09198325963827803	0.6418822160565649	0.05991710349872119	-0.02791929896066849	0.10601191038850559	-2.0	0.12156043190526006	karim	karim	1	4	4	4	1	0	10	1	2	0.0	0	5	5	3	5	5	3	5	4	4	1
289	ma	sp	0.022226979248413457	Unclear	16.355555555555554	0.014658210007047227	0.622179679721461	0.014658210007047217	-0.2239407145297701	0.6988514646475482	1	1.0	4.0	9	2.8055555555555554	36	0.09152450843306113	-0.007704705175035785	-0.03620607876647869	0.16010399877648504	0.11538461538461545	0.15034509861714912	-0.016364012980736063	-0.03589021815622779	-0.07498715973292255	0.031077780703267686	samira	alamrani	2	4	4	4	2	2	5	3	3	1.0	0	5	5	3	4	5	5	5	5	3	3
290	ma	sp	0.5991163015802599	Standard	10.69767441860465	0.022310455662696165	0.5379807105563614	0.022310455662696165	-0.2096279845143734	0.6227152837445814	1	1.0	4.5	34	2.8	10	0.035468050323405824	0.05703114125552024	-0.14999999999999997	0.10121141070730756	0.026904363545452586	-0.016293841480255256	-0.12083083682844017	-0.036036036036034724	-0.06498074397275246	0.06812725090036052	fatiha	elkadre	2	4	4	4	2	3	7	6	2	2.0	0	5	3	3	4	3	3	3	3	3	3
291	ma	sp	-0.47407979715310034	Inverted	44.0	0.0	1.0	0.0	-0.022727272727245118	0.9856389602942146	1	1.0	-2.0	0	2.1333333333333333	45	-0.02272727272727274	-0.02272727272727277	-0.02272727272727269	-0.022727272727272756	-2.0	-0.022727272727272565	-0.02272727272727272	-0.02272727272727289	-0.02272727272727285	-0.022727272727272752	farida	el mariami	2	4	4	4	1	0	6	2	3	0.0	0	2	5	5	5	3	3	2	5	4	2
292	ma	sp	0.20356747635018962	Unclear	13.395348837209303	0.018312940604489115	0.5811462809414616	0.018312940604489115	-0.44577564152977256	0.717318948870813	1	1.0	4.0	16	3.142857142857143	28	0.10232989030208049	-0.014394770422440632	-0.10017592359889431	0.4011828051902197	0.30850475483914475	0.513855675903784	0.06853313872487223	0.10511168275475673	-0.04499274310595065	-0.0024570024570022123	jamila	benhammou	2	4	4	4	2	2	5	3	2	2.0	0	5	3	5	5	3	3	3	5	3	5
293	ma	sp	0.7270695626315288	Standard	5.3023255813953485	0.031683007859978934	0.35861428112532273	0.03168300785997893	-0.043162044326494564	0.4416736419507345	2	0.9302325581395349	4.470588235294118	17	4.041666666666667	24	-0.009089611193070972	0.23307442969848935	0.3463927376970854	0.18140798602687888	0.22469264975150413	-0.027027027027026734	0.025907870953606863	0.08491382702447463	0.03562979425048403	0.054846938775509696	reduan	karruch	1	1	4	4	1	0	3	1	2	0.0	0	5	4	3	3	2	3	2	4	5	3
294	ma	sp	0.011111705584204646	Unclear	22.933333333333334	0.011134601832276254	0.688151697235956	0.01113460183227625	-0.1975123360258983	0.6802466476726714	1	1.0	3.0	2	3.0232558139534884	43	0.0025734480710781814	-0.032258064516129094	-0.03283267130089389	-0.010635970025576685	-0.028913260219344504	-0.024548478890299312	-0.0178751593220724	-0.015748031496059498	-2.0	0.15289796599794067	wafa	ch	2	4	4	4	1	0	6	3	2	1.0	1	2	4	3	5	4	2	4	5	5	5
295	ma	sp	-3.828640327846446	Inverted	19.414634146341463	0.014180737961225764	0.6624195273437962	0.014180737961225768	-0.09188744709363687	0.6898616155632715	1	1.0	1.024390243902439	41	1.0	4	-0.005468703560601592	0.023900729565691836	-0.05981784501389326	0.06744960210306764	-0.022102013496162642	-0.005431350258937738	-0.029754204398451632	-0.022738118837323747	-0.03940272918473377	0.21286093688195723	abdemalik	zarroue	1	4	4	4	1	0	2	3	2	0.0	0	3	5	4	5	5	3	1	5	5	5
296	ma	sp	0.2510533461422673	Standard	16.4	0.01674957509430834	0.594664570756659	0.016742299670418063	0.04630630377573331	0.5153084646229352	1	1.0	3.857142857142857	7	3.4210526315789473	38	0.013698630136986188	0.02267579654318911	0.005610859728506118	0.042824128661038484	0.13108320251177336	-0.06735675887098974	0.009167693648742078	0.04922811899556075	-0.019458142712851154	0.04832922179860847	said	sumar	1	4	4	4	2	4	10	3	2	0.0	1	5	4	4	4	3	3	3	4	2	3
297	ma	sp	-0.7074049592592841	Inverted	17.2	0.018216694693086524	0.5778410508054097	0.018198429477499247	0.23210025463242542	0.5325579548939614	1	1.0	2.9375	16	1.2307692307692308	26	0.001149872190465198	-0.03590265298549467	0.005242573021552702	0.09709764721741218	0.19962549695017576	0.048547929252492836	0.15073870309698978	-0.03896780397892239	-0.09192159192159266	0.012923421058015446	samira	abouhabouha	2	4	4	4	2	0	5	6	2	5.0	0	5	5	5	5	3	5	3	5	5	3
298	ma	sp	-0.26313858436138793	Inverted	21.555555555555557	0.01188449793100956	0.6747071043572247	0.011879528739993856	0.06541970201930687	0.814687200799492	1	1.0	3.5	12	2.1379310344827585	29	0.08070451832067654	-0.023109119088942115	-0.07450631498150848	0.2919786730296821	0.3390788722538348	0.1145847142105043	0.10912582449695242	-0.021838903434468065	-2.0	0.12218752218042422	rachida	aanfoud	2	4	4	4	2	2	5	6	3	2.0	0	4	4	4	4	3	3	3	3	3	3
299	ma	sp	-0.2035674763501901	Unclear	25.2	0.009936575052854122	0.70818760471888	0.009936575052854122	0.4142372552039145	0.6941061666702518	1	1.0	4.0	3	2.323529411764706	34	-0.017856119779233397	0.16285078590396893	-0.0548837209302325	-0.021466926024716768	-0.03427510036815557	-0.04665781937556767	-0.009923664122137363	-0.07088593890035162	0.06405437196284247	0.5978280808599625	hassan	allali	1	4	4	4	1	0	3	2	4	1.0	0	2	5	3	5	4	2	5	4	2	4
300	ma	sp	0.2999938990143682	Standard	23.68888888888889	0.010922402317751156	0.6982670925237076	0.010895387988411245	-0.12381293277193661	0.7958125734942304	1	1.0	-2.0	0	3.577777777777778	45	0.14772667429468728	0.02174293039154744	0.00444318664213933	0.18164470429393434	-2.0	0.3138000867929986	0.1257006085417639	-0.046857463524130054	-0.050223183571928086	0.09107905982905978	hassan	boudouh	1	4	4	4	2	2	9	1	2	1.0	0	4	5	2	5	3	3	5	2	1	1
301	ma	sp	-0.32512321332604627	Inverted	24.933333333333334	0.016083825392757743	0.6168652352018275	0.016050336399173602	0.9002103096397676	0.6661817222180244	1	1.0	3.4285714285714284	7	2.142857142857143	35	0.058773730660966333	-0.007676426276813556	0.05759754216421137	-0.013383693242466665	0.38368348182037093	0.2841551040634292	0.03808684492889829	0.09403726708074535	-0.03099764783436021	-0.0243121392154385	allal	makhloufi	1	4	4	4	1	0	8	1	4	1.0	0	3	5	4	3	5	3	4	3	3	5
302	ma	sp	-0.8115874822073327	Inverted	22.533333333333335	0.01519849659384543	0.6235539234647173	0.015198496593845428	0.5407797338556297	0.748458205348478	1	1.0	2.0	12	1.606060606060606	33	-0.0009472435213528506	-0.00807383811733986	-0.02081203360949546	0.051711149096236704	0.2895465234854633	0.0297694324634048	0.03947419555417341	-0.0009643201542914471	0.005727626459144006	0.04481356477777847	jamila	boubaus	2	4	4	4	5	1	7	3	2	2.0	0	5	5	3	4	4	5	5	3	2	4
303	ma	sp	-0.2153208491894528	Inverted	10.727272727272727	0.02647739857042183	0.4879637821320952	0.026477398570421817	0.20233105905717413	0.6844651451126199	1	1.0	2.1666666666666665	6	2.3333333333333335	33	0.01764806114748901	-0.014816545921944427	0.0202294685990338	0.350865016323488	0.11493949781723362	0.11493949781723362	0.09167049938273103	-0.03508771929824597	0.016209174653391566	0.02714996446339747	bouchra	khouna	2	4	4	4	1	0	3	3	3	2.0	0	2	5	3	5	5	5	5	5	3	5
304	ma	sp	0.35076006842943885	Standard	7.409090909090909	0.03914560891305077	0.3949145315468927	0.039146657605959936	0.3891112553778224	0.37729711437459573	1	1.0	4.36	25	2.8	20	0.0769410773622877	0.01264612114771525	0.14708224320327612	0.07822808671065036	0.761288747864291	0.07914421718888952	0.06335881676910012	0.07540629361184858	0.10415960850743435	0.23969196919691974	lamina	bauzzati	2	4	4	4	1	0	6	6	7	7.0	0	3	5	5	4	2	2	5	4	3	5
305	ma	sp	0.03334939527838829	Unclear	11.902439024390244	0.02217122308585723	0.5547839979830909	0.02216314512046219	-0.1540278452012543	0.5430999139812367	1	1.0	3.5	10	2.9411764705882355	34	-0.008230125665504974	-0.016739708312378778	0.04221741568533211	0.1121965807705727	0.07809175333585221	0.168181818181818	0.003359516616314271	0.22430236665489225	-0.09760554800618515	-0.017285590421901434	karima	hamouche	2	4	4	4	1	0	3	6	2	1.0	0	5	2	5	3	3	4	1	5	5	3
306	ma	sp	0.5037034312248925	Standard	19.91111111111111	0.012731970871505753	0.665523519322173	0.012731970871505759	-0.43971978363513753	0.7091831473833357	1	1.0	5.0	4	3.675675675675676	37	-0.06569729436711781	-0.018140227486250902	-0.1830067051544259	-0.047928203169753714	-0.07283182308681621	0.016190148122631597	-0.1009907073189464	-0.055297610356742743	-0.010375769243992332	-0.04302167182662555	mohamadi	bouziane	1	4	4	4	2	3	10	1	3	1.0	1	4	5	4	4	5	5	3	3	3	4
307	ma	sp	-0.02222697924843183	Unclear	15.377777777777778	0.017500587268029125	0.5853947246887142	0.017500587268029128	-0.22245856369848435	0.5487986787898338	1	1.0	3.0606060606060606	33	2.4444444444444446	9	-0.027582184975592925	-0.03552314059614188	-0.07842041812461419	0.016573923054782693	-0.013245761779417902	-0.03722737144779917	-0.040601503759398534	0.04714355057604501	0.009675365137187378	0.0012570417617207123	mohamed	akir afkir	1	4	4	4	1	0	2	2	2	1.0	0	5	3	5	3	3	5	1	3	4	2
308	ma	sp	0.16871294912814608	Unclear	11.761904761904763	0.02360627177700349	0.4631966684759922	0.023562717770034842	0.14020153356785706	0.6596190240111189	2	0.9523809523809523	4.0	11	2.8214285714285716	28	0.155236741583015	-0.015214116634387785	-0.05106382978723388	0.30043704372878866	0.09676346971244061	0.455340316149793	0.0016371046956678975	-0.045221445221445215	-0.048005256735192015	0.3396326612829388	mohammed	karim	1	4	4	4	1	0	3	1	4	2.0	1	3	5	3	5	3	5	1	4	1	1
309	ma	sp	-0.2035674763501901	Unclear	28.355555555555554	0.008268733850129198	0.7502928894020185	0.008268733850129198	-0.09610105161278312	0.6618845743011105	1	1.0	2.9444444444444446	18	2.269230769230769	26	-0.013837661060293101	-0.010473504721930746	0.0004973864871705228	0.049172108430714595	0.12784868348360998	0.000261164794986035	0.019089168398100424	0.021382783882784473	-0.011327234899773038	0.020169258527364894	aziz	bouziane	1	4	4	4	2	2	10	3	2	2.0	0	3	5	4	4	5	4	3	4	5	5
310	ma	sp	0.1457698902963187	Unclear	20.666666666666668	0.012833763996554687	0.654724248827076	0.0128337639965547	0.053358773429917204	0.8587550343787108	1	1.0	3.090909090909091	11	3.3529411764705883	34	0.0711296348532908	-0.018865971377552394	-0.04681776556776568	0.16943060284840575	0.5827521229474096	0.6515871217201874	0.03339616104660588	0.07626192294446194	0.10721680533072302	0.022540953554196472	abdelsadik	attouh	1	4	4	4	2	2	5	1	1	2.0	0	5	3	5	5	4	4	3	5	4	2
311	ma	sp	0.20356747635018962	Unclear	19.68888888888889	0.013070237256283776	0.6507971481760884	0.013044788975021539	-0.10178791700262904	0.8018127881786257	1	1.0	3.8666666666666667	15	3.1666666666666665	30	0.2337739928372201	-0.021309476684348034	-0.040805733383115196	0.262625852549529	0.48425903468348297	0.4757523064290201	0.023625020305838764	0.008436639118457386	0.04581427351496591	-0.013302242949145011	fuzzia	.	2	4	4	4	2	3	11	3	1	2.0	0	2	5	3	2	3	3	3	4	4	3
312	ma	sp	-0.168712949128145	Unclear	5.906976744186046	0.03684196310401642	0.40917070117636756	0.03684196310401643	0.021012283842893244	0.5586480431033675	1	1.0	2.3333333333333335	12	2.76	25	0.03820626276378498	0.016218833212297237	-0.07263513513513578	0.19602080036174532	0.2921241848280474	0.23955709737204767	0.006811301715438874	0.2828910220214556	0.013879452586624874	-0.0442757748260597	assma	h	2	4	4	4	2	2	6	3	3	1.0	0	2	5	3	5	4	3	3	3	4	4
313	ma	sp	0.2510533461422673	Standard	27.377777777777776	0.008785529715762271	0.7429821503419698	0.008785529715762271	-0.2378476987799264	0.7952100675147588	1	1.0	3.533333333333333	15	3.466666666666667	30	-0.01836603649083462	-0.03267417642711577	-0.1213225245784189	0.07815339349546062	0.1607503503575598	0.1277011526806196	-0.09349029045149566	0.011934861213060024	-2.0	0.028291509717580144	yamina	v	2	4	4	4	2	2	7	2	1	1.0	0	3	5	4	4	4	4	5	4	4	4
314	ma	sp	0.2753199489877466	Standard	18.488888888888887	0.021611463471928594	0.5413998597091765	0.021611463471928594	0.11141236381016503	0.8755789148092715	1	1.0	3.6	10	3.40625	32	0.6196843082636958	-0.018581972461249444	-0.05075187969924832	0.09473576068328161	0.6174674409539325	0.35776632733174546	-0.007371645519338158	-0.026643162931251865	0.011703874506515156	0.045865234828146445	malika	alamjahde	2	4	4	4	2	6	5	3	1	0.0	0	1	5	4	5	5	3	5	4	4	4
315	ma	sp	0.06679546479824508	Unclear	25.733333333333334	0.009654686398872445	0.7181215589656534	0.009654686398872445	-0.1588710260152881	0.7117659945571071	1	1.0	2.909090909090909	11	3.2058823529411766	34	0.003744939271254997	-0.029629054885784767	0.02794190374554248	0.061656224225498824	0.3018998903909392	0.06535950474339203	0.001896790766116325	-0.05190105226440319	0.021356132948404823	0.0456793030374375	farid	chayyoui	1	4	4	4	1	0	10	3	2	0.0	0	2	5	5	5	5	5	5	5	5	5
316	ma	sp	-0.28760309472663215	Inverted	21.866666666666667	0.01181583274606531	0.6763447786714026	0.011815832746065307	0.026266226235450538	0.6760110771125093	1	1.0	3.75	8	2.1621621621621623	37	0.017247339914723676	-0.01565548212075842	-0.03140777489633078	0.06864484986157446	0.3468737554759058	0.06998410142682096	-0.027698538984521928	-0.03691860465116271	-0.0006638324317451612	0.027168539946425395	mustapha	bouziane	1	4	4	4	1	0	11	1	3	1.0	0	4	5	5	5	5	3	5	5	4	5
317	ma	sp	-0.403790127401736	Inverted	15.466666666666667	0.018954075640122157	0.5695691301997707	0.01894918173987942	0.07502920376551904	0.6635773761903803	1	1.0	2.4	15	2.1666666666666665	30	0.07022971738189522	-0.016159922725481127	0.06991259887615253	0.24009613148306094	0.4156716417910449	0.21878599911386773	-0.021253285161828932	0.03484679042719769	0.003069367710251135	0.10775331601258033	manal	aanfoud	2	4	4	4	1	0	5	3	3	2.0	0	5	4	3	4	4	4	3	4	2	2
318	ma	sp	0.688251440311728	Standard	5.641025641025641	0.04732161311108679	0.3835718432998763	0.0473565670934092	0.035220621309211844	0.31841699081569874	1	1.0	4.538461538461538	13	3.967741935483871	31	-0.0368513411882677	-0.026682771494454808	-0.013824884792626954	0.1325029730237217	0.31703531237873495	-0.05673114371024308	0.00427105246382347	-2.0	-0.014994232987309591	0.08607510800930536	meryem	el myry	2	4	4	4	1	0	3	3	2	1.0	0	3	3	3	3	3	3	3	3	3	3
319	ma	sp	0.10043640777365195	Unclear	12.590909090909092	0.01739152320547669	0.5972034788926656	0.017391523205476697	-0.6956539683881188	0.7998953649642541	1	1.0	-2.0	0	3.2	45	-0.098002111427604	-0.025144759442565456	-0.022032468901539152	-0.08725468080306797	-2.0	-0.06526251448509475	-0.03684969270846504	-0.03298909925415971	-0.014490445859872716	0.0026839486776642748	zara	calonge	2	4	4	4	2	4	8	3	1	0.0	0	2	5	2	5	5	3	5	3	3	5
320	ma	sp	-0.14576989029631596	Unclear	33.15555555555556	0.005731735964294105	0.8053475391869971	0.005731735964294105	-0.07728934349184007	0.6163143301173319	1	1.0	3.0689655172413794	29	2.0	15	-0.034764287061390606	-0.04413659281408542	-0.025742876785577896	-0.016511140556135367	-0.003280979949566975	-0.00931508614441367	-0.012526562182476924	-0.010267069790879532	-0.008233145574845063	-0.031440615683888465	mohamed	el ganmi	1	1	4	4	1	0	4	1	3	0.0	0	5	3	5	2	4	3	1	5	5	1
321	ma	sp	0.37696148406252566	Standard	34.53333333333333	0.005003523608174772	0.8294952322713712	0.005003523608174773	-0.13497510921995512	0.7912343031965978	1	1.0	4.666666666666667	6	3.5641025641025643	39	-0.02854235010692987	-0.03304986003606669	-2.0	-0.056347889223109446	-0.04467275494672768	-0.026295092394550988	-0.030892336284556534	-0.01901639344262131	-0.03493536450362363	0.005133279732822177	salhua	h	2	4	4	4	1	0	5	3	2	0.0	0	2	5	3	4	4	4	4	4	4	4
322	ma	sp	0.1230218159503444	Unclear	11.909090909090908	0.0232851773549448	0.5156442740490047	0.02328517735494479	0.024648000655346936	0.7079516893802871	1	1.0	4.0	11	2.7857142857142856	28	0.3010253792975455	-0.013630607544197293	0.011320754716980885	0.4124928243398393	0.37372647903336303	0.3366745892322002	0.2454615582411931	0.019605993427982974	0.004354366241784952	0.05540199495252985	hassan	bailal	1	4	4	4	1	0	10	1	4	0.0	1	5	3	5	3	5	5	2	5	5	2
323	ma	sp	0.04448254040053571	Unclear	17.68888888888889	0.01409443269908386	0.6320302833350872	0.014094432699083866	-0.09569557316898349	0.8068345739515528	1	1.0	3.0384615384615383	26	3.1578947368421053	19	0.055866010730604466	-0.02480101317632461	-0.038775985271192276	0.22311210897575526	0.2605175846051758	0.02778625954198498	0.050822214157448455	0.04712759899120219	0.04049483740761408	0.21890865651264999	sahli	el	1	4	4	4	2	3	12	4	2	1.0	0	5	5	5	4	3	3	5	5	5	3
324	ma	sp	-0.4887721533642882	Inverted	15.209302325581396	0.02133808713502417	0.5627685431336079	0.021338087135024164	-0.25285351331855704	0.7130737044865191	1	1.0	2.608695652173913	23	1.7142857142857142	14	0.0017190096792371844	-0.005524791384897965	0.015257980325235683	0.17224484796521436	0.0815818262225636	0.23212311199772018	0.07646856622599622	-0.024172823642788308	0.015709919267180152	-0.02175072268530233	ilham	moustahsane	2	4	4	4	1	0	5	6	2	1.0	0	5	1	4	3	5	3	2	5	5	4
325	ma	sp	0.45961390458476037	Standard	4.0625	0.007930107526881721	0.16112136315064088	0.007930107526881721	0.7906563825480013	0.7360256958763052	6	0.5	-2.0	0	3.8205128205128207	39	0.3129482823707061	-0.09243697478991601	0.49444444444444463	0.4912370256933806	-0.03174603174603068	0.2670894996476391	0.4869546152159615	0.038092628117292214	0.553264604810997	-0.07565011820330973	abdelhak	mountassir	1	4	4	4	1	0	5	3	3	0.0	1	2	3	1	3	4	2	3	4	2	3
326	ma	sp	-294.0819349315818	Inverted	23.155555555555555	0.012915981520632685	0.6696215511318017	0.012914023960535589	-0.01166691766292622	0.792280324108886	1	1.0	1.0	5	1.0	36	-0.029934685728721336	0.022457184227127863	0.05100182149362475	0.26293236011727766	0.08582391731903959	0.13428463752226943	-2.0	-0.014605647517048433	-0.011133627532668973	0.003949707331161077	nadia	bouziane	2	4	4	4	1	0	10	3	2	0.0	0	2	5	4	5	5	3	3	3	3	3
327	ma	sp	-0.15721497325366512	Unclear	21.022222222222222	0.012168193563542403	0.6642867907663856	0.012168193563542401	0.014460136157126617	0.7802309975698618	1	1.0	3.375	16	2.310344827586207	29	0.08412934790240165	-0.0194428059349335	-0.019396551724138	0.1750763010820881	0.4880196801968021	0.043413159097317765	-0.006851593161710985	0.06129094412331385	0.09978671041837593	0.2113850184589732	farid	shv	1	4	4	4	1	0	6	6	2	5.0	0	4	4	4	4	3	2	5	4	3	5
328	ma	sp	0.022226979248413457	Unclear	25.11111111111111	0.009983556495184403	0.7068032174838769	0.009983556495184401	-0.028658047619005145	0.5897079993057595	1	1.0	3.5714285714285716	21	2.5833333333333335	24	0.01869661105116315	-0.02025534171991973	-0.01893597835888023	0.021430775509391563	0.17986252012038365	-0.029328922608560227	-0.006928867972235623	-0.04436229205175681	0.06616279330360138	0.010293549814942075	abdelkader	.	1	4	4	4	1	0	5	1	2	4.0	0	4	4	4	5	3	2	5	5	3	3
329	ma	sp	-0.8579951767251768	Inverted	11.545454545454545	0.02300412765529045	0.4688850109699417	0.023004127655290453	-0.18329863272257277	0.7660033217654061	2	0.9545454545454546	1.9473684210526316	19	-2.0	0	0.09699735767475381	0.03148245102784717	0.1493860397925013	0.13761965220616545	0.43006731488406863	0.34771443246019523	0.04997084196344206	-0.007841284837033774	0.059431146842073214	-0.04875748693768313	houria	tijari	2	7	4	4	2	3	6	6	3	0.0	0	5	5	5	5	3	3	3	5	5	3
330	ma	sp	-0.168712949128145	Unclear	20.977777777777778	0.014016130295200066	0.6387447025608181	0.014014172735102972	0.4377920812906108	0.8618449484068649	1	1.0	2.888888888888889	9	2.611111111111111	36	0.2583400483481063	-0.03894690632091163	0.02046642220271105	0.36529114361482345	0.2630757220921163	0.04621941362333758	0.0001904036557501556	-0.04037246125818101	-0.04172984433312601	0.009103248574789691	khaddouj	azzaoui	2	4	4	4	5	3	5	1	1	1.0	1	3	3	4	2	4	2	1	5	4	1
331	ma	sp	0.5824397044848819	Standard	12.933333333333334	0.029563072586328384	0.472554858902489	0.029561115026231304	0.08852281024416458	0.5571605010957892	1	1.0	3.6666666666666665	6	4.129032258064516	31	-0.0662212403685544	0.06701933976847244	0.04065934065934056	0.04466093926538607	0.02071461900654671	0.5758017492711356	0.03837415837085384	0.012594893029675713	-0.03622262681942997	0.06797153024910896	ahmed	semmatou	1	4	4	4	1	0	6	2	2	5.0	0	4	5	5	5	3	3	3	4	3	4
332	ma	sp	0.055630020062782844	Unclear	10.666666666666666	0.012567535823349777	0.45626942852007957	0.012567535823349777	-0.09834365908370633	0.8329326569925126	2	0.8666666666666667	3.6153846153846154	26	2.8461538461538463	13	0.13034210806778213	-0.02046096219390104	0.2434988179669031	0.35742278169432246	0.3440849501088921	0.31309414290095056	0.2271449499148751	-0.010526315789476746	0.29620074611629765	0.17920656634746912	jamel	el meziani	1	7	4	4	2	1	9	1	4	1.0	0	2	1	5	5	2	2	1	4	3	2
333	ma	sp	0.1457698902963187	Unclear	36.8	0.003805496828752644	0.8787893359744865	0.0038054968287526453	-0.15731532857866087	0.9418057157506272	1	1.0	4.0	7	3.135135135135135	37	-0.0300256518277203	-0.021214549155428673	-0.006734006734006861	-0.005096221261811884	-0.02377881772275704	-0.022048243103155358	-0.024314416363330198	-0.026435677317384474	-0.020255006630172434	-0.01454923061172416	laila	afrouni	2	4	4	4	1	0	4	6	2	2.0	0	3	2	3	5	2	2	5	5	3	5
334	ma	sp	0.3378747568329063	Standard	13.813953488372093	0.01770649647645028	0.5874491614100354	0.017696849963278936	-0.1936505894193174	0.7195580147129272	1	1.0	4.3	10	3.4411764705882355	34	0.08916537763131344	-0.059685142875027436	0.2905386416861829	0.19135219016717228	0.4129696512317398	0.11434612882238127	0.10653700441591654	-0.0563129816241843	-0.04071605408493617	0.04223521767381425	said	jarroudi	1	4	4	4	2	1	7	1	3	0.0	0	5	5	4	4	2	2	4	4	4	4
335	ma	sp	-0.011111705584264534	Unclear	20.57777777777778	0.012684989429175477	0.6550089987599073	0.012684989429175479	0.16915725771687432	0.6589334822013589	1	1.0	3.52	25	2.210526315789474	19	-0.06310185597435466	-0.03520192357033416	-0.0321807084455527	0.14412199056626304	0.3134905736594732	0.3042422841290023	-0.041043676917065	0.03901585820895508	0.0021398112655683843	-0.01594196408579989	naima	gattar	2	4	4	4	2	1	6	3	7	2.0	0	5	4	3	4	4	4	4	5	2	3
336	ma	sp	-0.12302181595034697	Unclear	22.444444444444443	0.011526354782168733	0.6757342342876473	0.01152381927575726	-0.16334255373706102	0.5181002434600415	1	1.0	3.9444444444444446	18	1.8461538461538463	26	-0.01394252456956009	-0.06221598100312172	-0.05135322692574587	-0.22503207532618677	-0.11198129483337875	-0.000491624047019706	-0.07172606257394645	-0.039883875976842266	-0.11154025050666115	0.0010487025412396914	majida	gattar	2	4	4	4	1	0	6	3	7	2.0	0	4	5	3	5	3	3	5	5	2	2
337	ma	sp	-0.2999938990143675	Inverted	23.022222222222222	0.012966878083157152	0.6652700568538097	0.012966878083157152	0.0324565658514842	0.810630593504765	1	1.0	2.0	1	2.292682926829268	41	0.06910103920577909	-0.03825436815698322	-0.034314588099248484	0.05383531697838254	0.00974545454545486	0.24860382467422582	-0.018756995951501685	0.08328017285728996	-0.0292309911989613	0.15087741903156426	mimouna	elmorabit	2	4	4	4	2	4	10	3	2	0.0	0	2	5	1	2	3	1	5	3	4	5
338	ma	sp	0.08919493596942196	Unclear	9.534883720930232	0.026659103800340336	0.2872975822903005	0.026659103800340332	0.6455323206920947	0.8258319998458521	2	0.813953488372093	2.9565217391304346	23	3.2941176470588234	17	0.4107876073161628	-0.05445982731842546	-0.01323741711321543	0.30421516361828693	0.5288162945937354	0.8438273721098543	-0.018511590320697994	0.09501786840445646	-0.0438767716201303	-0.03118712273641871	benelkadi	sellam	1	4	4	4	1	0	9	1	3	1.0	0	5	5	5	4	4	3	3	4	4	3
339	ma	sp	-0.14576989029631596	Unclear	22.926829268292682	0.021669793621013147	0.5742311597677594	0.021669793621013147	0.9744784026165594	0.9244022588009133	1	1.0	3.933333333333333	15	2.1	30	0.12473254616055174	-0.007541353427861149	-0.0024884464984004087	0.2163585447329644	0.9855105973025045	0.13001986763139153	0.00332355182308978	0.07801418439716275	-0.04461336992419195	-0.03460926990338766	elouasna	elkarea	2	4	4	4	2	0	8	6	2	2.0	0	3	3	3	3	1	3	1	5	5	3
340	ma	sp	0.022226979248413457	Unclear	22.666666666666668	0.011323925858809581	0.684915949197117	0.01132057004150028	-0.08809333526139225	0.7035018090344966	1	1.0	3.0526315789473686	19	3.0	24	-0.009505297116862182	-0.0004574112409991002	0.057068901762603166	0.019698433365533986	0.13020511040342897	-0.021735719716627317	-0.02021672997890743	0.10148700351043136	0.058591887277146246	0.17748178506375234	aicha	aboulkacem	2	4	4	4	2	2	5	3	2	2.0	0	3	4	3	4	4	3	3	3	2	3
341	ma	sp	0.15721497325366698	Unclear	14.71111111111111	0.010790071255187538	0.5170531327494096	0.010790071255187538	-0.15195186899383556	0.7239437293936379	2	0.8888888888888888	5.0	9	2.625	32	0.12922369836197473	-0.014189728082808831	-0.05079365079365054	0.17733374522579198	0.3065642458100555	0.2368841447917801	0.18989994321317447	-0.026869281733095288	-2.0	0.0648384546597373	salah	boukhaida	1	4	4	4	2	0	8	2	4	2.0	0	5	5	5	5	5	5	5	5	5	5
342	ma	sp	-0.3902932400715396	Inverted	25.866666666666667	0.009762855576809067	0.7265205503693883	0.009719341812365069	-0.022766591965268864	0.8062631823578286	1	1.0	2.642857142857143	14	1.8888888888888888	27	0.04723793586408873	0.011001890861090834	-0.05158395165948373	0.09557662893851307	0.2844492947823563	0.11197920855555991	-0.06251988804626821	0.037816300437096155	-0.04234801086407198	-0.005488682745825632	fatima	shv	2	4	4	4	2	3	8	2	3	0.0	0	4	4	4	4	4	4	5	4	2	5
343	ma	sp	-0.15721497325366512	Unclear	35.733333333333334	0.0043692741367159955	0.8545545676523301	0.004369274136715997	-0.13779661124491663	0.8953406686921737	1	1.0	2.7777777777777777	9	2.6666666666666665	36	-0.03907985384113364	-0.018884034337405004	-0.02581958970233298	-0.02396758859985159	0.03245341614906817	0.13618113181033722	-0.030457874996853644	-2.0	-0.03679924743510586	-0.0032458584683222884	aisha	hensali	2	4	4	4	2	8	8	3	2	1.0	0	2	4	2	2	5	4	3	3	2	3
344	ma	sp	0.1457698902963187	Unclear	22.711111111111112	0.011557434813248772	0.6821088703382443	0.011557434813248769	-0.2851228964530178	0.39436147397318666	1	1.0	3.6818181818181817	22	2.75	20	-0.03763869751251002	-0.06006943133383232	-0.03614635043206457	-0.03941841532771147	-0.04405567615885589	-0.031460600996234434	-0.07177873783825824	-0.07204652853507908	-0.03884751648754607	-0.03821594427244576	safia	loudgeri	2	4	4	4	2	4	3	3	1	3.0	0	3	5	3	5	2	1	4	4	2	3
345	do	sp	-0.4313152659192697	Inverted	26.177777777777777	0.009466760629551325	0.727966676713974	0.009466760629551324	-0.08391853889922939	0.6972985105831823	1	1.0	2.2857142857142856	7	2.1842105263157894	38	0.013602534299115286	-0.032993532829113284	0.016769102359814846	0.07976795183456807	0.008630568686433027	-0.02641624253153304	0.000384573583138949	-0.021505376344086297	-0.026755406735536957	0.06906564728368753	antonio	valdez	1	5	5	5	1	1	6	1	4	1.0	0	3	5	4	5	5	3	5	4	3	5
346	do	sp	0.6161460472953905	Standard	16.044444444444444	0.016318687055121163	0.5966091433546077	0.016295079812521675	-0.06452298667341412	0.5436257935364871	1	1.0	-2.0	0	4.066666666666666	45	0.1181136209942493	0.0696179052800791	0.053589328398488525	0.04257298367144945	-2.0	0.22063771831437268	0.09657075849445151	-0.023596693579392876	-0.03497706422018343	-0.027027027027029017	the	clasic	1	5	5	5	2	0	3	1	3	3.0	0	2	5	3	5	5	2	4	4	2	5
347	do	sp	0.022226979248413457	Unclear	25.42222222222222	0.010077519379844961	0.7242624855141644	0.010059901338971104	0.02683666331584387	0.8512473546431568	1	1.0	2.6666666666666665	3	3.0714285714285716	42	-0.03093514551632445	-0.03431351444439659	-0.07081302699775639	-0.036538289381949876	-0.025059325121358153	-0.011658755247456373	-0.033002175254050116	-0.013790476765101789	-0.039000217759625526	-0.011883541295305996	anadilcia	matos	2	5	5	5	2	5	3	2	2	0.0	0	2	1	3	5	4	5	3	5	3	2
348	do	sp	0.5037034312248925	Standard	29.954545454545453	0.007403771938655657	0.780109169371277	0.0074037719386556575	0.007974777604093588	0.8015242535300344	1	1.0	3.8	5	3.9444444444444446	36	0.011538017768547374	-0.026864699708997335	-0.036015214193030824	0.006393490684162754	0.05019979212380206	0.19497159090909094	-0.03055300349903232	-0.026773206781211815	-0.035902573483626195	-0.05019349119023585	fernys	rivas	1	5	5	5	1	0	4	3	3	0.0	0	1	5	3	4	4	4	4	5	2	5
349	do	sp	0.055630020062782844	Unclear	16.818181818181817	0.017102083962549072	0.5936228682224972	0.017102083962549072	0.20801631790579422	0.7084650908113376	1	1.0	3.0	1	3.1136363636363638	44	0.05516855554753483	-0.010032578482261143	-0.007003219489528461	0.0004279676884395404	-0.01648351648351717	0.26563832054560954	0.03211404352719978	-0.02635228848821468	0.06830889540566963	0.05156265404712599	fernando	payano	1	5	5	5	2	1	10	2	7	0.0	0	2	5	5	4	3	5	4	5	5	3
350	do	sp	-0.3637864322045359	Inverted	19.822222222222223	0.013050773515889789	0.658839915126277	0.013030498786312732	-0.06743440552727704	0.8065985270382807	1	1.0	-2.0	0	2.608695652173913	23	-0.004305536732587569	-0.022067173417087024	-0.014454472081591096	0.14582087899922533	0.23050618068362014	0.4629696829743013	0.10264682415790748	-0.028835063437138157	-0.030778016088201982	-0.042056074766355235	inocencia	payano	2	5	5	5	2	2	4	3	3	0.0	0	1	5	5	2	1	4	1	3	3	2
351	do	sp	-0.9900772499154296	Inverted	18.266666666666666	0.014994910343747551	0.6259357481399869	0.014994910343747553	-0.02843250067035035	0.7200999247150393	1	1.0	-2.0	0	1.5454545454545454	44	-0.005146976550886347	-0.011506132266615166	0.028368794326241262	0.020895410224134336	-0.01107011070110075	-0.007987737375457315	0.007840555422551973	-0.029537626552551714	-0.0038964815353299807	-0.06016599022129608	pedro	javier	1	5	5	5	3	4	6	3	2	0.0	1	1	5	5	4	5	5	4	5	4	5
352	do	sp	-0.5343366347964759	Inverted	21.333333333333332	0.013052725991415205	0.6615382438649168	0.013034511784511784	-0.08369776674025221	0.592553883800658	1	1.0	3.0	6	1.9189189189189189	37	-0.018476890180382708	-0.0018540214065539808	-0.005427815271760179	-0.031444301753404534	0.030180578355853537	0.13389531247405495	-0.041672965482489464	-0.04595536506699522	-0.0035181110247321347	-0.03391655926128633	andres	sena	1	5	5	5	2	4	13	2	3	2.0	0	1	4	5	4	4	3	4	4	3	4
353	do	sp	-0.32512321332604627	Inverted	11.909090909090908	0.02090254706533776	0.5459684205078313	0.020900449679519442	-0.09475509382333037	0.4182241480260513	1	1.0	3.0	4	2.35	40	-0.04910379641139019	-0.07850170351793939	0.03953914637339627	0.07599962630792234	-0.05821937568518898	-0.016379310344827584	0.02542291754988173	-0.02443792766373442	-0.08475330832841758	-0.037110341415140906	alexis	gavilan	1	5	5	5	2	4	9	6	2	0.0	0	1	5	3	3	5	1	5	3	3	5
354	do	sp	-0.011111705584264534	Unclear	21.77777777777778	0.01195873463315324	0.6744435369166717	0.011939746300211421	-0.14185587120184612	0.8432794244444488	1	1.0	3.6	5	2.9	40	0.03655944028025907	-0.04533484420573694	0.011907866145154173	0.09885888481086365	0.1876657824933686	0.5310808912045388	0.018805373309497633	-0.0010214504596534953	-0.003515019288720782	0.016192376351989928	denny	nuã±ez	1	5	5	5	1	3	2	1	3	1.0	0	1	4	3	5	5	3	3	5	2	2
355	do	sp	-0.22714964705157545	Inverted	14.55813953488372	0.024390243902439015	0.5200536129297585	0.024390243902439022	0.5382379838123574	0.8071452577313216	1	1.0	4.222222222222222	9	1.96875	32	-0.0062939743542185025	0.013888780579101988	-0.04762623784178285	0.21098958620309666	0.16746803069053756	0.4729568877921325	0.08517624425391006	-0.007259392306541012	-0.038994568975850824	-0.02395709310218197	luis evangelista	duran	1	5	5	5	1	5	5	3	2	0.0	0	2	1	3	5	5	3	5	4	3	2
356	do	sp	-0.2999938990143675	Inverted	9.454545454545455	0.022827947246551895	0.46226892068299447	0.022827947246551895	-0.27310830592636137	0.444882158813193	2	0.9545454545454546	2.125	8	2.357142857142857	28	-0.0027257777477416134	-0.03608231375112859	-0.2102281427040269	0.010591742246464128	0.029542128814709547	-0.03780464402226084	-0.021643491934486506	0.013006317354143381	0.01003941399568678	-0.08910705937353877	smailing	mateo	1	5	5	5	3	0	2	3	2	0.0	0	3	5	5	5	5	5	5	5	5	5
357	do	sp	-0.4313152659192697	Inverted	17.68888888888889	0.014217758985200845	0.6303875694159232	0.014214822645055202	-0.1414717916076331	0.7412998741454278	1	1.0	2.0	6	2.230769230769231	39	0.1821665277111072	-0.005794809357048014	-0.05440682346859649	0.14568787716751966	0.2113453132588631	0.6031904287138583	0.03446119147686084	-0.017482763826682308	0.2113453132588635	0.013146816057281225	fran	camacho	1	5	5	5	2	3	10	1	2	2.0	0	1	5	4	4	5	3	4	4	2	4
358	do	sp	-0.5343366347964759	Inverted	17.6	0.03119567770730562	0.4501072050516259	0.03119567770730562	0.6688209910165411	0.8308410066975014	1	1.0	2.5	10	1.911764705882353	34	0.15364859282673893	-0.013337220319218735	0.07093387767004426	0.24458857457050848	0.21146081088555788	0.9042540330705067	0.17572839956791741	0.1344262295081964	0.1537791848041157	-0.015940954652399638	reyna isabel	rodriguez	2	5	5	5	2	1	6	1	4	1.0	0	1	4	4	5	5	3	3	4	1	5
359	do	sp	-0.26313858436138793	Inverted	13.511111111111111	0.019873150105708247	0.5520862858966925	0.019873150105708247	0.2453643879165611	0.5456051513025235	1	1.0	3.2	5	2.358974358974359	39	-0.03325953900247425	-0.005365639658488849	0.011617825559216243	0.03686635944700465	0.10482188867530914	0.30428069207968556	0.0034643322778915497	0.06511565717341967	0.014088868245858475	0.003948283380673287	claraemilia	santana	2	5	5	5	2	1	9	1	3	0.0	0	2	4	3	4	5	3	4	5	3	5
360	do	sp	-0.4174610180730334	Inverted	5.365853658536586	0.050531582238899315	0.1945056538813113	0.05053158223889931	0.44486192869302893	0.5634160927808974	4	0.8292682926829268	2.3636363636363638	22	2.0	15	0.09938347718865599	0.03771934338496381	-0.0879222194283798	0.22138734618316458	0.6127649804851916	0.8110371483787846	-0.02821756148857857	0.11025968497232859	0.34374067813463227	0.03411009793988541	ramona	garcia	2	5	5	5	1	2	8	3	3	2.0	0	2	5	5	5	5	4	5	5	4	5
361	do	sp	-0.28760309472663215	Inverted	12.954545454545455	0.028264371287627096	0.4736285202588956	0.0282643712876271	0.13087181417926153	0.7618528164361518	1	1.0	3.6	5	2.0588235294117645	34	0.06385455755018034	0.012090158762209926	0.40082692891681665	0.22008530675268687	0.6460418788345462	0.40980290643774747	0.04195810317508945	-0.025774991292232718	0.05165105336780954	0.014181943964026432	dagoberto	terrero	1	5	5	5	5	0	5	1	4	1.0	0	2	5	5	4	3	4	3	5	4	3
362	do	sp	0.2631385843613884	Standard	7.5	0.02181407094197792	0.5361265339806223	0.021778834860230214	-0.31295628267867615	0.5485933910777108	1	1.0	3.6666666666666665	6	3.3703703703703702	27	0.01023288637967525	0.003340502448176464	-0.025621588841722106	0.06812196592315244	0.0891378470530932	0.21863501103894023	0.01603549879088109	0.010000000000000203	-0.05456164706498679	-0.0669172932330828	keila matilde	zabala	2	5	5	5	3	0	4	3	3	1.0	0	1	4	4	5	4	3	3	4	4	3
363	do	sp	-0.3637864322045359	Inverted	40.62222222222222	0.0017852948085506227	0.9360263361545864	0.001785294808550623	-0.06277067919262075	0.9362700615703088	1	1.0	-2.0	0	2.311111111111111	45	-0.02380771567436204	-0.011594358274184315	-0.014923204649232026	-0.014617167352749554	-2.0	-0.023970948986883813	-0.022261937653962914	-0.024516106643068674	-0.028738731435432725	-0.021941779883090727	angela	duran	2	5	5	5	1	1	9	1	4	0.0	0	1	5	4	5	5	3	4	2	4	5
364	do	sp	0.5660963599075312	Standard	16.044444444444444	0.023402910612212936	0.5113843434140529	0.023398268398268404	0.450965272493128	0.7013992531731811	1	1.0	4.0	5	4.0	40	0.188322893027828	0.05979144163697115	0.013188490689955002	0.23374900504112472	0.047214076246332316	0.11684008423138842	0.06258621902201258	-2.0	-0.021216407355020513	0.14757969303423862	grendy joselito	pena	1	5	5	5	1	4	4	6	4	0.0	0	2	4	5	3	5	3	1	4	3	1
365	do	sp	-0.26313858436138793	Inverted	19.822222222222223	0.014824882266742733	0.6337199924335107	0.014812857254717721	-0.03845814872957813	0.6179088304974412	1	1.0	-2.0	0	2.488888888888889	45	-0.011279509852174983	-0.021630513321136954	-0.01855730768422457	0.05622861282420344	-2.0	0.014665600948369563	0.004628739991571852	-0.012835703001579851	-0.018893192411212612	-0.017064450671562793	ander	fabian ramirez	1	5	5	5	2	1	8	2	4	0.0	0	1	5	2	5	5	1	3	3	2	3
366	do	sp	0.2753199489877466	Standard	17.813953488372093	0.0149735291883416	0.6447235263631157	0.014923262085161449	-0.3063173228399255	0.670035861423931	1	1.0	3.888888888888889	18	3.130434782608696	23	-0.040169153060025796	0.001526392045317009	-0.09661321989528783	-0.034652376301224024	-0.0596828019380684	0.012939597315435316	-0.03817066347693563	-0.030309730436865023	-0.08399333870198487	-0.04816799553561181	joseluis	capellan	1	5	5	5	1	0	4	3	2	0.0	0	2	4	2	5	4	3	3	4	4	3
367	do	sp	-0.0891949359694054	Unclear	9.272727272727273	0.039590254706533774	0.3981248365296986	0.03959025470653376	0.4241497750471684	0.48595213235015683	1	1.0	-2.0	0	2.8222222222222224	45	0.10281182408074982	0.02713113125353472	-0.053569620253164675	0.1736441791816594	-2.0	0.19420671494404196	0.31146134263894054	-2.0	-0.06428172163219786	0.04945462247167201	lucy	lenny	2	5	5	5	3	0	2	3	2	0.0	0	1	4	1	1	4	3	4	3	4	4
368	do	sp	-0.669577036625442	Inverted	13.28888888888889	0.018911540655726707	0.5659112744752267	0.01889470563889169	-0.18103891999005622	0.6815833635862167	1	1.0	2.0	4	1.8461538461538463	39	-0.009785602568893643	-0.0020379511797473005	0.46431770677814266	0.1555262662398796	0.08255587345026202	0.3410825408007515	0.397015326700726	-2.0	-0.05682703812252329	-0.019631336405529935	pedro	ramires	1	5	5	5	2	3	7	5	4	1.0	0	1	4	5	4	5	5	5	5	3	3
369	do	sp	-0.13437353080720135	Unclear	27.822222222222223	0.009112376152545287	0.7509592740486349	0.009090080892406475	-0.026256930894009933	0.8075027549230673	1	1.0	2.25	4	2.7222222222222223	36	-0.01977758456714367	0.010898835362176056	-0.03852078770775628	-0.009492612298739583	0.2058357120202951	0.047156280186166216	-0.03939138185346143	-0.03123352662098037	-0.03127615926710499	-0.06394962687108267	pedro	olivo	1	5	5	5	1	0	2	2	3	0.0	0	2	4	5	4	4	3	4	4	3	2
370	do	sp	0.07798253669007259	Unclear	14.133333333333333	0.0159313698073388	0.6002410190123132	0.015928969465791174	-0.36595014460415265	0.44480457164387943	1	1.0	-2.0	0	3.1555555555555554	45	-0.005184561527894755	-0.024181083265966047	-0.07591043307086581	-0.04586223128824729	-2.0	-0.019230769230770096	-0.0577196756577858	-0.04547945205479442	-0.130131389512186	-2.0	ramon	f.martinez	1	5	5	5	2	5	8	3	2	0.0	0	1	5	5	5	5	1	5	2	3	5
371	do	sp	0.1457698902963187	Unclear	14.818181818181818	0.016113586026376723	0.6114247018084511	0.016113586026376723	-0.28399419419286986	0.7430597184284538	1	1.0	2.923076923076923	13	3.357142857142857	28	0.036106442233373066	-0.06225234829132945	-0.05056738318077427	-0.014665439101897784	0.046880201473419446	-0.04125632153313773	-0.06642013938273364	0.06809903637788761	0.0041414317955577274	0.0379716341955492	jose	medina	1	5	5	5	1	0	4	6	2	0.0	0	2	5	3	5	5	1	4	3	1	2
372	do	sp	-0.31249847957584626	Inverted	11.071428571428571	0.014753764753764758	0.5088914492738419	0.014753764753764753	0.19431347728694365	0.5038497582448628	2	0.8571428571428571	2.1666666666666665	12	2.53125	32	-0.004266750948166877	-0.028042342079431275	-0.02117647058823547	0.03441682600382405	0.21705541524290559	0.010569948186528583	0.045963229416466925	-0.026587188948811926	-0.038610415379110634	-0.11040876527602178	jose ramon	arvelo	1	5	5	5	5	0	1	1	2	5.0	0	3	4	4	5	5	2	1	4	3	1
373	do	sp	-0.02326126628296671	Unclear	13.555555555555555	0.022954219194529273	0.5265565630999268	0.022886422363166545	0.3380095560214339	0.5157070352411505	1	1.0	4.0	6	2.8421052631578947	38	0.005631298162418493	-0.02654386112531476	0.11397812713602178	0.1400936358491536	0.5150207280367995	0.2463177517422264	0.015316114817308277	0.03582718651211614	0.006505958687600128	-0.012775978804827894	rudy	medina	2	5	5	5	1	2	5	1	3	0.0	0	1	4	5	5	4	2	2	4	3	1
374	do	sp	0.688251440311728	Standard	20.355555555555554	0.012497063659854363	0.6560247827431482	0.012497063659854363	-0.2268977216331929	0.4280251983589169	1	1.0	4.555555555555555	9	4.057142857142857	35	-0.04709783552026515	-0.011807485163459312	-0.0482231531200322	-0.05732375956952006	-0.022739960549332035	-0.02789984495327174	-0.01636342091372303	-0.056881697400148146	-0.038539021579228394	-0.0445096495622512	carlos manuel	evangelista	1	5	5	5	1	0	3	2	7	0.0	0	1	4	5	4	4	3	1	3	3	4
375	do	sp	-0.28760309472663215	Inverted	23.2	0.01220342964529011	0.6806139534658582	0.012196489204945864	-0.16368121611042374	0.624121899018169	1	1.0	3.25	12	2.1515151515151514	33	-0.03452910212647853	-0.003656104859152761	-0.04322147651006736	-0.03904582948501556	-0.008620689655173121	0.0964416298425745	-0.03866732992805247	-0.03984063745019943	0.029943899018233376	-0.02557103648934412	reina	medina	2	5	5	5	5	3	7	2	2	1.0	0	1	4	4	4	4	3	1	4	2	1
376	do	sp	-0.26313858436138793	Inverted	19.022222222222222	0.011788426904705976	0.6013672536225022	0.011785490564560333	0.0005110808030790701	0.4756053818686518	2	0.9555555555555556	2.5	4	2.4615384615384617	39	-0.02400382805169365	-0.013631209065872644	-0.007787606796064175	0.014876193245142208	0.08325003569898554	0.04922278301805348	0.00494600684003126	-0.025775981578512644	-0.020836404078843365	-0.0399222488038279	venerarda	sanchez	2	5	5	5	2	3	9	2	2	2.0	1	2	4	5	5	5	3	1	4	2	5
377	do	sp	-0.13437353080720135	Unclear	16.651162790697676	0.01578673317187215	0.6237230818480214	0.01577317446169241	-0.07351003473339122	0.6088906844123436	1	1.0	-2.0	0	2.7333333333333334	45	-0.022303185466003718	-0.03042596348884376	-0.08301674405515697	-0.008232235701906308	-2.0	0.36365307998774143	-0.06303279545533746	-0.060740740740740984	-0.02187553827604023	-0.02686015702861054	lorenzo	s	1	5	5	5	2	5	7	3	3	0.0	0	1	5	3	4	3	3	3	4	2	2
378	do	sp	0.11171074909478569	Unclear	4.461538461538462	0.04095998832840938	0.35062654781018376	0.04095998832840938	-0.0819811807263133	0.32202498356344517	2	0.9487179487179487	5.0	6	3.40625	32	0.21471285117905914	0.10597302504816958	-0.10828025477707054	0.21529411764705886	0.07526144351105787	0.6892857142857146	-0.040486226840505846	-2.0	-0.041916167664670816	-0.17171717171717168	stefany	.	2	5	5	5	1	0	5	3	2	0.0	0	2	4	3	4	4	1	4	5	3	4
379	do	sp	0.7472801167822821	Standard	14.488888888888889	0.01669700884817164	0.5924469066926168	0.016692003087351918	-0.1259846757529978	0.4164388082002608	1	1.0	-2.0	0	4.222222222222222	45	0.021985237513019004	-0.030569342142699095	-0.014935420084984764	0.03967330838474763	-2.0	-0.03905834987558455	0.0551307350764677	-0.0365659777424483	-0.03788602355937608	-0.04688503532434168	maria	martinez	2	5	5	5	1	0	5	2	2	0.0	0	2	5	2	4	4	1	4	4	3	3
380	do	sp	0.06679546479824508	Unclear	30.0	0.00739957716701903	0.7671915577005529	0.00739957716701903	-0.14191940001960004	0.6494533664921615	1	1.0	2.5	2	3.1219512195121952	41	0.04654022914104461	0.051232784855831257	-0.04722976400035818	0.13287741702972375	-0.026548354648656507	0.19705701464659112	0.0173358544607535	-0.02118003025718638	-0.006275135210095001	-0.06362217017954722	maikel	segura	1	5	5	5	1	0	4	3	2	0.0	0	2	4	3	4	4	2	4	3	3	4
381	do	sp	0.04448254040053571	Unclear	14.355555555555556	0.015762273901808788	0.6083241835625304	0.015762273901808788	-0.3730383548772532	0.5787357953246665	1	1.0	3.7777777777777777	9	2.914285714285714	35	-0.04046863442220046	-0.01373955827834085	-0.009757483895415019	-0.01487608971356101	-0.020919110002079157	0.28402263314472365	0.029928577832232597	-0.033299403809800884	-0.09132564508041814	-0.015489609692508077	diomara	fernandez	2	5	5	5	2	2	8	2	4	2.0	0	2	5	4	5	3	3	2	5	2	4
382	do	sp	0.06679546479824508	Unclear	16.533333333333335	0.015590159194810358	0.6151412659745622	0.015584625322997423	-0.18258954714875036	0.5872228249633804	1	1.0	-2.0	0	3.1333333333333333	45	-0.036042492583756	-0.00718699684275861	-0.02491482743297302	0.19185403366608464	-2.0	0.013142247293795026	-0.03405405680597491	-0.07210669077757696	0.056396381161748416	0.07395721770341845	luis carlos	paula	1	5	5	5	1	6	3	3	3	0.0	1	2	4	2	4	4	3	4	3	4	3
383	do	sp	-1.3246389163031342	Inverted	17.227272727272727	0.016762307459981876	0.6071685711123608	0.016762307459981876	0.3830589700053384	0.7795763483269013	1	1.0	-2.0	0	1.3555555555555556	45	0.004685439274393274	0.029177506503902315	-0.008543417366946767	0.020031667175084523	-2.0	0.4836512261580382	-0.004257381750615995	-0.014427470949210637	-0.035480475660826793	-0.03456631088210032	ramon antonio	ned taylor	1	5	5	5	1	3	10	3	2	0.0	1	1	4	5	5	5	5	5	5	5	5
384	do	sp	-0.5343366347964759	Inverted	37.37777777777778	0.00350011745360583	0.8829777318976363	0.003500117453605831	0.005768465304777392	0.7687042570611925	1	1.0	3.0	1	2.022727272727273	44	0.021216835236815685	-0.017096269265453493	-0.02407086795937229	-0.009908772338404823	-0.009603841536618996	0.07457536103665166	0.004609602155875561	-0.020682680151708856	-0.02174961329150089	-0.013195701357466302	roberto	mejã­a	1	5	5	5	2	8	16	3	2	0.0	0	2	5	5	3	3	3	2	3	3	3
385	do	sp	-0.02222697924843183	Unclear	18.4	0.014411697260534472	0.633117422429354	0.014411697260534472	-0.1009626198615336	0.6930230301671478	1	1.0	3.25	4	2.871794871794872	39	0.02212471891625079	0.01389613469290948	0.003535551938941554	0.06059492531280421	0.004217693988514998	0.31093459445809124	-0.08149263721552881	-0.046857927761995516	0.006750558626367852	-0.03460441595860403	alexandra	perez acosta	2	5	5	5	2	2	6	5	2	1.0	0	1	5	4	4	4	2	2	4	4	2
386	do	sp	0.022226979248413457	Unclear	18.8	0.013379531751624778	0.6501496863628076	0.013379531751624778	-0.13648811919926238	0.7557720441837978	1	1.0	4.0	3	2.9761904761904763	42	0.0022448418894197492	-0.03987068113731045	-0.08312973471612668	0.05823418910457107	0.17103973870441003	0.2748064004478447	-0.08190351272697467	0.003016444487690806	-0.032239685235750604	-0.038592449075770946	nidia	fernandez	2	5	5	5	1	2	4	1	2	2.0	0	1	5	3	4	5	2	3	5	2	5
387	do	sp	-0.31249847957584626	Inverted	18.977777777777778	0.019742427462652975	0.5511136922909456	0.019718502858037744	-0.01798455891773865	0.7284912432055064	1	1.0	2.4285714285714284	28	2.3529411764705883	17	-0.022820903168086836	0.2501267638729147	0.1788712986496005	0.4172460853905727	0.5345473751636484	0.07860963777246287	0.01419513159859712	0.22626555834103024	0.7374615722441811	-0.021123953766440898	luis alberto	saldana	1	5	5	5	1	0	2	3	2	2.0	0	4	4	5	4	3	5	4	5	3	3
388	do	sp	-0.5343366347964759	Inverted	32.27272727272727	0.008179804691432601	0.7812189709614217	0.008179804691432598	0.5480256877939151	0.8820509979444586	1	1.0	2.0	4	2.0526315789473686	38	-0.0210131150350384	-0.026782926664785028	-0.01695184248375735	-0.0008015743615325954	0.1672252010723882	0.16333487647826198	-0.011557004099245538	0.01127320954907128	-0.024299278484372036	-0.02695794238507471	tania	reyes	2	5	5	5	2	3	5	2	1	2.0	0	2	5	4	5	5	4	4	5	4	2
389	do	sp	-0.011111705584264534	Unclear	14.222222222222221	0.014728682170542635	0.5556154677814965	0.014728682170542635	-0.2812713825399704	0.6940152821786325	2	0.9555555555555556	3.8	5	2.875	40	-0.01570798395461304	-0.008871297939129325	-0.07748079877112127	-0.02510027429440942	0.10256410256410478	0.08763264363661916	-0.03752034780511659	0.013157894736842982	-0.04420986416622438	-0.08695652173913039	dania	del villar	2	5	5	5	2	3	3	2	2	3.0	0	1	4	4	3	4	3	5	5	3	4
390	do	sp	0.7270695626315288	Standard	12.5	0.02546750729890265	0.5064592445579241	0.02546603912882982	0.0946682060379647	0.5783694241026726	1	1.0	4.75	8	3.967741935483871	31	0.0586686414876985	0.0043114742383458145	-0.03225065114141274	0.22397267605359691	0.3760025038144046	0.4963369963369991	-0.03610877094449131	0.11391410271523456	0.03434356693959947	0.13628006741228743	roberto	hidalgo	1	5	5	5	2	1	4	3	3	1.0	0	3	5	4	5	4	2	3	5	2	2
391	do	sp	-3.828640327846446	Inverted	14.444444444444445	0.0190251350716467	0.5684250385109962	0.01901685738895041	0.2766971079783946	0.6335376484653211	1	1.0	1.0	3	1.024390243902439	41	0.2156832796199844	0.056865464632454864	-0.03189493433395907	0.16292872296082467	-0.020482675526671795	0.44488200184090415	-0.05008077544426497	-2.0	0.025641025641025435	0.06306703522189637	oscar	gomez	1	5	5	5	2	1	9	1	4	0.0	0	1	4	4	4	4	4	4	4	3	3
392	do	sp	-0.2390587860508453	Inverted	8.222222222222221	0.02705543810194972	0.47197053384567006	0.027047607861561348	-0.1735875879663865	0.4539658935430867	1	1.0	3.3	10	2.3043478260869565	23	-0.02407971215056744	0.018401001761572246	0.0026954177897570456	0.09193883330186896	0.32143188782616766	0.580022701475596	0.05889109966975034	-0.04175928395720349	-0.04271607677798738	-0.01648351648351661	hector	cabral	1	5	5	5	1	0	2	3	3	0.0	0	3	5	2	5	5	2	5	3	1	2
393	do	sp	-0.5343366347964759	Inverted	30.844444444444445	0.006953253464881371	0.7912537354628755	0.006953253464881372	-0.17857641800297996	0.8811025926074573	1	1.0	1.8333333333333333	6	2.026315789473684	38	-0.013585844400754313	-0.025247370415934122	-0.04426332288401256	-0.03253656319699923	-0.042277548937410606	0.04290033036215178	-0.029406416576940105	-0.03575240632113873	-0.047163635960191824	0.016074336622281984	dulce maria	maria de los santos	2	5	5	5	1	3	3	2	4	0.0	0	1	5	2	5	5	2	1	5	2	2
394	do	sp	-0.31249847957584626	Inverted	13.644444444444444	0.018104753976587912	0.4876641635388423	0.017987763385050204	0.08182093548908563	0.6037669428801269	2	0.9333333333333333	3.0	3	2.357142857142857	42	0.12012650096358156	-0.029041568972668224	-0.0878057211995508	0.17976011030068367	1.0	0.5198266688888603	0.09917389818357632	0.4967213114754137	-0.023889232790530127	-0.016075650118203104	julio ernesto	nunez constanza	1	5	5	5	2	3	6	1	3	1.0	0	2	4	4	4	4	4	1	4	2	1
395	do	sp	0.1343735308072056	Unclear	22.545454545454547	0.011451726568005636	0.6874091401762431	0.011451726568005633	0.07866681029882706	0.5682664625829057	1	1.0	-2.0	0	3.2666666666666666	45	0.06251446498829948	-0.025176521366456112	0.028661521865405732	0.0641804611312942	-2.0	0.22709020077914302	-0.0008478865278060617	-2.0	-0.03295102163805378	-0.025220194665967515	sugeiris	novas	2	5	5	5	1	0	8	2	3	0.0	0	1	5	2	5	4	3	3	3	3	2
396	do	sp	-0.05563002006276317	Unclear	14.511627906976743	0.026145909299624556	0.5044977665933786	0.02614590929962456	0.3843443452710185	0.7718746326284653	1	1.0	-2.0	0	2.909090909090909	44	0.0016266232900456043	-0.03920346258660924	-0.026556991774383074	0.005417858171322155	-0.0016051364366164906	0.006032119075596097	0.019941102229701246	-0.0700398637062119	-0.03407299624105826	0.04524590163934411	elena	polanco	2	5	5	5	6	8	8	1	3	2.0	1	1	5	5	5	5	3	5	5	2	2
397	do	sp	0.06679546479824508	Unclear	15.155555555555555	0.015749251466305732	0.6088722293413031	0.015734830773590464	-0.20059225740678718	0.7292164007789729	1	1.0	3.0	5	3.2162162162162162	37	0.15933538774343164	-0.022984261780588048	0.004826579863059472	0.028072157415516667	0.13034672867402955	0.43054919600290886	-0.034459689372574195	-0.044410413476263434	0.005347593582887744	0.11466181377009453	reinaldo	feliz	1	5	5	5	1	0	3	1	4	1.0	0	2	5	4	5	5	2	5	4	3	2
398	do	sp	0.16871294912814608	Unclear	11.066666666666666	0.021585651643791184	0.5424427521713414	0.021564901506761974	-0.2782749043314119	0.5674799304168127	1	1.0	3.6	5	3.2285714285714286	35	-0.026405240042731846	-0.036248691203562604	-0.09252806813782413	-0.0400256245996157	-0.03942924367196676	0.12375366568915065	-0.013284816122642354	-0.015808261091279866	-0.03353615395500193	0.05619098284346322	yajaira	acosta	2	5	5	5	1	4	3	2	7	2.0	0	3	5	5	5	4	3	3	3	2	4
399	do	sp	-1.154937460310385	Inverted	35.2	0.004658993031086054	0.8509496987932627	0.004658993031086054	0.017224375370917366	0.8780645140810868	1	1.0	-2.0	0	1.4444444444444444	45	-0.007328131590046471	-0.02442490902219927	-0.025082842774160778	0.0014575559701494258	-2.0	-2.0	-0.0007805644467103645	-0.0278701855548152	-0.014337873274951219	-0.01724650066792236	edwin	medina	1	5	5	5	1	1	8	1	3	0.0	0	1	4	5	5	5	2	5	3	2	5
400	do	sp	0.47407979715309945	Standard	38.53333333333333	0.0028893587033121918	0.9010359169129795	0.002889358703312192	-0.04556484778013145	0.880413607664978	1	1.0	4.666666666666667	9	3.676470588235294	34	-0.02465604922919942	-0.017097483544607887	-0.045104132408905345	-0.011508405887029501	-0.014971917232546749	0.036964416798670706	-0.040370077851743236	-0.04351314755687803	-0.024023007121018052	-0.01760563380281686	francis	sierra	1	5	5	5	3	0	3	3	2	1.0	0	3	4	2	5	5	5	5	5	5	5
401	do	sp	-0.26313858436138793	Inverted	42.27272727272727	0.00040269807711668153	0.9855722089928559	0.00040269807711668104	-0.04940195768411396	0.963327822527393	1	1.0	3.0	2	2.4651162790697674	43	-0.019653826764008463	-0.023598730602713978	-0.019037132781208714	-0.02430211010049203	-0.024094806114155813	-0.023102310231027583	-0.021854978883767716	-0.017725925681109676	-0.020992048970358234	-0.02466604535570029	carlos	santos	1	5	5	5	3	0	4	2	3	0.0	0	1	4	4	4	4	1	4	5	5	4
402	do	sp	0.10043640777365195	Unclear	17.377777777777776	0.017867332338791116	0.5850701208000272	0.017867585296232235	0.08231076809349948	0.6908025144444175	1	1.0	3.3	30	3.0	14	-0.04700924375145136	-0.016434524459417996	-0.028240604454910914	0.13308980172431054	0.4403721310637428	-2.0	-0.0320931553535928	0.07160544079237484	0.4938904421663041	-0.01589854624188069	pablo	a.orozco	1	5	5	5	3	1	6	1	7	1.0	0	1	5	5	4	5	3	4	3	3	2
403	do	sp	0.08919493596942196	Unclear	9.772727272727273	0.026265562602771908	0.49167966010750647	0.02626975737440853	-0.06456921407741704	0.7630615817278791	1	1.0	3.0	5	3.189189189189189	37	0.0314139656590998	-0.03469640644361837	0.35138515875059767	0.07959702046291278	0.3206031058143734	-0.06172839506172887	0.04344945096554333	0.15201920603618266	-0.055119147604696904	0.02249888461620185	harold	santana	1	5	5	5	1	1	3	3	4	0.0	0	2	4	3	3	2	4	1	4	4	2
404	do	sp	-0.3637864322045359	Inverted	17.511111111111113	0.016307258632840025	0.6044531920426348	0.01629603528828335	0.06534085330469573	0.6920904928591922	1	1.0	4.0	1	2.2790697674418605	43	0.12434798852364004	0.06618293435130819	-0.06308046238177736	0.05671990866028503	0.058542413381122295	0.1557052577551086	0.017809631103334066	0.00039032006245006784	-0.022978060495911105	-0.0823966414517596	maireni	perez	2	5	5	5	1	0	2	3	3	0.0	0	3	4	3	4	4	3	4	3	3	4
405	do	sp	0.011111705584204646	Unclear	31.6	0.006553911205073996	0.801153670894321	0.006553911205073995	-0.19916125574522017	0.6841469869943473	1	1.0	4.5	2	2.8536585365853657	41	-0.021015619781876528	-0.012102176140137543	-0.040826019617966	-0.014991770205092117	0.029524346458564183	0.0020484258447465687	-0.024846701875022203	-0.030434782608699095	-0.022940768143443348	-0.01717551150895152	maria	olivo	2	5	5	5	1	1	7	2	3	0.0	0	1	4	3	4	4	2	1	3	2	3
406	se	sp	-0.5343366347964759	Inverted	34.8	0.0048625792811839335	0.8461892597702487	0.0048625792811839335	-0.21505602867176205	0.7439771331527649	1	1.0	2.5555555555555554	9	1.9166666666666667	36	-0.015944708313359333	-0.028013033755336692	-0.052693750498842784	-0.029040492182923563	0.025009096422073895	0.03486321501243502	-0.03599032896740779	-1.6562598340366354e-05	0.005130858847092792	-0.020877781164279432	siaji	diallo	1	2	2	2	1	1	14	3	2	1.0	1	5	5	5	5	5	2	1	5	5	5
407	se	sp	-0.9615040181722171	Inverted	32.266666666666666	0.006201550387596899	0.7998622033327477	0.006201550387596899	0.00358654497873708	0.7073530716776288	1	1.0	1.631578947368421	19	1.380952380952381	21	-0.03036923749180686	-0.023644645330320076	-0.02849741515199903	-0.043579165528695826	-0.026647638816813604	-0.02659960646197031	-0.0002932125563295016	-0.030185758513931755	0.0661455498936326	-0.011815439020482654	jana	kamara	2	3	3	3	2	4	0	1	1	0.0	0	3	4	1	4	3	4	2	4	3	4
408	se	sp	-0.4174610180730334	Inverted	38.4	0.002959830866807612	0.9001734814879788	0.002959830866807612	-0.028979158047938876	0.8882941274963511	1	1.0	1.0	1	2.186046511627907	43	-0.027803720608770902	-0.016680316901693963	-0.018166164442530996	-0.022629452802884743	-0.007580174927129306	-0.023054621747681338	-0.021815186924801538	-0.022695692450207812	-0.034111310592461586	-0.03359196456281899	sambou	touray	1	3	3	3	2	0	7	6	3	0.0	0	2	5	4	5	5	2	5	5	5	5
409	se	sp	-0.8824286459777824	Inverted	21.42222222222222	0.014752172891707774	0.6406873255140714	0.014752172891707774	0.020082171773773905	0.7659880776047269	1	1.0	-2.0	0	1.5813953488372092	43	-0.02737953259407711	-0.037702844532952993	-0.037692103868574564	0.005945781367587179	0.162176255866497	0.016121840287755106	-0.023049883790169246	-0.002079002079042771	-2.0	-0.011904369642680903	harouna	ba	1	2	2	2	1	0	5	2	6	0.0	1	3	5	1	4	1	3	5	4	4	5
410	se	sp	-0.5991163015802597	Inverted	41.86666666666667	0.0011275546159267092	0.9565449149983722	0.0011275546159267092	-0.05670278890623118	0.8565650196752514	1	1.0	1.0	1	1.880952380952381	42	-0.01568401541646871	-0.01663526883654529	-0.016327116586836735	-0.009935169872540695	-0.021578449107304058	-0.014903932483390255	-0.009394029011959742	-0.03242404490104386	-0.023913043478262827	-0.016608479397281013	yero	traore	1	2	2	2	1	1	9	2	7	0.0	0	5	3	3	5	3	3	5	3	5	5
411	se	sp	0.022226979248413457	Unclear	5.35	0.03341205578047684	0.4545829092978457	0.03340868196131354	-0.3425627250280947	0.23214892635913748	1	1.0	3.6363636363636362	11	2.8529411764705883	34	-0.07193299392346858	-0.0036952814098919987	-0.12721468475658423	-0.06319865565865442	0.009417398244213506	-0.10309278350515474	-0.054038840416549265	-0.028846153846154042	0.09911978568694997	-0.06332016817428969	sidy mohamed	mandiang	1	2	2	2	1	0	6	2	3	0.0	0	4	5	5	3	3	3	4	5	1	4
412	se	sp	-0.5343366347964759	Inverted	36.17777777777778	0.004275311252055441	0.8662717431973979	0.004275311252055439	0.3000638232852929	0.9196418444907765	1	1.0	-2.0	0	2.0444444444444443	45	0.12389006342494739	-0.007594154887070365	-0.008976931760922133	-0.016621550227928047	-2.0	0.05926391649918794	-0.01801773089785349	-0.03496503496503468	-2.0	-0.00692726373082624	junkung	makalo	1	3	3	3	1	0	6	2	3	0.0	0	3	5	2	5	5	2	5	5	5	5
413	se	sp	1.277997337343901	Standard	13.066666666666666	0.018628141883955833	0.4780995801181851	0.018628141883955833	0.23956915165570236	0.7114394522789241	2	0.9333333333333333	4.875	8	4.5	32	0.0190892609576624	0.04844470645351455	0.011881656804733826	0.01074905497011804	0.18663375735712964	0.34136834087548734	-0.0050159191197006	-0.013333333333333797	0.683262793382071	0.19766081871345284	bakary	camara	1	2	2	2	1	0	6	2	4	0.0	1	4	4	3	4	4	2	4	4	3	4
414	se	sp	-0.6335503648069049	Inverted	12.177777777777777	0.032910500352360816	0.43496370230927	0.03291050035236082	0.48106322197074025	0.7564671591451776	1	1.0	-2.0	0	1.9111111111111112	45	0.07501958472310837	0.012309893438129996	0.21442774566474013	0.06575631824494588	-2.0	0.6279701289884589	0.0006642271415285904	0.07020148462354182	0.0049363121578543155	0.08220004019561859	modou	cham	1	3	3	2	1	0	6	2	3	0.0	0	3	5	1	3	3	3	1	4	4	4
415	se	sp	-0.8115874822073327	Inverted	31.6	0.006553911205073996	0.7859616746479642	0.006553911205073996	-0.10641930924422423	0.700402136182489	1	1.0	-2.0	0	1.711111111111111	45	0.003108375381040361	-0.02562557829464437	-0.03012477436108563	0.11449967267559767	-2.0	-0.01051969384545563	-0.020327825686261614	-0.022118537200503663	-2.0	0.013869625520110979	sambou	conteh	1	3	3	3	1	0	7	6	2	0.0	0	3	5	1	5	5	3	5	5	5	5
416	se	sp	0.3251232133260459	Standard	19.022222222222222	0.013248766737138833	0.6454749632384279	0.013248766737138828	-0.1274171914349771	0.7794111262189817	1	1.0	4.0	7	3.5526315789473686	38	0.09985513321126271	0.01739823117302223	-0.02078918385173387	0.11061072018069673	0.37246005947852573	-2.0	-0.03641361576595584	0.17856857257097175	0.29867019600428574	-0.02208442451060195	aliou	mane	1	2	2	2	1	0	4	1	2	0.0	0	3	5	3	5	5	2	5	5	3	5
417	se	sp	-0.15721497325366512	Unclear	19.155555555555555	0.015434969853574504	0.6166682118682767	0.015431250489390027	0.15114835152826667	0.765691818057836	1	1.0	4.0	4	2.5609756097560976	41	0.16762668283536003	-0.011335903295301795	-0.05382784637976807	-0.004369356248179436	-0.05766871165644277	-0.03031620123872754	-0.028980285544795162	-0.031283232896137846	-0.024970273483948147	0.1215773150199385	youssouf	badji	1	2	2	2	1	0	4	2	4	0.0	0	5	3	3	5	5	4	5	5	2	5
418	se	sp	-0.6882514403117282	Inverted	20.22222222222222	0.013171247357293867	0.6555437376930504	0.01316968130921619	-0.1481198598985979	0.7181800829810467	1	1.0	-2.0	0	1.8372093023255813	43	-0.032856927318364586	-0.06685655386213253	-0.03191153937637262	0.15102040816326537	-0.03450933543998974	-0.0008484429500672978	-0.03723021649077639	0.03414322250639372	-2.0	0.07199391171993898	mamadou	dieng	1	2	2	2	1	0	5	6	5	0.0	1	3	5	1	5	5	5	5	5	5	5
419	se	sp	-0.14576989029631596	Unclear	9.227272727272727	0.027962347729789592	0.47010242707731875	0.027962347729789595	0.02555974850592931	0.6666650721290889	1	1.0	3.75	4	2.5526315789473686	38	0.16163078009177556	0.014379084967320025	0.07787151200519146	0.2584703154179235	0.3100127460699619	0.6059017666472529	-0.022806821981941887	-0.002652519893900221	0.26032388663967576	0.5347916666666667	denda	dabo	1	2	2	2	2	4	6	1	2	0.0	0	2	5	1	5	5	3	4	4	4	5
420	se	sp	-0.4596139045847602	Inverted	22.977777777777778	0.011113246631217032	0.6800420678012487	0.011113246631217029	-0.11016685137837613	0.5293518503220447	1	1.0	-2.0	0	2.1555555555555554	45	-0.023279424885397578	-0.028596393943976683	-0.021827432148587473	-0.02579365079365076	-2.0	-0.06792105609073651	-0.006524092331997323	-0.041668183859496326	-2.0	-0.05762018411183061	abib	drame	1	2	2	2	1	0	3	6	2	0.0	0	3	5	1	5	5	4	5	5	5	5
421	se	sp	0.06679546479824508	Unclear	16.22222222222222	0.02304439746300211	0.5233469654457208	0.02304439746300211	0.5136772169934285	0.7845628596376046	1	1.0	-2.0	0	3.0930232558139537	43	0.04041454984698004	-0.03355954757152363	-0.007850729929988793	0.0678008707630739	0.13850445231198139	0.1861889209898254	-0.015417162501652667	-0.02192357788895821	-0.06184309309309351	0.07331897214956136	sadio	cisse	1	2	2	2	2	2	3	3	1	0.0	0	2	5	2	5	5	5	2	5	5	5
422	se	sp	-0.32512321332604627	Inverted	23.6	0.016654921306084106	0.6152245634892323	0.0166549213060841	0.4990062675711819	0.8307911940620042	1	1.0	1.5	4	2.45	40	0.02536777799085005	-0.018849306056812953	0.06096425912136994	0.008030685731024417	0.3664996420901889	0.3590216010165179	-0.020434638442678787	-0.043249701314217556	0.05285956964892324	-0.012429452255896553	ibrahima	seydi	1	2	2	2	1	0	9	6	3	1.0	0	5	5	5	5	5	5	5	5	5	5
423	se	sp	-0.03334939527842034	Unclear	12.533333333333333	0.021723624038634606	0.5262195166429897	0.021727845080558264	-0.0804685962960959	0.6490333835473266	1	1.0	3.8333333333333335	6	2.7948717948717947	39	0.003625342230632005	-0.05148429657249389	-0.032014638505510715	0.20070627047371228	0.14817922470213066	0.7147158358724844	0.08470420660587727	0.17096797513193066	0.2711466165413529	0.03183647562857926	augustin	senghor	1	2	2	2	1	1	4	1	2	0.0	0	5	5	5	5	5	2	3	5	2	4
424	se	sp	0.7270695626315288	Standard	18.177777777777777	0.01394809872611141	0.6479607971444277	0.013919053110385035	-0.28804810727833174	0.7233998524684065	1	1.0	4.75	4	4.0	29	0.011253615238855253	-0.0170634594265089	-0.023508524728758706	-0.07567404212916455	0.05566430758419873	0.08341683737690359	-0.009454738760631892	-0.015589801351628328	0.019741406496372762	0.009400036920804987	alassane	sow	1	2	2	2	1	0	8	3	2	0.0	1	5	5	2	4	3	2	2	5	3	3
425	se	sp	-0.28760309472663215	Inverted	16.444444444444443	0.011771983399890383	0.5356560549902364	0.011765914963589386	0.3665920963562209	0.7832925914514203	2	0.9111111111111111	3.3636363636363638	11	2.03125	32	0.3231164246168658	-0.008238111625359062	0.036458333333333176	0.0783868295159954	0.6182024558869056	0.3211369477698505	0.02326685922252354	3.378264247823186e-05	0.6443212983120806	0.06738740927449953	mouhamed	sar	1	2	2	2	2	4	7	5	4	1.0	1	5	4	4	4	3	4	1	5	4	2
426	se	sp	-2.1393179808292606	Inverted	22.488888888888887	0.011443074582609465	0.680560672754056	0.011434880795345912	-0.13865149767291063	0.6583730383823497	1	1.0	1.0	5	1.15	40	-0.003441868096201197	-0.036590035179579414	-0.027758970886933153	0.15377490788835693	-0.017171333248869783	0.14449379226809317	0.024376807602257435	-2.0	-0.006965174129347115	0.07740709182670241	maram	kinteh	2	3	3	3	2	3	9	3	2	0.0	0	4	5	5	5	5	5	5	5	5	5
427	se	sp	2.3021793671151984	Standard	44.0	0.0	1.0	0.0	-0.022727272727878788	0.9878888081157036	1	1.0	-2.0	0	4.883720930232558	43	-0.022727272727272728	-0.022727272727272617	-0.02272727272727296	-0.022727272727272627	-0.022727272727274095	-0.022727272727272773	-0.02272727272727249	-0.0227272727272732	-2.0	-0.02272727272727337	lamin	badjie	1	3	3	2	2	1	4	6	2	0.0	0	5	5	2	5	5	3	5	5	5	5
428	se	sp	0.16871294912814608	Unclear	42.48888888888889	0.0007986845196147523	0.9708761648319737	0.0007986845196147521	-0.0602498453351063	0.9776604458964073	1	1.0	2.0	1	3.3636363636363638	44	-0.017097501275046213	-0.020344689860007772	-0.02011406327496151	-0.024737467968581516	-0.023554603854391128	0.006794069260461402	-0.02557600877727652	-0.028353927625772136	-2.0	0.009780668911987122	fode	saloum	1	2	2	2	1	0	4	6	2	1.0	0	2	4	3	4	4	4	4	4	4	4
429	se	sp	0.28760309472663076	Standard	36.53333333333333	0.003946441155743482	0.8660270117714253	0.003946441155743482	-0.06923467157377888	0.8449704177795782	1	1.0	4.333333333333333	3	3.5	42	-0.0230128719300253	-0.017468604659448283	-0.026889966356619822	0.007474701011959619	0.04467345801264266	0.02472248452615401	-0.034276769220496925	-0.015528970208773083	-2.0	-0.01965178072620338	idrissa	diedhiou	1	2	2	2	1	1	8	6	3	0.0	1	2	5	2	5	5	3	1	5	3	5
430	se	sp	-0.10043640777365555	Unclear	17.2	0.01968117871218646	0.5568149024587254	0.019639899828853318	-0.022666372557970462	0.7084949557783201	1	1.0	3.5	4	2.5833333333333335	36	-0.012388706532941999	0.011646143738210928	0.24589771639545996	0.09597425317372472	0.08877829507144015	0.7069312111031558	0.0746861283626021	0.03736459983204544	0.02039514999275396	0.3120470395186653	caramo	kote	1	2	2	2	2	3	5	2	4	0.0	1	5	3	5	5	5	4	2	5	5	4
431	se	sp	-0.011111705584264534	Unclear	7.625	0.04354838709677418	0.45086111608181856	0.04354838709677419	-0.07561420749684196	0.5653012785825285	1	1.0	3.272727272727273	11	2.625	24	0.02680280791320993	0.14899345285443308	-0.06909336029659603	0.18614028973963276	0.408781986880208	-0.039907012785741755	-0.052018590066633064	0.03292682926829286	0.6587412587412589	-0.12962962962962962	boubacar	biaye	1	2	2	2	1	0	6	1	4	0.0	0	4	4	4	4	4	4	4	4	2	2
432	se	sp	-0.13437353080720135	Unclear	10.181818181818182	0.015705225007550592	0.47186848906523815	0.015705225007550592	-0.057676529448240484	0.8567737496680222	2	0.9090909090909091	2.4583333333333335	24	3.0	20	0.032829598749348654	-0.019219689471273952	0.006451612903225688	0.1031903089646652	0.6056022408963586	-2.0	-0.03310925074422451	-0.0036378583907099617	0.6056022408963586	0.005579218909352757	max	dembe	1	2	2	2	2	1	7	5	4	0.0	1	4	3	5	4	5	4	4	4	4	4
433	se	sp	0.1343735308072056	Unclear	6.636363636363637	0.04303835699184537	0.3664726441557649	0.043038356991845376	0.01804078817804065	0.7519551786597239	1	1.0	3.388888888888889	18	3.24	25	0.2687735759343202	0.0838285777564505	-0.05285769083237473	0.45663928094937156	0.6020338627666824	0.6292150684287259	0.04010519395134782	0.07405891980360052	0.7773618908990085	0.08724069337880033	baila	lam	1	2	2	2	2	0	6	6	3	1.0	1	5	3	5	5	2	3	1	5	2	2
434	se	sp	-0.5343366347964759	Inverted	37.733333333333334	0.0033121916842847074	0.8830694260744422	0.0033121916842847087	-0.1164824244258199	0.8929969243391112	1	1.0	2.0	11	2.0588235294117645	34	-0.0287900455206298	-0.029415402626045632	-0.027160521233378424	0.005564183995911416	0.11870951669157936	0.011362996074601311	-0.020432692307690632	0.004398568755865591	0.11870951669157966	-0.04235727440147337	mamadou	diaby	1	2	2	2	1	0	4	6	7	0.0	0	4	4	4	4	4	4	4	4	4	4
435	se	sp	0.2999938990143682	Standard	42.4	0.0008456659619450318	0.9709760714184812	0.0008456659619450318	-0.016759217328349413	0.9631588349501005	1	1.0	4.0	1	3.525	40	-0.01840786061752359	-0.0173790833990331	-0.02727172838149674	-0.021653614566867298	-0.010045797015807389	-0.020850549869684265	-0.021865355971390697	-0.02163204112229629	-0.015817013719201956	-0.021513778194509704	bakary	badjie	1	3	3	3	1	1	3	6	7	0.0	0	2	5	2	5	5	5	5	5	5	5
436	se	sp	-0.14576989029631596	Unclear	40.044444444444444	0.00209067418369744	0.9253422297952869	0.0020906741836974395	-0.03266539821296112	0.9316107197683265	1	1.0	-2.0	0	2.7111111111111112	45	-0.01133333043292884	-0.0244344356092839	-0.029339529188890837	-0.02641437551590617	-2.0	0.021679577527397322	-0.023265165215822104	-0.002925418659695072	-2.0	-0.02067852321418092	abdou	cissokho	1	2	2	2	1	0	5	3	2	0.0	0	2	4	2	4	5	3	1	4	4	4
437	se	sp	-0.10043640777365555	Unclear	22.666666666666668	0.012038994597134136	0.6784941007601434	0.012038994597134131	0.11942289874572477	0.7703158913737367	1	1.0	3.0	1	2.7857142857142856	42	-0.01909019561624613	-0.03481018023975454	-0.00598617519425041	0.07171660125828683	0.2581818181818185	0.15549161192247143	-0.01867245892379311	-0.02268358323721629	0.1920792079207929	-0.0305573123139334	satou	badji	2	2	2	2	2	2	6	6	2	0.0	1	2	5	1	5	5	3	5	5	5	5
438	se	sp	-0.5824397044848825	Inverted	16.177777777777777	0.022057787174066243	0.5357253853864281	0.022057787174066243	0.4053479926346184	0.6847594153153448	1	1.0	1.0	4	2.054054054054054	37	0.01832454429434848	-0.02241988174351978	-0.030335398419141076	0.06068270180466673	0.23098015418155698	0.33333962709464254	-0.005584776473519714	-0.08208457198325564	0.9062580479011076	-0.06604486312549543	bintu	diakhate	2	2	2	3	4	4	5	2	2	2.0	0	3	4	5	4	5	3	4	5	5	5
439	se	sp	-0.768074741500057	Inverted	13.75609756097561	0.020794246404002497	0.5731507442070086	0.02077861163227017	0.006163004041535055	0.5250267069482598	1	1.0	3.0	1	1.6470588235294117	34	-0.03493419480189053	-0.03700828421708532	-0.019194139194141212	-0.02267318429423009	-0.0014396775122375812	-0.06690675137070844	0.04186057640542208	0.004544506983531335	-0.006359518689664903	-0.07015666050403752	tamba	camara	1	3	3	3	2	1	4	3	3	0.0	0	4	3	2	5	4	4	2	5	2	2
440	se	sp	-0.02222697924843183	Unclear	7.955555555555556	0.027029989820687498	0.4139896441687261	0.0270280322605904	0.17708751118519336	0.6030735789330193	2	0.9555555555555556	5.0	1	3.0	38	0.03327011873350926	0.037040692939812145	0.2063075722092116	0.3141007289303881	0.2610303603681085	0.435124397734637	0.429440741813967	0.09902615165773032	-0.0028011204481668793	0.10200668896321069	edgar	kantoussan	1	2	2	2	1	0	7	3	3	0.0	1	5	5	5	5	5	4	5	5	4	5
441	se	sp	-0.4887721533642882	Inverted	30.844444444444445	0.006953253464881375	0.795355643304835	0.006953253464881375	-0.2485925970561704	0.9066323166635926	1	1.0	3.4	5	1.9487179487179487	39	-0.021169739724981394	-0.025123808374179202	-0.016065210509655235	-0.09240296132290869	-0.019507874441013793	-0.03866300823147955	-0.053600566197687	-0.04135729327821042	-0.044175746434105066	-0.051980223718663364	kadi	jame	2	3	3	3	2	1	8	6	2	0.0	0	3	5	3	5	5	5	5	5	5	5
442	se	sp	-0.5824397044848825	Inverted	36.84444444444444	0.0037820061075875032	0.8636044309476423	0.0037820061075875032	-0.0005923165988762489	0.7511951364513203	1	1.0	1.25	4	2.0256410256410255	39	-0.02998394167811796	-0.03421642837118032	-0.006832816878322064	-0.0037220632944869802	-0.02255639097744422	-0.02746868315696312	-0.0010143453949326775	-0.032159125417553745	-2.0	-0.026054339453402017	haddy	jallow	2	3	3	3	2	2	4	6	2	1.0	0	2	2	2	5	5	5	5	5	5	5
443	se	sp	-0.6513523664115258	Inverted	22.933333333333334	0.011154325230932616	0.683704065177635	0.011151238087797595	-0.15760585866244245	0.5428067296182965	1	1.0	5.0	1	1.8372093023255813	43	-0.0352224216734799	-0.036291713155492504	0.023245248731733083	0.017151524236999817	-0.024579560155237243	-0.023786440601537763	-0.02572031231018976	0.028610438776143512	-2.0	0.009868421052631747	musa	feye	1	3	3	3	1	2	7	6	6	0.0	0	3	5	3	5	3	3	5	3	3	4
444	se	sp	-1.051190251712322	Inverted	37.422222222222224	0.003476626732440687	0.8875481672725882	0.003476626732440687	0.13838393110268277	0.9481496110675082	1	1.0	2.0	9	1.3888888888888888	36	-0.02647276973819181	-0.026259791116751433	-0.02224706155473195	0.024265323377889055	0.07191657991654454	0.02820159033947782	-0.006395078821230392	0.10150726957448634	0.2367298975994639	-0.022321845521621118	lountanding	cissokho	2	2	2	2	2	4	10	6	1	0.0	0	3	5	4	5	5	5	5	5	5	5
445	se	sp	-0.403790127401736	Inverted	17.77777777777778	0.014687685269080625	0.626890522401802	0.014685112475810152	-0.07575213586563782	0.5736333917894566	1	1.0	1.0	2	2.3333333333333335	42	-0.014632510167288554	-0.03370750558058027	-0.04139546992970586	0.09499434371464822	0.057097957045570975	-0.0023930078979533666	-0.07324657087690276	-0.028608164577306777	-2.0	0.02597402597402604	dodou	m	1	3	3	3	1	1	7	6	2	0.0	1	2	5	1	5	5	3	5	3	5	5
446	se	sp	0.011111705584204646	Unclear	27.555555555555557	0.008703312191684283	0.7398580346933101	0.008703312191684283	-0.022995383054237584	0.7284989634553554	1	1.0	4.0	1	2.9767441860465116	43	0.09720481391947301	-0.01941566171799513	-0.005969017954427072	-0.02191699014631252	0.019102308683934744	0.20275963302752298	-0.020851698022305014	-0.0015592672739597564	-2.0	0.03285865244301306	kemo	fatty	1	3	3	3	2	2	6	2	1	0.0	0	2	5	1	5	5	4	5	5	5	5
447	se	sp	0.08919493596942196	Unclear	12.533333333333333	0.017285227692204436	0.5904613733556491	0.017212247563727485	-0.25530738377038636	0.5522179539995654	1	1.0	4.0625	16	2.6666666666666665	27	0.017833820142005664	-0.010141571316122668	0.13261375661375663	0.05719350625116623	0.13932823602346242	0.06249595233469343	-0.016594502458807572	-0.0504458093917179	0.2604895104895103	0.07897968225837085	mamadou	drahe	1	2	2	2	2	2	5	1	2	2.0	0	5	4	5	5	5	3	1	1	5	5
448	se	sp	-0.12302181595034697	Unclear	8.045454545454545	0.020487264673311183	0.545058848263048	0.020487264673311186	-0.4951822949327037	0.5069165800032328	1	1.0	3.0	1	2.738095238095238	42	-0.049349047878773526	-0.021661222289175625	-0.06948640483383664	-0.0644471310332003	-0.048026315789474236	-0.07973856209150336	-0.22186452490790243	0.3734513274336278	-2.0	-0.08721298688636575	cheikh	tirara	1	2	2	2	1	0	7	6	4	0.0	0	2	5	1	5	5	4	5	1	2	5
449	se	sp	0.19188476385032216	Unclear	30.266666666666666	0.0072586328400281895	0.7818611657423653	0.0072586328400281895	-0.07166372645614537	0.6806606470125768	1	1.0	-2.0	0	3.340909090909091	44	0.00846994918030335	-0.02915566779232989	-0.0320639113208775	-0.029628324279595743	-0.020989505247374127	0.02402904504848788	-0.03506472113365461	-0.03322230443703219	-2.0	-0.01367911435778919	basiru	kinteh	1	3	3	3	1	0	4	2	2	0.0	0	3	5	1	5	5	3	5	5	4	5
450	se	sp	-0.4174610180730334	Inverted	16.59090909090909	0.015478707339172454	0.6205888901028029	0.015478707339172454	-0.2000511526668991	0.6427907662445557	1	1.0	2.4444444444444446	9	2.1666666666666665	36	-0.015780299091715282	-0.005528358431212039	0.037984496124030966	0.0176796952633321	0.09327009936765916	0.08335277972241673	-0.005019360390076044	-0.005072463768115935	-0.0055096418732805946	0.029472139202944087	fanta	danso	2	3	3	3	2	2	7	3	2	6.0	1	5	5	3	5	5	4	5	4	4	5
451	se	sp	-0.5991163015802597	Inverted	16.444444444444443	0.015194450969644769	0.6137758793589285	0.015184914855457494	-0.2053294906890844	0.5065947081204685	1	1.0	2.5	10	1.6071428571428572	28	0.02270008234800574	-0.05396759761777606	-0.03985903240916288	-0.05574174595000731	0.016766126740551474	-0.041191081247936294	-0.028062189743097387	0.03591254106718008	0.02155835838317435	-0.05899440386176298	abojatta	njie	1	3	3	3	1	1	8	6	2	0.0	1	3	5	1	5	5	1	5	3	4	5
452	se	sp	-0.4174610180730334	Inverted	12.266666666666667	0.003711533944092083	0.3295833809862976	0.003711533944092083	-0.0303155808427717	0.7198305015281565	3	0.5333333333333333	4.0	1	2.1818181818181817	44	0.4959427207637232	-0.020750811645670653	-0.09238946059029698	-0.009812073840013213	-0.00729927007299884	0.985396052701201	0.02746554855980017	0.09535757276906776	-0.00729927007299884	-0.027540451529760132	kebba	conteh	1	3	3	3	1	0	6	6	7	0.0	0	2	5	3	5	4	3	1	3	3	3
453	se	sp	-0.8344021455168947	Inverted	24.533333333333335	0.010288935870331228	0.7153424693247007	0.010288935870331228	0.21485552214863357	0.8525432475767264	1	1.0	-2.0	0	1.7435897435897436	39	-0.040947902952792964	-0.028890959925442796	-0.01733120680489097	0.026565788725183385	-0.01291461488432587	0.019090843599163826	-0.029461219567911732	-0.03719259463940312	-2.0	-0.06952828079588644	cheikh	sankhor	1	2	2	2	1	0	7	6	7	0.0	0	5	3	2	3	5	2	1	5	3	4
454	se	sp	-0.2999938990143675	Inverted	14.133333333333333	0.019638242894056843	0.5505730772342048	0.019638242894056843	-0.10095939447263447	0.7182218014219739	1	1.0	2.1666666666666665	6	2.4583333333333335	24	0.03803977917265375	0.07659883380558744	0.017889595041756225	0.0463402831262481	0.12932711169728803	0.422853358840409	0.02914296712705159	0.07168964643723073	0.11874898778139704	0.008362863217576172	mamadou	kande	1	2	7	7	1	0	5	5	2	0.0	1	5	5	4	5	5	3	2	5	1	5
455	se	sp	0.20356747635018962	Unclear	40.666666666666664	0.0017618040873854826	0.938386828747277	0.0017618040873854826	-0.06197205985416003	0.7101561887781076	1	1.0	3.8666666666666667	15	2.7	10	-0.004271817062000571	-0.03339542969609906	0.017396907216494818	-0.01592959786120088	-0.005666646803608281	0.03786490650897341	-0.003581653763383873	-0.018963019307776694	0.01322072437875597	-0.025115771732148538	robert	moule	1	2	2	2	1	0	8	1	3	1.0	0	5	2	4	4	4	4	4	5	5	3
456	se	sp	-0.4887721533642882	Inverted	28.31111111111111	0.008292224571294336	0.7458563373509912	0.008292224571294336	-0.04162936065308149	0.611054867127903	1	1.0	-2.0	0	2.1363636363636362	44	-0.02741935483870968	-0.030060962791675278	-0.00014967819188726306	0.01796796670895117	-0.026591458501209152	0.00932769327693256	-0.008560054219372042	-0.05326638263339403	-0.026591458501209152	0.006180618061805623	ceequ	dabo	1	3	3	3	1	1	8	3	2	0.0	0	2	5	2	5	4	2	1	4	4	5
457	se	sp	-0.47407979715310034	Inverted	16.31111111111111	0.014705191449377493	0.6242444112372496	0.014705191449377495	-0.18459144231762775	0.6908694380997629	1	1.0	2.5	10	2.0	33	-0.02059687994573821	-0.052378885843143506	-0.03140273704789845	-0.015332698271144503	0.18485484738586516	0.03815520762423375	-0.032612866095408664	0.07580366594239217	0.1640709352028511	0.007104436278425289	sadio	drame	1	2	2	2	2	1	5	3	2	1.0	1	5	5	5	5	5	5	5	5	5	5
458	se	sp	-0.11171074909479356	Unclear	28.711111111111112	0.008080808080808077	0.7598313802616987	0.008080808080808077	0.3796130461263021	0.9054726435181724	1	1.0	-2.0	0	2.75	44	-0.02660583380325015	-0.021780817997080665	-0.04385433374918309	-0.023143094691263452	-0.007800312012482236	-0.027027027027026734	-0.017482751482835537	-0.04001589723381399	-0.032086273465584805	-0.02384295624852276	malang	seydi	1	2	2	2	1	0	5	3	6	0.0	0	2	5	2	5	5	5	5	5	5	5
459	se	sp	-0.2510533461422688	Inverted	22.711111111111112	0.01125205543810195	0.6974886922268186	0.01125205543810195	-0.3500042872243989	0.7683298520409824	1	1.0	1.0	1	2.5454545454545454	44	-0.01652332372256141	-0.043154135594160085	-0.041866775200108536	-0.017765478780709432	-0.031281533804237975	0.0062604246916536386	-0.0533010992376302	-0.04054332409352821	-2.0	-0.013715497486062076	issa	cisse	1	2	2	2	2	3	5	3	1	0.0	0	2	5	2	5	5	5	1	5	5	5
460	se	sp	-1.1185170704780218	Inverted	42.355555555555554	0.000869156683110171	0.9703366306264852	0.0008691566831101708	-0.044072522053739294	0.9865585084936257	1	1.0	-2.0	0	1.4666666666666666	45	-0.02202909323703812	-0.0226390640569147	-0.028910748560460754	-0.02961530019594927	-2.0	-0.021313581875301447	-0.024672263109475793	-0.03335884679168305	-0.023740466215487636	-0.020050449959094333	sadio	kouyate	1	2	2	2	2	1	5	6	6	0.0	0	3	5	5	5	5	5	5	5	5	5
461	se	sp	-0.727069562631528	Inverted	22.933333333333334	0.011150355530200488	0.6889151205289682	0.01115035553020049	-0.14358788691629842	0.6596914660794551	1	1.0	2.0	1	1.7619047619047619	42	-0.037470004388463055	-0.04346801743432687	-0.02792405764966747	0.010997487290365746	0.05719824416765006	0.1067957301604667	-0.03188923222930872	-0.01635572082063979	-0.0009951502172953534	-0.031918532747414484	alhagi	bojaã±g	1	3	3	3	1	0	5	6	2	0.0	0	2	5	3	5	5	5	5	5	5	5
462	se	sp	-0.4174610180730334	Inverted	23.136363636363637	0.008783851807107623	0.6016038836311889	0.008783851807107623	0.1341541063815587	0.8820418134838647	2	0.9090909090909091	4.0	4	2.0256410256410255	39	-0.03780380558683	-0.011233694545107078	-0.03170957306036073	0.11618421833376531	0.372522303325222	0.17208647415122028	-0.015106780349167749	-0.05383022774326971	1.0	-0.021994257030753254	sagna	sidy	1	2	2	2	1	0	3	5	2	0.0	0	5	5	3	2	3	3	5	5	3	5
463	se	sp	0.04448254040053571	Unclear	8.0	0.031144082016175047	0.4436040565147524	0.031146179401993355	0.0034336444479178274	0.5077375238641845	1	1.0	3.4347826086956523	23	3.0	2	-0.009944989752993188	0.10493616798175467	0.003346203346202933	0.14002463302844914	0.26686304263738886	0.07600000000000029	0.049756049235951116	0.1359173126614985	0.040613748780241744	0.07274569402228964	karim	h	1	1	4	4	1	0	5	6	6	0.0	0	5	3	5	4	1	1	3	4	1	3
464	se	sp	-0.15721497325366512	Unclear	25.863636363636363	0.009933818488635764	0.7185125848844678	0.009912545003907128	-0.0737264916214252	0.5343908136941944	1	1.0	2.75	4	2.6216216216216215	37	0.005098492705936525	0.012305976138976056	0.058206896551724216	-0.01692163108534722	-0.022425790539944243	-0.015030988951765127	-0.023891084567899762	-0.024961399897066652	-0.031190867498778505	-0.03785853522695618	moussa	sylla	1	2	2	2	2	1	5	3	2	1.0	0	4	5	2	5	5	2	5	4	2	4
465	se	sp	-0.8749491727905249	Inverted	32.44444444444444	0.006154568945266619	0.8073822347544477	0.006154568945266618	-0.14645145118441097	0.7593854354546246	1	1.0	1.9333333333333333	15	1.6071428571428572	28	0.012102565317429615	-0.005103100105995861	-0.003187826258630022	-0.01131378434541668	-0.022558296275830968	0.051308094604227965	-0.01950368923260743	-0.006030062247298865	-0.021764994051368097	-0.01725147013739826	ahmadou	diallo	1	2	2	2	1	0	10	1	2	0.0	0	4	4	4	5	5	4	5	5	3	5
466	se	sp	-0.14576989029631596	Unclear	8.651162790697674	0.023748750776544314	0.4518284419292813	0.023739747364251055	-0.08486170496715703	0.6025245895453617	2	0.9534883720930233	3.1578947368421053	19	1.7142857142857142	14	0.16477092203088253	0.03343877089923183	-0.07331147540983617	0.2861116501714212	0.2895126504860618	-0.0304709141274247	0.2798451279845128	-0.021722846441947222	0.5241860465116279	-0.11141406816533707	fatou	ndiaye	2	2	2	2	1	0	2	3	7	1.0	0	5	5	5	4	4	3	2	5	5	3
467	se	sp	-0.768074741500057	Inverted	24.444444444444443	0.0103359173126615	0.7042274045591671	0.0103359173126615	-0.028592260211044596	0.7700678642487376	1	1.0	1.0	3	1.829268292682927	41	-0.01844081021616352	-0.019569621220807968	-0.07516238787503879	0.03766107524737663	0.0006784806633007856	0.15582390395525747	-0.04946273652663948	-0.031774549561111004	-0.008249312557289513	0.09641489731987445	moussa	wally	1	3	3	3	1	1	3	3	2	0.0	0	2	5	2	5	5	3	4	2	2	5
468	se	sp	-0.35076006842943863	Inverted	23.955555555555556	0.011241377837572343	0.6921057824919931	0.01123884190744656	-0.07771574474815979	0.6814645328912555	1	1.0	2.1818181818181817	11	2.21875	32	-0.017910730916491313	-0.0002813646785559295	-0.029126502108058863	0.011920908744119408	0.028145367904437307	-0.007570801009440045	-0.018685742190077806	0.14633351034592001	0.21850079744816686	0.020380698687532835	maria	jabbi	2	1	3	2	1	0	6	6	7	1.0	0	4	5	3	5	4	3	3	4	1	4
469	se	sp	-0.4453627470968247	Inverted	6.615384615384615	0.04095998832840937	0.3171735033231948	0.04095998832840937	0.45367180417044356	0.7919471581679509	2	0.9230769230769231	2.52	25	1.6	15	0.06413372723533149	0.107187222715173	0.025933032122300005	0.29421927866964226	0.5396593673965936	0.49973558963511355	0.1365622385423446	-0.04893841288962512	0.49859959988568153	-0.009784735812133214	anne mar	alfama	2	7	2	2	1	0	6	3	4	0.0	0	5	4	5	3	5	5	3	5	5	5
470	se	sp	-0.2634207586578349	Inverted	10.13953488372093	0.02287912833249516	0.5310044384166399	0.022836903400674572	-0.1819175150612442	0.3607061564053861	1	1.0	3.3	10	2.1785714285714284	28	0.016676547155707905	-0.0600950603146715	0.015591718497060621	-0.02052802977436621	0.08735206505112303	0.31049384649109063	0.007216422616128179	-0.036668629888968816	-0.014200894672631064	-0.012756237780918025	makha	diawara	1	2	2	2	1	0	6	6	7	0.0	1	4	5	3	5	5	3	3	5	2	4
471	se	sp	-0.35076006842943863	Inverted	28.533333333333335	0.00817477096546864	0.7520012834758838	0.00817477096546864	-0.02344857058323541	0.769141220371553	1	1.0	1.3	10	2.6285714285714286	35	-0.01834357047538829	-0.0209964771011576	-0.040326550705613196	-0.00043404939624447066	-0.01816578541275269	0.11401196791964	-0.031738531121181336	-0.023107569721117945	-2.0	-6.4905562406662e-05	jarai	talabale	2	3	3	3	2	3	3	3	2	0.0	0	3	5	3	4	5	2	5	4	4	4
472	se	sp	0.19188476385032216	Unclear	32.977777777777774	0.0058256988489546625	0.8200619039000644	0.005825698848954663	0.12742027205862066	0.8829877692140696	1	1.0	4.2	5	3.275	40	-0.022436618281274585	-0.021577970197753156	-0.010258051377534765	-0.020196577544081218	0.2832558021302002	0.027572235125356562	-0.008100175992331392	-0.05854312009603534	0.2832558021302016	-0.010607925823096463	mariama	touray	2	3	3	3	2	4	6	3	3	0.0	0	4	4	3	4	4	3	3	5	5	4
[truncated: 66 more columns]
