# Supplementary material for: Structural measures of personal networks predict migrants’ cultural backgrounds: an explanation from Grid/Group theory
Source: PNAS Nexus. 2022 Sep 21;1(4):pgac195. doi: 10.1093/pnasnexus/pgac195 (PMC9802079; doi:10.1093/pnasnexus/pgac195)
Supplement: pgac195_Supplemental_Files [file pgac195_supplemental_files.zip › PNASNEXUS-PNASNEXUS-2022-00039-T-s06.txt]

{
 "cells": [
  {
   "cell_type": "markdown",
   "metadata": {},
   "source": [
    "# Analysis \n",
    "\n",
    "In this notebook we will take the data from the _Ego networks_ notebook and make an analysis with the three different methods: a multinomial logistic model, a random forest method an an artificial neural network. \n",
    "<br><br>\n",
    "First, we will load the data, we will check for outliers and then we will prepare and format the predictors in order to apply each one of these methods. \n",
    "<br><br>\n",
    "The first step is loading the libraries, in this case we will use the standard numpy, pandas, matplotlib and seaborn for manipulating and plotting the data. In order to apply the different techniques of analysis, we will use sklearn, statsmodels and tensorflow. "
   ]
  },
  {
   "cell_type": "code",
   "execution_count": 1,
   "metadata": {},
   "outputs": [],
   "source": [
    "import pandas as pd\n",
    "import matplotlib.pyplot as plt\n",
    "import numpy as np\n",
    "import seaborn as sns\n",
    "# Sklearn\n",
    "from sklearn.ensemble import RandomForestClassifier\n",
    "from sklearn.model_selection import train_test_split, cross_validate, cross_val_predict\n",
    "from sklearn.metrics import classification_report, confusion_matrix, accuracy_score\n",
    "from sklearn.dummy import DummyClassifier\n",
    "from sklearn.preprocessing import StandardScaler\n",
    "from sklearn.model_selection import GridSearchCV\n",
    "# Statsmodels\n",
    "import statsmodels.formula.api as smf\n",
    "from statsmodels.api import MNLogit\n",
    "\n",
    "\n",
    "\n",
    "# Just to print prettier. Uncomment to see all (not important) warnings\n",
    "import warnings\n",
    "warnings.filterwarnings('ignore')\n",
    "\n",
    "%matplotlib inline"
   ]
  },
  {
   "cell_type": "markdown",
   "metadata": {},
   "source": [
    "## Load data\n",
    "\n",
    "The next step is loading the .csv file from the previous notebook. Then we will select the columns we will use for the analysis, as the notebook contains a lot of information of the egos not related to the structural properties of their networks. Then we will map the categorical columns to a numerical encoding in the columns of : _Subject origin_, _Subject residence_, and _Regime_. "
   ]
  },
  {
   "cell_type": "code",
   "execution_count": 2,
   "metadata": {},
   "outputs": [
    {
     "data": {
      "text/plain": [
       "0      0\n",
       "1      0\n",
       "2      0\n",
       "3      0\n",
       "4      0\n",
       "      ..\n",
       "468    1\n",
       "469    1\n",
       "470    1\n",
       "471    1\n",
       "472    1\n",
       "Name: Subject_residence, Length: 473, dtype: int64"
      ]
     },
     "execution_count": 2,
     "metadata": {},
     "output_type": "execute_result"
    }
   ],
   "source": [
    "### Read data\n",
    "df_2 = pd.read_csv('Redes_2_relg.csv')\n",
    "### Drop Unnecessary Variables\n",
    "df_2.drop('Unnamed: 0',axis=1, inplace=True)\n",
    "\n",
    "###Take the necessary ones\n",
    "df = df_2[df_2.columns[0:30]]\n",
    "df['EDUC'] = df_2['EDUC'].copy()\n",
    "df['FMIG2'] = df_2['FMIG2'].copy()\n",
    "df['SEX'] = df_2['SEX'].copy()\n",
    "df['RELG'] = df_2['RELG'].copy()\n",
    "\n",
    "### The numerical encoding\n",
    "#not_apply = ['Subject_origin','Subject_residence','Regime']\n",
    "not_apply = ['Subject_origin','Subject_residence']\n",
    "diccs = [0]*len(not_apply)\n",
    "i = 0\n",
    "for col in not_apply: \n",
    "        uniques = list(df[col].unique()) \n",
    "        diccs[i] = {uniques[j]:uniques.index(uniques[j]) for j in range(len(uniques)) }\n",
    "        df[col] = df[col].map(diccs[i])\n",
    "        i+=1\n",
    "df.columns = df.columns.str.replace(' ', '_')\n",
    "### Reset the datatype of the columns\n",
    "df['Subject_origin'].astype('int64')\n",
    "df['Subject_residence'].astype('int64')\n",
    "#df['Regime'].astype('int64')\n"
   ]
  },
  {
   "cell_type": "markdown",
   "metadata": {},
   "source": [
    "## Prepare and explore data\n",
    "\n",
    "We make an overview of the main statistics of the data and the properties we have generated in the past notebook."
   ]
  },
  {
   "cell_type": "code",
   "execution_count": 3,
   "metadata": {},
   "outputs": [
    {
     "data": {
      "text/html": [
       "<div>\n",
       "<style scoped>\n",
       "    .dataframe tbody tr th:only-of-type {\n",
       "        vertical-align: middle;\n",
       "    }\n",
       "\n",
       "    .dataframe tbody tr th {\n",
       "        vertical-align: top;\n",
       "    }\n",
       "\n",
       "    .dataframe thead th {\n",
       "        text-align: right;\n",
       "    }\n",
       "</style>\n",
       "<table border=\"1\" class=\"dataframe\">\n",
       "  <thead>\n",
       "    <tr style=\"text-align: right;\">\n",
       "      <th></th>\n",
       "      <th>Subject_origin</th>\n",
       "      <th>Subject_residence</th>\n",
       "      <th>Mu</th>\n",
       "      <th>Regime</th>\n",
       "      <th>Average_degree</th>\n",
       "      <th>Betweenness</th>\n",
       "      <th>Closeness</th>\n",
       "      <th>Load_centrality</th>\n",
       "      <th>Assortativity</th>\n",
       "      <th>Clustering</th>\n",
       "      <th>...</th>\n",
       "      <th>Asmo</th>\n",
       "      <th>Arac</th>\n",
       "      <th>Asex</th>\n",
       "      <th>EGOFIRST</th>\n",
       "      <th>EGOLAST</th>\n",
       "      <th>SEX</th>\n",
       "      <th>BORN</th>\n",
       "      <th>EDUC</th>\n",
       "      <th>FMIG2</th>\n",
       "      <th>RELG</th>\n",
       "    </tr>\n",
       "  </thead>\n",
       "  <tbody>\n",
       "    <tr>\n",
       "      <th>count</th>\n",
       "      <td>473.000000</td>\n",
       "      <td>473.000000</td>\n",
       "      <td>473.000000</td>\n",
       "      <td>473</td>\n",
       "      <td>473.000000</td>\n",
       "      <td>473.000000</td>\n",
       "      <td>473.000000</td>\n",
       "      <td>473.000000</td>\n",
       "      <td>473.000000</td>\n",
       "      <td>473.000000</td>\n",
       "      <td>...</td>\n",
       "      <td>473.000000</td>\n",
       "      <td>473.000000</td>\n",
       "      <td>473.000000</td>\n",
       "      <td>473</td>\n",
       "      <td>473</td>\n",
       "      <td>473.000000</td>\n",
       "      <td>473.000000</td>\n",
       "      <td>473.000000</td>\n",
       "      <td>473.000000</td>\n",
       "      <td>473.000000</td>\n",
       "    </tr>\n",
       "    <tr>\n",
       "      <th>unique</th>\n",
       "      <td>NaN</td>\n",
       "      <td>NaN</td>\n",
       "      <td>NaN</td>\n",
       "      <td>3</td>\n",
       "      <td>NaN</td>\n",
       "      <td>NaN</td>\n",
       "      <td>NaN</td>\n",
       "      <td>NaN</td>\n",
       "      <td>NaN</td>\n",
       "      <td>NaN</td>\n",
       "      <td>...</td>\n",
       "      <td>NaN</td>\n",
       "      <td>NaN</td>\n",
       "      <td>NaN</td>\n",
       "      <td>369</td>\n",
       "      <td>359</td>\n",
       "      <td>NaN</td>\n",
       "      <td>NaN</td>\n",
       "      <td>NaN</td>\n",
       "      <td>NaN</td>\n",
       "      <td>NaN</td>\n",
       "    </tr>\n",
       "    <tr>\n",
       "      <th>top</th>\n",
       "      <td>NaN</td>\n",
       "      <td>NaN</td>\n",
       "      <td>NaN</td>\n",
       "      <td>Unclear</td>\n",
       "      <td>NaN</td>\n",
       "      <td>NaN</td>\n",
       "      <td>NaN</td>\n",
       "      <td>NaN</td>\n",
       "      <td>NaN</td>\n",
       "      <td>NaN</td>\n",
       "      <td>...</td>\n",
       "      <td>NaN</td>\n",
       "      <td>NaN</td>\n",
       "      <td>NaN</td>\n",
       "      <td>jose</td>\n",
       "      <td>perez</td>\n",
       "      <td>NaN</td>\n",
       "      <td>NaN</td>\n",
       "      <td>NaN</td>\n",
       "      <td>NaN</td>\n",
       "      <td>NaN</td>\n",
       "    </tr>\n",
       "    <tr>\n",
       "      <th>freq</th>\n",
       "      <td>NaN</td>\n",
       "      <td>NaN</td>\n",
       "      <td>NaN</td>\n",
       "      <td>222</td>\n",
       "      <td>NaN</td>\n",
       "      <td>NaN</td>\n",
       "      <td>NaN</td>\n",
       "      <td>NaN</td>\n",
       "      <td>NaN</td>\n",
       "      <td>NaN</td>\n",
       "      <td>...</td>\n",
       "      <td>NaN</td>\n",
       "      <td>NaN</td>\n",
       "      <td>NaN</td>\n",
       "      <td>13</td>\n",
       "      <td>7</td>\n",
       "      <td>NaN</td>\n",
       "      <td>NaN</td>\n",
       "      <td>NaN</td>\n",
       "      <td>NaN</td>\n",
       "      <td>NaN</td>\n",
       "    </tr>\n",
       "    <tr>\n",
       "      <th>mean</th>\n",
       "      <td>4.997886</td>\n",
       "      <td>0.596195</td>\n",
       "      <td>-0.743170</td>\n",
       "      <td>NaN</td>\n",
       "      <td>23.921957</td>\n",
       "      <td>0.015319</td>\n",
       "      <td>0.687610</td>\n",
       "      <td>0.014895</td>\n",
       "      <td>-0.022917</td>\n",
       "      <td>0.640939</td>\n",
       "      <td>...</td>\n",
       "      <td>-0.088291</td>\n",
       "      <td>-0.153129</td>\n",
       "      <td>-0.009537</td>\n",
       "      <td>NaN</td>\n",
       "      <td>NaN</td>\n",
       "      <td>1.448203</td>\n",
       "      <td>3.014799</td>\n",
       "      <td>3.509514</td>\n",
       "      <td>3.634249</td>\n",
       "      <td>2.080338</td>\n",
       "    </tr>\n",
       "    <tr>\n",
       "      <th>std</th>\n",
       "      <td>2.781978</td>\n",
       "      <td>0.491179</td>\n",
       "      <td>13.524199</td>\n",
       "      <td>NaN</td>\n",
       "      <td>13.589893</td>\n",
       "      <td>0.011304</td>\n",
       "      <td>0.217223</td>\n",
       "      <td>0.011652</td>\n",
       "      <td>0.231357</td>\n",
       "      <td>0.168242</td>\n",
       "      <td>...</td>\n",
       "      <td>0.417944</td>\n",
       "      <td>0.577599</td>\n",
       "      <td>0.149704</td>\n",
       "      <td>NaN</td>\n",
       "      <td>NaN</td>\n",
       "      <td>0.497836</td>\n",
       "      <td>1.460567</td>\n",
       "      <td>1.432231</td>\n",
       "      <td>6.618497</td>\n",
       "      <td>0.665345</td>\n",
       "    </tr>\n",
       "    <tr>\n",
       "      <th>min</th>\n",
       "      <td>0.000000</td>\n",
       "      <td>0.000000</td>\n",
       "      <td>-294.081935</td>\n",
       "      <td>NaN</td>\n",
       "      <td>2.628571</td>\n",
       "      <td>0.000000</td>\n",
       "      <td>0.130665</td>\n",
       "      <td>0.000000</td>\n",
       "      <td>-2.000000</td>\n",
       "      <td>0.206979</td>\n",
       "      <td>...</td>\n",
       "      <td>-2.000000</td>\n",
       "      <td>-2.000000</td>\n",
       "      <td>-2.000000</td>\n",
       "      <td>NaN</td>\n",
       "      <td>NaN</td>\n",
       "      <td>1.000000</td>\n",
       "      <td>1.000000</td>\n",
       "      <td>1.000000</td>\n",
       "      <td>-1.000000</td>\n",
       "      <td>1.000000</td>\n",
       "    </tr>\n",
       "    <tr>\n",
       "      <th>25%</th>\n",
       "      <td>2.000000</td>\n",
       "      <td>0.000000</td>\n",
       "      <td>-0.299994</td>\n",
       "      <td>NaN</td>\n",
       "      <td>12.818182</td>\n",
       "      <td>0.006953</td>\n",
       "      <td>0.532497</td>\n",
       "      <td>0.005732</td>\n",
       "      <td>-0.136488</td>\n",
       "      <td>0.506595</td>\n",
       "      <td>...</td>\n",
       "      <td>-0.032954</td>\n",
       "      <td>-0.037886</td>\n",
       "      <td>-0.029268</td>\n",
       "      <td>NaN</td>\n",
       "      <td>NaN</td>\n",
       "      <td>1.000000</td>\n",
       "      <td>2.000000</td>\n",
       "      <td>2.000000</td>\n",
       "      <td>0.000000</td>\n",
       "      <td>2.000000</td>\n",
       "    </tr>\n",
       "    <tr>\n",
       "      <th>50%</th>\n",
       "      <td>5.000000</td>\n",
       "      <td>1.000000</td>\n",
       "      <td>-0.111711</td>\n",
       "      <td>NaN</td>\n",
       "      <td>19.066667</td>\n",
       "      <td>0.013948</td>\n",
       "      <td>0.632030</td>\n",
       "      <td>0.013860</td>\n",
       "      <td>-0.022727</td>\n",
       "      <td>0.661885</td>\n",
       "      <td>...</td>\n",
       "      <td>-0.022727</td>\n",
       "      <td>-0.022727</td>\n",
       "      <td>-0.022727</td>\n",
       "      <td>NaN</td>\n",
       "      <td>NaN</td>\n",
       "      <td>1.000000</td>\n",
       "      <td>2.000000</td>\n",
       "      <td>4.000000</td>\n",
       "      <td>1.000000</td>\n",
       "      <td>2.000000</td>\n",
       "    </tr>\n",
       "    <tr>\n",
       "      <th>75%</th>\n",
       "      <td>8.000000</td>\n",
       "      <td>1.000000</td>\n",
       "      <td>0.100436</td>\n",
       "      <td>NaN</td>\n",
       "      <td>40.666667</td>\n",
       "      <td>0.020487</td>\n",
       "      <td>0.938077</td>\n",
       "      <td>0.020487</td>\n",
       "      <td>0.018041</td>\n",
       "      <td>0.771862</td>\n",
       "      <td>...</td>\n",
       "      <td>0.006434</td>\n",
       "      <td>0.004354</td>\n",
       "      <td>0.013147</td>\n",
       "      <td>NaN</td>\n",
       "      <td>NaN</td>\n",
       "      <td>2.000000</td>\n",
       "      <td>4.000000</td>\n",
       "      <td>4.000000</td>\n",
       "      <td>4.000000</td>\n",
       "      <td>3.000000</td>\n",
       "    </tr>\n",
       "    <tr>\n",
       "      <th>max</th>\n",
       "      <td>9.000000</td>\n",
       "      <td>1.000000</td>\n",
       "      <td>2.302179</td>\n",
       "      <td>NaN</td>\n",
       "      <td>44.000000</td>\n",
       "      <td>0.078431</td>\n",
       "      <td>1.000000</td>\n",
       "      <td>0.078431</td>\n",
       "      <td>0.974478</td>\n",
       "      <td>1.000000</td>\n",
       "      <td>...</td>\n",
       "      <td>0.496721</td>\n",
       "      <td>1.000000</td>\n",
       "      <td>0.597828</td>\n",
       "      <td>NaN</td>\n",
       "      <td>NaN</td>\n",
       "      <td>2.000000</td>\n",
       "      <td>7.000000</td>\n",
       "      <td>7.000000</td>\n",
       "      <td>45.000000</td>\n",
       "      <td>3.000000</td>\n",
       "    </tr>\n",
       "  </tbody>\n",
       "</table>\n",
       "<p>11 rows × 33 columns</p>\n",
       "</div>"
      ],
      "text/plain": [
       "        Subject_origin  Subject_residence          Mu   Regime  \\\n",
       "count       473.000000         473.000000  473.000000      473   \n",
       "unique             NaN                NaN         NaN        3   \n",
       "top                NaN                NaN         NaN  Unclear   \n",
       "freq               NaN                NaN         NaN      222   \n",
       "mean          4.997886           0.596195   -0.743170      NaN   \n",
       "std           2.781978           0.491179   13.524199      NaN   \n",
       "min           0.000000           0.000000 -294.081935      NaN   \n",
       "25%           2.000000           0.000000   -0.299994      NaN   \n",
       "50%           5.000000           1.000000   -0.111711      NaN   \n",
       "75%           8.000000           1.000000    0.100436      NaN   \n",
       "max           9.000000           1.000000    2.302179      NaN   \n",
       "\n",
       "        Average_degree  Betweenness   Closeness  Load_centrality  \\\n",
       "count       473.000000   473.000000  473.000000       473.000000   \n",
       "unique             NaN          NaN         NaN              NaN   \n",
       "top                NaN          NaN         NaN              NaN   \n",
       "freq               NaN          NaN         NaN              NaN   \n",
       "mean         23.921957     0.015319    0.687610         0.014895   \n",
       "std          13.589893     0.011304    0.217223         0.011652   \n",
       "min           2.628571     0.000000    0.130665         0.000000   \n",
       "25%          12.818182     0.006953    0.532497         0.005732   \n",
       "50%          19.066667     0.013948    0.632030         0.013860   \n",
       "75%          40.666667     0.020487    0.938077         0.020487   \n",
       "max          44.000000     0.078431    1.000000         0.078431   \n",
       "\n",
       "        Assortativity  Clustering  ...        Asmo        Arac        Asex  \\\n",
       "count      473.000000  473.000000  ...  473.000000  473.000000  473.000000   \n",
       "unique            NaN         NaN  ...         NaN         NaN         NaN   \n",
       "top               NaN         NaN  ...         NaN         NaN         NaN   \n",
       "freq              NaN         NaN  ...         NaN         NaN         NaN   \n",
       "mean        -0.022917    0.640939  ...   -0.088291   -0.153129   -0.009537   \n",
       "std          0.231357    0.168242  ...    0.417944    0.577599    0.149704   \n",
       "min         -2.000000    0.206979  ...   -2.000000   -2.000000   -2.000000   \n",
       "25%         -0.136488    0.506595  ...   -0.032954   -0.037886   -0.029268   \n",
       "50%         -0.022727    0.661885  ...   -0.022727   -0.022727   -0.022727   \n",
       "75%          0.018041    0.771862  ...    0.006434    0.004354    0.013147   \n",
       "max          0.974478    1.000000  ...    0.496721    1.000000    0.597828   \n",
       "\n",
       "        EGOFIRST  EGOLAST         SEX        BORN        EDUC       FMIG2  \\\n",
       "count        473      473  473.000000  473.000000  473.000000  473.000000   \n",
       "unique       369      359         NaN         NaN         NaN         NaN   \n",
       "top         jose    perez         NaN         NaN         NaN         NaN   \n",
       "freq          13        7         NaN         NaN         NaN         NaN   \n",
       "mean         NaN      NaN    1.448203    3.014799    3.509514    3.634249   \n",
       "std          NaN      NaN    0.497836    1.460567    1.432231    6.618497   \n",
       "min          NaN      NaN    1.000000    1.000000    1.000000   -1.000000   \n",
       "25%          NaN      NaN    1.000000    2.000000    2.000000    0.000000   \n",
       "50%          NaN      NaN    1.000000    2.000000    4.000000    1.000000   \n",
       "75%          NaN      NaN    2.000000    4.000000    4.000000    4.000000   \n",
       "max          NaN      NaN    2.000000    7.000000    7.000000   45.000000   \n",
       "\n",
       "              RELG  \n",
       "count   473.000000  \n",
       "unique         NaN  \n",
       "top            NaN  \n",
       "freq           NaN  \n",
       "mean      2.080338  \n",
       "std       0.665345  \n",
       "min       1.000000  \n",
       "25%       2.000000  \n",
       "50%       2.000000  \n",
       "75%       3.000000  \n",
       "max       3.000000  \n",
       "\n",
       "[11 rows x 33 columns]"
      ]
     },
     "execution_count": 3,
     "metadata": {},
     "output_type": "execute_result"
    }
   ],
   "source": [
    "df.describe(include='all')"
   ]
  },
  {
   "cell_type": "markdown",
   "metadata": {},
   "source": [
    "Some values of `mu` are way out of range (min = -294). This is clearly from divergences in the model. We mark observations greater than 10 (in absolute value) as `nan` and then drop `nan`."
   ]
  },
  {
   "cell_type": "code",
   "execution_count": 4,
   "metadata": {},
   "outputs": [],
   "source": [
    "# Clean estimates for mu\n",
    "df['Mu'] = df['Mu'].apply(lambda x: np.nan if x < -100 else x)\n",
    "df['Mu'] = df['Mu'].apply(lambda x: np.nan if x > 100 else x)\n",
    "df.dropna(inplace = True)"
   ]
  },
  {
   "cell_type": "code",
   "execution_count": 5,
   "metadata": {},
   "outputs": [],
   "source": [
    "dicc_final = {1:\"Other\",2:\"Christian\",3:\"Muslim\"}"
   ]
  },
  {
   "cell_type": "markdown",
   "metadata": {},
   "source": [
    "### Define `predictors` for all the inference and prediction methods "
   ]
  },
  {
   "cell_type": "code",
   "execution_count": 6,
   "metadata": {},
   "outputs": [],
   "source": [
    "predictors = ['Closeness','Clustering','Average_degree','Assortativity','Betweenness',\n",
    "             'Closeness_origin','Closeness_residence','Number_origin','Number_residence','Mu',\n",
    "             'Afrq','Aol2','Apro','Arel','Clos','Arac','Asex']\n",
    "target = \"RELG\""
   ]
  },
  {
   "cell_type": "markdown",
   "metadata": {},
   "source": [
    "### Define `train` and `test` split for the dataset"
   ]
  },
  {
   "cell_type": "code",
   "execution_count": 7,
   "metadata": {},
   "outputs": [],
   "source": [
    "X = df[predictors]       # independent variables\n",
    "y = df[target]\n",
    "\n",
    "test_size = 0.20 #maybe more is needed (20% is standard though)\n",
    "X_train, X_test, y_train, y_test = train_test_split(X, y, test_size = test_size, random_state = 0)\n",
    "\n",
    "\n",
    "# Standard Scaler\n",
    "sc = StandardScaler()\n",
    "X_train = sc.fit_transform(X_train)\n",
    "X_test = sc.transform (X_test)\n",
    "\n",
    "#Define dataframe as merge of X and y\n",
    "df_str = df[target].to_frame().merge(pd.DataFrame(sc.fit_transform(X),columns=predictors,index=df.index), left_index=True, right_index=True)"
   ]
  },
  {
   "cell_type": "markdown",
   "metadata": {},
   "source": [
    "# INFERENCE\n",
    "\n",
    "At this point, we begin to include tools of inference, beginning by the multinomial logistic regression (MLN).\n",
    "The library used for this analysis is mainly _statsmodels_ and the main function can be checked in this link:\n",
    "https://stats.idre.ucla.edu/stata/dae/multinomiallogistic-regression/\n",
    "\n",
    "In this part of the notebook we will prepare the variables, execute the regression and save the results. "
   ]
  },
  {
   "cell_type": "markdown",
   "metadata": {},
   "source": [
    "### Fit Multinomial Logistic Model\n",
    "\n",
    "https://www.statsmodels.org/stable/generated/statsmodels.discrete.discrete_model.MNLogit.html"
   ]
  },
  {
   "cell_type": "code",
   "execution_count": 8,
   "metadata": {},
   "outputs": [
    {
     "name": "stdout",
     "output_type": "stream",
     "text": [
      "Optimization terminated successfully.\n",
      "         Current function value: 0.800972\n",
      "         Iterations 7\n"
     ]
    }
   ],
   "source": [
    "### Uses the list 'predictors' as independent variables\n",
    "formula_predictors = ' + '.join(predictors)\n",
    "target_str = target +\" ~ {}\"\n",
    "model = MNLogit.from_formula(target_str.format(formula_predictors), df_str)\n",
    "results = model.fit(maxiter=200)"
   ]
  },
  {
   "cell_type": "markdown",
   "metadata": {},
   "source": [
    "#### Results"
   ]
  },
  {
   "cell_type": "code",
   "execution_count": 9,
   "metadata": {},
   "outputs": [
    {
     "name": "stdout",
     "output_type": "stream",
     "text": [
      "                          MNLogit Regression Results                          \n",
      "==============================================================================\n",
      "Dep. Variable:                   RELG   No. Observations:                  472\n",
      "Model:                        MNLogit   Df Residuals:                      436\n",
      "Method:                           MLE   Df Model:                           34\n",
      "Date:                Thu, 30 Dec 2021   Pseudo R-squ.:                  0.1913\n",
      "Time:                        04:26:04   Log-Likelihood:                -378.06\n",
      "converged:                       True   LL-Null:                       -467.51\n",
      "Covariance Type:            nonrobust   LLR p-value:                 1.389e-21\n",
      "=======================================================================================\n",
      "             RELG=2       coef    std err          z      P>|z|      [0.025      0.975]\n",
      "---------------------------------------------------------------------------------------\n",
      "Intercept               1.5445      0.175      8.845      0.000       1.202       1.887\n",
      "Closeness              -0.4742      0.958     -0.495      0.621      -2.353       1.404\n",
      "Clustering              0.2209      0.169      1.308      0.191      -0.110       0.552\n",
      "Average_degree          0.9179      0.890      1.031      0.302      -0.827       2.662\n",
      "Assortativity           0.0347      0.179      0.194      0.846      -0.316       0.385\n",
      "Betweenness             0.6419      0.272      2.363      0.018       0.109       1.174\n",
      "Closeness_origin       -0.3801      0.164     -2.319      0.020      -0.701      -0.059\n",
      "Closeness_residence    -0.2125      0.217     -0.980      0.327      -0.637       0.212\n",
      "Number_origin           0.6460      0.253      2.558      0.011       0.151       1.141\n",
      "Number_residence       -0.0354      0.197     -0.180      0.857      -0.422       0.351\n",
      "Mu                     -0.1672      0.211     -0.793      0.428      -0.581       0.246\n",
      "Afrq                   -0.2488      0.204     -1.221      0.222      -0.648       0.151\n",
      "Aol2                   -0.1818      0.149     -1.218      0.223      -0.474       0.111\n",
      "Apro                   -1.3684      0.409     -3.342      0.001      -2.171      -0.566\n",
      "Arel                   -0.0073      0.226     -0.032      0.974      -0.450       0.436\n",
      "Clos                    0.6494      0.291      2.231      0.026       0.079       1.220\n",
      "Arac                   -0.0481      0.193     -0.250      0.803      -0.426       0.330\n",
      "Asex                   -0.0419      0.240     -0.175      0.861      -0.512       0.428\n",
      "---------------------------------------------------------------------------------------\n",
      "             RELG=3       coef    std err          z      P>|z|      [0.025      0.975]\n",
      "---------------------------------------------------------------------------------------\n",
      "Intercept               0.2287      0.227      1.006      0.314      -0.217       0.674\n",
      "Closeness              -1.1744      1.074     -1.093      0.274      -3.280       0.931\n",
      "Clustering              0.5847      0.208      2.815      0.005       0.178       0.992\n",
      "Average_degree          0.8057      1.024      0.787      0.431      -1.201       2.812\n",
      "Assortativity           0.0910      0.210      0.433      0.665      -0.321       0.503\n",
      "Betweenness             0.1294      0.345      0.375      0.708      -0.547       0.806\n",
      "Closeness_origin       -0.5432      0.269     -2.017      0.044      -1.071      -0.015\n",
      "Closeness_residence    -0.1964      0.235     -0.836      0.403      -0.657       0.264\n",
      "Number_origin           2.1877      0.491      4.456      0.000       1.225       3.150\n",
      "Number_residence        1.1059      0.401      2.758      0.006       0.320       1.892\n",
      "Mu                     -0.0880      0.235     -0.375      0.707      -0.548       0.372\n",
      "Afrq                    0.0858      0.232      0.370      0.711      -0.368       0.540\n",
      "Aol2                   -0.5346      0.200     -2.673      0.008      -0.927      -0.143\n",
      "Apro                   -1.3338      0.424     -3.148      0.002      -2.164      -0.503\n",
      "Arel                   -0.4734      0.277     -1.708      0.088      -1.016       0.070\n",
      "Clos                    0.4877      0.307      1.590      0.112      -0.113       1.089\n",
      "Arac                   -0.2360      0.196     -1.205      0.228      -0.620       0.148\n",
      "Asex                    1.2337      0.328      3.761      0.000       0.591       1.877\n",
      "=======================================================================================\n"
     ]
    }
   ],
   "source": [
    "print(results.summary())"
   ]
  },
  {
   "cell_type": "code",
   "execution_count": 10,
   "metadata": {},
   "outputs": [
    {
     "name": "stdout",
     "output_type": "stream",
     "text": [
      "pseudo r-squared = 0.19\n"
     ]
    }
   ],
   "source": [
    "print('pseudo r-squared = {}'.format(np.round(results.prsquared,2)))"
   ]
  },
  {
   "cell_type": "code",
   "execution_count": 11,
   "metadata": {},
   "outputs": [
    {
     "data": {
      "text/plain": [
       "1.3889296381166788e-21"
      ]
     },
     "execution_count": 11,
     "metadata": {},
     "output_type": "execute_result"
    }
   ],
   "source": [
    "results.llr_pvalue"
   ]
  },
  {
   "cell_type": "markdown",
   "metadata": {},
   "source": [
    "# PREDICTION\n",
    "\n",
    "We train and fit a powerful non-linear (and non-parametric) machine learnin classifier to the data; a Random Forest. There are many other alternatives, but tree based metods are very powerfull and there are new techniques to help identify relevant predictors.\n",
    "\n",
    "In this section, we want to test wether this model can outperform significantly other null (dummy) classifiers. If that is the case (which it is), it confirms the hypothesis that the predictors have relevant information about the nationalities of the subjects."
   ]
  },
  {
   "cell_type": "markdown",
   "metadata": {},
   "source": [
    "### Train and test with MNL regression"
   ]
  },
  {
   "cell_type": "code",
   "execution_count": 12,
   "metadata": {},
   "outputs": [
    {
     "name": "stdout",
     "output_type": "stream",
     "text": [
      "Optimization terminated successfully.\n",
      "         Current function value: 0.773547\n",
      "         Iterations 7\n"
     ]
    }
   ],
   "source": [
    "\n",
    "formula_predictors = ' + '.join(predictors)\n",
    "model = MNLogit.from_formula(target_str.format(formula_predictors), df_str.loc[y_train.index])\n",
    "results_prediction = model.fit(maxiter=200)\n",
    "ypred = results_prediction.predict(df_str.loc[y_test.index])\n",
    "y_pred =list(map(np.argmax,np.array(ypred)))\n",
    "##Meter función accuracy "
   ]
  },
  {
   "cell_type": "code",
   "execution_count": 13,
   "metadata": {},
   "outputs": [
    {
     "name": "stdout",
     "output_type": "stream",
     "text": [
      "0.23157894736842105\n"
     ]
    }
   ],
   "source": [
    "from sklearn.metrics import accuracy_score\n",
    "print(accuracy_score(y_test, y_pred))"
   ]
  },
  {
   "cell_type": "markdown",
   "metadata": {},
   "source": [
    "### Train and tune the model using k-cross fold validation"
   ]
  },
  {
   "cell_type": "code",
   "execution_count": 14,
   "metadata": {},
   "outputs": [
    {
     "name": "stdout",
     "output_type": "stream",
     "text": [
      "\n",
      "Fitting Random Forest\n",
      "\n",
      "\n",
      "Random Forest:\n",
      "Best Score:  0.6367368421052632\n",
      "Best Params:  {'max_depth': 10, 'max_features': None, 'max_samples': 0.5, 'min_samples_split': 10, 'n_estimators': 100}\n"
     ]
    }
   ],
   "source": [
    "scoring = 'accuracy' #'f1_macro' # This chooses the metric to optimise during training (there are others!)\n",
    "njobs=-1                         # This the number of cores used in your cpu (-1 means \"all of them\")\n",
    "cv=5                             # the k in k-cross-fold validation\n",
    "# RANDOM FOREST\n",
    "print('\\nFitting Random Forest\\n')\n",
    "\n",
    "rfc=RandomForestClassifier(random_state=0)\n",
    "# Parameter combinations to explore\n",
    "param_grid = { \n",
    "    'n_estimators': [75, 100,300,1000],\n",
    "    'max_features': ['auto', None],\n",
    "    'min_samples_split' :[2,6, 10, 14],\n",
    "    'max_depth' : [10, 15, 30, 50,None],\n",
    "    'max_samples' : [0.5 ,0.7, None],}\n",
    "\n",
    "\n",
    "CV_rfc = GridSearchCV(estimator=rfc, \n",
    "                  param_grid=param_grid, \n",
    "                  scoring = scoring,\n",
    "                  verbose=0,\n",
    "                  n_jobs=njobs,\n",
    "                  cv= cv)\n",
    "CV_rfc.fit(X_train, y_train)\n",
    "\n",
    "print('\\nRandom Forest:')\n",
    "print('Best Score: ', CV_rfc.best_score_)\n",
    "print('Best Params: ', CV_rfc.best_params_)\n",
    "\n"
   ]
  },
  {
   "cell_type": "markdown",
   "metadata": {},
   "source": [
    "### Evaluating the algorithm performance in the test set (unseen data)"
   ]
  },
  {
   "cell_type": "code",
   "execution_count": 15,
   "metadata": {},
   "outputs": [
    {
     "name": "stdout",
     "output_type": "stream",
     "text": [
      "Confusion Matrix:\n",
      "  [[ 2 15  2]\n",
      " [ 2 43  5]\n",
      " [ 0 15 11]] \n",
      "\n",
      "              precision    recall  f1-score   support\n",
      "\n",
      "           1       0.50      0.11      0.17        19\n",
      "           2       0.59      0.86      0.70        50\n",
      "           3       0.61      0.42      0.50        26\n",
      "\n",
      "    accuracy                           0.59        95\n",
      "   macro avg       0.57      0.46      0.46        95\n",
      "weighted avg       0.58      0.59      0.54        95\n",
      " \n",
      "\n",
      "Accuracy: 0.59\n"
     ]
    }
   ],
   "source": [
    "y_pred = CV_rfc.predict(X_test)\n",
    "print('Confusion Matrix:\\n ', confusion_matrix(y_test,y_pred),'\\n')\n",
    "print(classification_report(y_test,y_pred),'\\n')\n",
    "print('Accuracy: {0:.2f}'.format(accuracy_score(y_test, y_pred),2))"
   ]
  },
  {
   "cell_type": "markdown",
   "metadata": {},
   "source": [
    "### Compare this performance with  null models"
   ]
  },
  {
   "cell_type": "code",
   "execution_count": 16,
   "metadata": {},
   "outputs": [
    {
     "name": "stdout",
     "output_type": "stream",
     "text": [
      "2    0.552966\n",
      "3    0.262712\n",
      "1    0.184322\n",
      "Name: RELG, dtype: float64\n"
     ]
    }
   ],
   "source": [
    "#  relative prevalence of each class\n",
    "rel_prev = (y.value_counts() / len(y))\n",
    "print(rel_prev)"
   ]
  },
  {
   "cell_type": "code",
   "execution_count": 17,
   "metadata": {},
   "outputs": [
    {
     "name": "stdout",
     "output_type": "stream",
     "text": [
      "Acurracy of uniform dummy classifier:  0.16666666666666666\n"
     ]
    }
   ],
   "source": [
    "# Uniform Dummy Classifier (classifies randomly with p = 1/6)\n",
    "\n",
    "# If the classifier randomly guesses: \n",
    "print('Acurracy of uniform dummy classifier: ',(((1/6) * y.value_counts()) / len(y)).sum()) # = 1/6"
   ]
  },
  {
   "cell_type": "code",
   "execution_count": 18,
   "metadata": {},
   "outputs": [
    {
     "name": "stdout",
     "output_type": "stream",
     "text": [
      "Acurracy of stratified dummy classifier:  0.4087636455041655\n"
     ]
    }
   ],
   "source": [
    "# Stratified Dummy Classifier (classifies randomly with p ~ prevalence of each class)\n",
    "print('Acurracy of stratified dummy classifier: ',(rel_prev * y.value_counts()).sum() / len(y))"
   ]
  },
  {
   "cell_type": "code",
   "execution_count": 19,
   "metadata": {},
   "outputs": [
    {
     "name": "stdout",
     "output_type": "stream",
     "text": [
      "Acurracy of Most freq dummy classifier:  0.5529661016949152\n"
     ]
    }
   ],
   "source": [
    "# Most frequent Dummy Classifier (classifies always in the most frequent class)\n",
    "print('Acurracy of Most freq dummy classifier: ',rel_prev.max() )"
   ]
  },
  {
   "cell_type": "code",
   "execution_count": 20,
   "metadata": {},
   "outputs": [
    {
     "name": "stdout",
     "output_type": "stream",
     "text": [
      "Mean accuracy of null stratified model: 0.39 \n",
      "\n",
      "Mean accuracy (in test) of RF model: 0.59 \n",
      "\n"
     ]
    }
   ],
   "source": [
    "# SKLEARN versions of the dummy classifiers (to double check and for convinience methods)\n",
    "\n",
    "dummy = \"stratified\"# most_frequent, stratified, uniform\n",
    "dummy_clf = DummyClassifier(strategy=dummy,random_state=0) \n",
    "\n",
    " \n",
    "\n",
    "# Actual accuracy of the dummy in the same train-test split as the RF model\n",
    "dummy_clf.fit(X_train, y_train)\n",
    "dummy_score = dummy_clf.score(X_test, y_test)\n",
    "print('Mean accuracy of null ' + dummy +' model: {0:.2f}'.format(dummy_score),'\\n')\n",
    "print('Mean accuracy (in test) of RF model: {0:.2f}'.format(CV_rfc.score(X_test, y_test)),'\\n')\n",
    "\n",
    "\n"
   ]
  },
  {
   "cell_type": "code",
   "execution_count": 21,
   "metadata": {},
   "outputs": [
    {
     "name": "stdout",
     "output_type": "stream",
     "text": [
      "Confusion Matrix:\n",
      "\n",
      "  [[ 3 12  4]\n",
      " [ 6 27 17]\n",
      " [ 3 16  7]] \n",
      "\n",
      "              precision    recall  f1-score   support\n",
      "\n",
      "           1       0.25      0.16      0.19        19\n",
      "           2       0.49      0.54      0.51        50\n",
      "           3       0.25      0.27      0.26        26\n",
      "\n",
      "    accuracy                           0.39        95\n",
      "   macro avg       0.33      0.32      0.32        95\n",
      "weighted avg       0.38      0.39      0.38        95\n",
      " \n",
      "\n",
      "Accuracy: 0.39\n"
     ]
    }
   ],
   "source": [
    "# Confusion matrix and report of the selected dummy classifier\n",
    "\n",
    "y_pred_dummy = dummy_clf.predict(X_test)\n",
    "print('Confusion Matrix:\\n\\n ',confusion_matrix(y_test,y_pred_dummy),'\\n')\n",
    "print(classification_report(y_test,y_pred_dummy),'\\n')\n",
    "print('Accuracy: {0:.2f}'.format(accuracy_score(y_test, y_pred_dummy),2))\n"
   ]
  },
  {
   "cell_type": "code",
   "execution_count": 22,
   "metadata": {},
   "outputs": [
    {
     "name": "stdout",
     "output_type": "stream",
     "text": [
      "Confusion Matrix:\n",
      "\n",
      "  [[ 2 15  2]\n",
      " [ 2 43  5]\n",
      " [ 0 15 11]] \n",
      "\n",
      "              precision    recall  f1-score   support\n",
      "\n",
      "           1       0.50      0.11      0.17        19\n",
      "           2       0.59      0.86      0.70        50\n",
      "           3       0.61      0.42      0.50        26\n",
      "\n",
      "    accuracy                           0.59        95\n",
      "   macro avg       0.57      0.46      0.46        95\n",
      "weighted avg       0.58      0.59      0.54        95\n",
      " \n",
      "\n",
      "Accuracy: 0.59\n"
     ]
    }
   ],
   "source": [
    "# Just for reference, the results of the RF Model\n",
    "\n",
    "y_pred = CV_rfc.predict(X_test)\n",
    "print('Confusion Matrix:\\n\\n ', confusion_matrix(y_test,y_pred),'\\n')\n",
    "print(classification_report(y_test,y_pred),'\\n')\n",
    "print('Accuracy: {0:.2f}'.format(accuracy_score(y_test, y_pred),2))"
   ]
  },
  {
   "cell_type": "code",
   "execution_count": 23,
   "metadata": {},
   "outputs": [],
   "source": [
    "dummy_report = pd.DataFrame(classification_report(y_test,dummy_clf.predict(X_test), output_dict= True))\n",
    "\n",
    "rfc_report = pd.DataFrame(classification_report(y_test,CV_rfc.predict(X_test), output_dict= True))"
   ]
  },
  {
   "cell_type": "markdown",
   "metadata": {},
   "source": [
    "#### Increase in prediction power (percentage with respect to null model)\n",
    "\n",
    "i.e. 100% means twice as good"
   ]
  },
  {
   "cell_type": "code",
   "execution_count": 24,
   "metadata": {},
   "outputs": [
    {
     "data": {
      "text/html": [
       "<div>\n",
       "<style scoped>\n",
       "    .dataframe tbody tr th:only-of-type {\n",
       "        vertical-align: middle;\n",
       "    }\n",
       "\n",
       "    .dataframe tbody tr th {\n",
       "        vertical-align: top;\n",
       "    }\n",
       "\n",
       "    .dataframe thead th {\n",
       "        text-align: right;\n",
       "    }\n",
       "</style>\n",
       "<table border=\"1\" class=\"dataframe\">\n",
       "  <thead>\n",
       "    <tr style=\"text-align: right;\">\n",
       "      <th></th>\n",
       "      <th>1</th>\n",
       "      <th>2</th>\n",
       "      <th>3</th>\n",
       "      <th>accuracy</th>\n",
       "      <th>macro avg</th>\n",
       "      <th>weighted avg</th>\n",
       "    </tr>\n",
       "  </thead>\n",
       "  <tbody>\n",
       "    <tr>\n",
       "      <th>precision</th>\n",
       "      <td>100.00</td>\n",
       "      <td>19.99</td>\n",
       "      <td>144.44</td>\n",
       "      <td>51.35</td>\n",
       "      <td>71.57</td>\n",
       "      <td>53.21</td>\n",
       "    </tr>\n",
       "    <tr>\n",
       "      <th>recall</th>\n",
       "      <td>-33.33</td>\n",
       "      <td>59.26</td>\n",
       "      <td>57.14</td>\n",
       "      <td>51.35</td>\n",
       "      <td>43.55</td>\n",
       "      <td>51.35</td>\n",
       "    </tr>\n",
       "    <tr>\n",
       "      <th>f1-score</th>\n",
       "      <td>-10.14</td>\n",
       "      <td>35.95</td>\n",
       "      <td>92.86</td>\n",
       "      <td>51.35</td>\n",
       "      <td>41.98</td>\n",
       "      <td>41.88</td>\n",
       "    </tr>\n",
       "  </tbody>\n",
       "</table>\n",
       "</div>"
      ],
      "text/plain": [
       "                1      2       3  accuracy  macro avg  weighted avg\n",
       "precision  100.00  19.99  144.44     51.35      71.57         53.21\n",
       "recall     -33.33  59.26   57.14     51.35      43.55         51.35\n",
       "f1-score   -10.14  35.95   92.86     51.35      41.98         41.88"
      ]
     },
     "execution_count": 24,
     "metadata": {},
     "output_type": "execute_result"
    }
   ],
   "source": [
    "final_table = ((rfc_report - dummy_report)*100 / dummy_report).drop('support').round(decimals=2)\n",
    "final_table"
   ]
  },
  {
   "cell_type": "markdown",
   "metadata": {},
   "source": [
    "This significant increases further support the claim that the predictors (based on ego-network properties) have useful information to predict the countries of origin of the individuals)"
   ]
  },
  {
   "cell_type": "markdown",
   "metadata": {},
   "source": [
    "## Shap Values"
   ]
  },
  {
   "cell_type": "markdown",
   "metadata": {},
   "source": [
    "<ul>\n",
    "  Shap values are a tool to interpret our random forest model, in this case. They tell us some intuition about which part of the prediction belongs to each feature. \n",
    "</ul>\n",
    "<ul>\n",
    "A positive (negative) SHAP value indicates that the value (in this case, probability of belonging to a certain country) is reinforced (diminished) by the feature.  \n",
    "</ul>\n",
    "<ul>\n",
    "We will use 2 kind of plots at this moment. The first one one is a summary plot, a violin plot of the distribution of SHAP values. The colour indicates the value of the feature indicated at the left. This plot let us see the which features contribute the most (this is, they have high SHAP values). Features are ordered according to their contribution to the global prediction.\n",
    "</ul>\n",
    "<ul>\n",
    "The second kind of plot you will see several times after the summary plot is the dependence plot. They show the distribution of the SHAP values of a variable. The colormap plots another variable, the one the algorithm thinks it has more interaction with the current variable. It lets us distinguish between different regimes of the coloured variable. \n",
    "</ul>"
   ]
  },
  {
   "cell_type": "code",
   "execution_count": 25,
   "metadata": {},
   "outputs": [
    {
     "data": {
      "text/html": [
       "<div align='center'><img src='data:image/png;base64,iVBORw0KGgoAAAANSUhEUgAAABkAAAAWCAYAAAA1vze2AAAAGXRFWHRTb2Z0d2FyZQBBZG9iZSBJbWFnZVJlYWR5ccllPAAAAdxJREFUeNq0Vt1Rg0AQJjcpgBJiBWIFkgoMFYhPPAIVECogPuYpdJBYgXQQrMCUkA50V7+d2ZwXuXPGm9khHLu3f9+3l1nkWNvtNqfHLgpfQ1EUS3tz5nAQ0+NIsiAZSc6eDlI8M3J00B/mDuUKDk6kfOebAgW3pkdD0pFcODGW4gKKvOrAUm04MA4QDt1OEIXU9hDigfS5rC1eS5T90gltck1Xrizo257kgySZcNRzgCSxCvgiE9nckPJo2b/B2AcEkk2OwL8bD8gmOKR1GPbaCUqxEgTq0tLvgb6zfo7+DgYGkkWL2tqLDV4RSITfbHPPfJKIrWz4nJQTMPAWA7IbD6imcNaDeDfgk+4No+wZr40BL3g9eQJJCFqRQ54KiSt72lsLpE3o3MCBSxDuq4yOckU2hKXRuwBH3OyMR4g1UpyTYw6mlmBqNdUXRM1NfyF5EPI6JkcpIDBIX8jX6DR/6ckAZJ0wEAdLR8DEk6OfC1Pp8BKo6TQIwPJbvJ6toK5lmuvJoRtfK6Ym1iRYIarRo2UyYHvRN5qpakR3yoizWrouoyuXXQqI185LCw07op5ZyCRGL99h24InP0e9xdQukEKVmhzrqZuRIfwISB//cP3Wk3f8f/yR+BRgAHu00HjLcEQBAAAAAElFTkSuQmCC' /></div><script charset='utf-8'>!function(t){function e(r){if(n[r])return n[r].exports;var i=n[r]={i:r,l:!1,exports:{}};return t[r].call(i.exports,i,i.exports,e),i.l=!0,i.exports}var n={};return e.m=t,e.c=n,e.i=function(t){return t},e.d=function(t,n,r){e.o(t,n)||Object.defineProperty(t,n,{configurable:!1,enumerable:!0,get:r})},e.n=function(t){var n=t&&t.__esModule?function(){return t.default}:function(){return t};return e.d(n,\"a\",n),n},e.o=function(t,e){return Object.prototype.hasOwnProperty.call(t,e)},e.p=\"\",e(e.s=410)}([function(t,e,n){\"use strict\";function r(t,e,n,r,o,a,u,c){if(i(e),!t){var s;if(void 0===e)s=new Error(\"Minified exception occurred; use the non-minified dev environment for the full error message and additional helpful warnings.\");else{var l=[n,r,o,a,u,c],f=0;s=new Error(e.replace(/%s/g,function(){return l[f++]})),s.name=\"Invariant Violation\"}throw s.framesToPop=1,s}}var i=function(t){};t.exports=r},function(t,e,n){\"use strict\";var r=n(8),i=r;t.exports=i},function(t,e,n){\"use strict\";function r(t){for(var e=arguments.length-1,n=\"Minified React error #\"+t+\"; visit http://facebook.github.io/react/docs/error-decoder.html?invariant=\"+t,r=0;r<e;r++)n+=\"&args[]=\"+encodeURIComponent(arguments[r+1]);n+=\" for the full message or use the non-minified dev environment for full errors and additional helpful warnings.\";var i=new Error(n);throw i.name=\"Invariant Violation\",i.framesToPop=1,i}t.exports=r},function(t,e,n){\"use strict\";function r(t){if(null===t||void 0===t)throw new TypeError(\"Object.assign cannot be called with null or undefined\");return Object(t)}function i(){try{if(!Object.assign)return!1;var t=new String(\"abc\");if(t[5]=\"de\",\"5\"===Object.getOwnPropertyNames(t)[0])return!1;for(var e={},n=0;n<10;n++)e[\"_\"+String.fromCharCode(n)]=n;var r=Object.getOwnPropertyNames(e).map(function(t){return e[t]});if(\"0123456789\"!==r.join(\"\"))return!1;var i={};return\"abcdefghijklmnopqrst\".split(\"\").forEach(function(t){i[t]=t}),\"abcdefghijklmnopqrst\"===Object.keys(Object.assign({},i)).join(\"\")}catch(t){return!1}}/*\n",
       "object-assign\n",
       "(c) Sindre Sorhus\n",
       "@license MIT\n",
       "*/\n",
       "var o=Object.getOwnPropertySymbols,a=Object.prototype.hasOwnProperty,u=Object.prototype.propertyIsEnumerable;t.exports=i()?Object.assign:function(t,e){for(var n,i,c=r(t),s=1;s<arguments.length;s++){n=Object(arguments[s]);for(var l in n)a.call(n,l)&&(c[l]=n[l]);if(o){i=o(n);for(var f=0;f<i.length;f++)u.call(n,i[f])&&(c[i[f]]=n[i[f]])}}return c}},function(t,e,n){\"use strict\";function r(t,e){return 1===t.nodeType&&t.getAttribute(d)===String(e)||8===t.nodeType&&t.nodeValue===\" react-text: \"+e+\" \"||8===t.nodeType&&t.nodeValue===\" react-empty: \"+e+\" \"}function i(t){for(var e;e=t._renderedComponent;)t=e;return t}function o(t,e){var n=i(t);n._hostNode=e,e[g]=n}function a(t){var e=t._hostNode;e&&(delete e[g],t._hostNode=null)}function u(t,e){if(!(t._flags&v.hasCachedChildNodes)){var n=t._renderedChildren,a=e.firstChild;t:for(var u in n)if(n.hasOwnProperty(u)){var c=n[u],s=i(c)._domID;if(0!==s){for(;null!==a;a=a.nextSibling)if(r(a,s)){o(c,a);continue t}f(\"32\",s)}}t._flags|=v.hasCachedChildNodes}}function c(t){if(t[g])return t[g];for(var e=[];!t[g];){if(e.push(t),!t.parentNode)return null;t=t.parentNode}for(var n,r;t&&(r=t[g]);t=e.pop())n=r,e.length&&u(r,t);return n}function s(t){var e=c(t);return null!=e&&e._hostNode===t?e:null}function l(t){if(void 0===t._hostNode?f(\"33\"):void 0,t._hostNode)return t._hostNode;for(var e=[];!t._hostNode;)e.push(t),t._hostParent?void 0:f(\"34\"),t=t._hostParent;for(;e.length;t=e.pop())u(t,t._hostNode);return t._hostNode}var f=n(2),p=n(21),h=n(157),d=(n(0),p.ID_ATTRIBUTE_NAME),v=h,g=\"__reactInternalInstance$\"+Math.random().toString(36).slice(2),m={getClosestInstanceFromNode:c,getInstanceFromNode:s,getNodeFromInstance:l,precacheChildNodes:u,precacheNode:o,uncacheNode:a};t.exports=m},function(t,e,n){\"use strict\";function r(t,e,n,a){function u(e){return t(e=new Date(+e)),e}return u.floor=u,u.ceil=function(n){return t(n=new Date(n-1)),e(n,1),t(n),n},u.round=function(t){var e=u(t),n=u.ceil(t);return t-e<n-t?e:n},u.offset=function(t,n){return e(t=new Date(+t),null==n?1:Math.floor(n)),t},u.range=function(n,r,i){var o=[];if(n=u.ceil(n),i=null==i?1:Math.floor(i),!(n<r&&i>0))return o;do o.push(new Date(+n));while(e(n,i),t(n),n<r);return o},u.filter=function(n){return r(function(e){if(e>=e)for(;t(e),!n(e);)e.setTime(e-1)},function(t,r){if(t>=t)for(;--r>=0;)for(;e(t,1),!n(t););})},n&&(u.count=function(e,r){return i.setTime(+e),o.setTime(+r),t(i),t(o),Math.floor(n(i,o))},u.every=function(t){return t=Math.floor(t),isFinite(t)&&t>0?t>1?u.filter(a?function(e){return a(e)%t===0}:function(e){return u.count(0,e)%t===0}):u:null}),u}e.a=r;var i=new Date,o=new Date},function(t,e,n){\"use strict\";var r=!(\"undefined\"==typeof window||!window.document||!window.document.createElement),i={canUseDOM:r,canUseWorkers:\"undefined\"!=typeof Worker,canUseEventListeners:r&&!(!window.addEventListener&&!window.attachEvent),canUseViewport:r&&!!window.screen,isInWorker:!r};t.exports=i},function(t,e,n){\"use strict\";function r(t,e){this._groups=t,this._parents=e}function i(){return new r([[document.documentElement]],D)}var o=n(272),a=n(273),u=n(261),c=n(255),s=n(131),l=n(260),f=n(265),p=n(268),h=n(275),d=n(253),v=n(267),g=n(266),m=n(274),y=n(259),_=n(258),b=n(252),x=n(276),w=n(269),C=n(254),M=n(277),k=n(262),E=n(270),T=n(264),S=n(251),P=n(263),N=n(271),A=n(256),O=n(70),I=n(257);n.d(e,\"c\",function(){return D}),e.b=r;var D=[null];r.prototype=i.prototype={constructor:r,select:o.a,selectAll:a.a,filter:u.a,data:c.a,enter:s.a,exit:l.a,merge:f.a,order:p.a,sort:h.a,call:d.a,nodes:v.a,node:g.a,size:m.a,empty:y.a,each:_.a,attr:b.a,style:x.a,property:w.a,classed:C.a,text:M.a,html:k.a,raise:E.a,lower:T.a,append:S.a,insert:P.a,remove:N.a,datum:A.a,on:O.c,dispatch:I.a},e.a=i},function(t,e,n){\"use strict\";function r(t){return function(){return t}}var i=function(){};i.thatReturns=r,i.thatReturnsFalse=r(!1),i.thatReturnsTrue=r(!0),i.thatReturnsNull=r(null),i.thatReturnsThis=function(){return this},i.thatReturnsArgument=function(t){return t},t.exports=i},function(t,e,n){\"use strict\";var r=null;t.exports={debugTool:r}},function(t,e,n){\"use strict\";Object.defineProperty(e,\"__esModule\",{value:!0});var r=n(59);n.d(e,\"color\",function(){return r.a}),n.d(e,\"rgb\",function(){return r.b}),n.d(e,\"hsl\",function(){return r.c});var i=n(210);n.d(e,\"lab\",function(){return i.a}),n.d(e,\"hcl\",function(){return i.b});var o=n(209);n.d(e,\"cubehelix\",function(){return o.a})},function(t,e,n){\"use strict\";function r(){T.ReactReconcileTransaction&&x?void 0:l(\"123\")}function i(){this.reinitializeTransaction(),this.dirtyComponentsLength=null,this.callbackQueue=p.getPooled(),this.reconcileTransaction=T.ReactReconcileTransaction.getPooled(!0)}function o(t,e,n,i,o,a){return r(),x.batchedUpdates(t,e,n,i,o,a)}function a(t,e){return t._mountOrder-e._mountOrder}function u(t){var e=t.dirtyComponentsLength;e!==m.length?l(\"124\",e,m.length):void 0,m.sort(a),y++;for(var n=0;n<e;n++){var r=m[n],i=r._pendingCallbacks;r._pendingCallbacks=null;var o;if(d.logTopLevelRenders){var u=r;r._currentElement.type.isReactTopLevelWrapper&&(u=r._renderedComponent),o=\"React update: \"+u.getName(),console.time(o)}if(v.performUpdateIfNecessary(r,t.reconcileTransaction,y),o&&console.timeEnd(o),i)for(var c=0;c<i.length;c++)t.callbackQueue.enqueue(i[c],r.getPublicInstance())}}function c(t){return r(),x.isBatchingUpdates?(m.push(t),void(null==t._updateBatchNumber&&(t._updateBatchNumber=y+1))):void x.batchedUpdates(c,t)}function s(t,e){x.isBatchingUpdates?void 0:l(\"125\"),_.enqueue(t,e),b=!0}var l=n(2),f=n(3),p=n(155),h=n(17),d=n(160),v=n(24),g=n(53),m=(n(0),[]),y=0,_=p.getPooled(),b=!1,x=null,w={initialize:function(){this.dirtyComponentsLength=m.length},close:function(){this.dirtyComponentsLength!==m.length?(m.splice(0,this.dirtyComponentsLength),k()):m.length=0}},C={initialize:function(){this.callbackQueue.reset()},close:function(){this.callbackQueue.notifyAll()}},M=[w,C];f(i.prototype,g,{getTransactionWrappers:function(){return M},destructor:function(){this.dirtyComponentsLength=null,p.release(this.callbackQueue),this.callbackQueue=null,T.ReactReconcileTransaction.release(this.reconcileTransaction),this.reconcileTransaction=null},perform:function(t,e,n){return g.perform.call(this,this.reconcileTransaction.perform,this.reconcileTransaction,t,e,n)}}),h.addPoolingTo(i);var k=function(){for(;m.length||b;){if(m.length){var t=i.getPooled();t.perform(u,null,t),i.release(t)}if(b){b=!1;var e=_;_=p.getPooled(),e.notifyAll(),p.release(e)}}},E={injectReconcileTransaction:function(t){t?void 0:l(\"126\"),T.ReactReconcileTransaction=t},injectBatchingStrategy:function(t){t?void 0:l(\"127\"),\"function\"!=typeof t.batchedUpdates?l(\"128\"):void 0,\"boolean\"!=typeof t.isBatchingUpdates?l(\"129\"):void 0,x=t}},T={ReactReconcileTransaction:null,batchedUpdates:o,enqueueUpdate:c,flushBatchedUpdates:k,injection:E,asap:s};t.exports=T},function(t,e,n){\"use strict\";var r=n(102);n.d(e,\"c\",function(){return r.a});var i=n(18);n.d(e,\"f\",function(){return i.a});var o=n(103);n.d(e,\"d\",function(){return o.a});var a=(n(185),n(104),n(105),n(186),n(197),n(198),n(108),n(188),n(189),n(190),n(191),n(106),n(192),n(193),n(57));n.d(e,\"e\",function(){return a.a});var u=n(107);n.d(e,\"g\",function(){return u.a});var c=(n(194),n(195),n(196),n(109));n.d(e,\"a\",function(){return c.a}),n.d(e,\"b\",function(){return c.b});n(110),n(111),n(199)},function(t,e,n){\"use strict\";n.d(e,\"e\",function(){return r}),n.d(e,\"d\",function(){return i}),n.d(e,\"c\",function(){return o}),n.d(e,\"b\",function(){return a}),n.d(e,\"a\",function(){return u});var r=1e3,i=6e4,o=36e5,a=864e5,u=6048e5},function(t,e,n){\"use strict\";function r(t,e,n,r){this.dispatchConfig=t,this._targetInst=e,this.nativeEvent=n;var i=this.constructor.Interface;for(var o in i)if(i.hasOwnProperty(o)){var u=i[o];u?this[o]=u(n):\"target\"===o?this.target=r:this[o]=n[o]}var c=null!=n.defaultPrevented?n.defaultPrevented:n.returnValue===!1;return c?this.isDefaultPrevented=a.thatReturnsTrue:this.isDefaultPrevented=a.thatReturnsFalse,this.isPropagationStopped=a.thatReturnsFalse,this}var i=n(3),o=n(17),a=n(8),u=(n(1),\"function\"==typeof Proxy,[\"dispatchConfig\",\"_targetInst\",\"nativeEvent\",\"isDefaultPrevented\",\"isPropagationStopped\",\"_dispatchListeners\",\"_dispatchInstances\"]),c={type:null,target:null,currentTarget:a.thatReturnsNull,eventPhase:null,bubbles:null,cancelable:null,timeStamp:function(t){return t.timeStamp||Date.now()},defaultPrevented:null,isTrusted:null};i(r.prototype,{preventDefault:function(){this.defaultPrevented=!0;var t=this.nativeEvent;t&&(t.preventDefault?t.preventDefault():\"unknown\"!=typeof t.returnValue&&(t.returnValue=!1),this.isDefaultPrevented=a.thatReturnsTrue)},stopPropagation:function(){var t=this.nativeEvent;t&&(t.stopPropagation?t.stopPropagation():\"unknown\"!=typeof t.cancelBubble&&(t.cancelBubble=!0),this.isPropagationStopped=a.thatReturnsTrue)},persist:function(){this.isPersistent=a.thatReturnsTrue},isPersistent:a.thatReturnsFalse,destructor:function(){var t=this.constructor.Interface;for(var e in t)this[e]=null;for(var n=0;n<u.length;n++)this[u[n]]=null}}),r.Interface=c,r.augmentClass=function(t,e){var n=this,r=function(){};r.prototype=n.prototype;var a=new r;i(a,t.prototype),t.prototype=a,t.prototype.constructor=t,t.Interface=i({},n.Interface,e),t.augmentClass=n.augmentClass,o.addPoolingTo(t,o.fourArgumentPooler)},o.addPoolingTo(r,o.fourArgumentPooler),t.exports=r},function(t,e,n){\"use strict\";var r={current:null};t.exports=r},function(t,e,n){\"use strict\";n.d(e,\"a\",function(){return i}),n.d(e,\"b\",function(){return o});var r=Array.prototype,i=r.map,o=r.slice},function(t,e,n){\"use strict\";var r=n(2),i=(n(0),function(t){var e=this;if(e.instancePool.length){var n=e.instancePool.pop();return e.call(n,t),n}return new e(t)}),o=function(t,e){var n=this;if(n.instancePool.length){var r=n.instancePool.pop();return n.call(r,t,e),r}return new n(t,e)},a=function(t,e,n){var r=this;if(r.instancePool.length){var i=r.instancePool.pop();return r.call(i,t,e,n),i}return new r(t,e,n)},u=function(t,e,n,r){var i=this;if(i.instancePool.length){var o=i.instancePool.pop();return i.call(o,t,e,n,r),o}return new i(t,e,n,r)},c=function(t){var e=this;t instanceof e?void 0:r(\"25\"),t.destructor(),e.instancePool.length<e.poolSize&&e.instancePool.push(t)},s=10,l=i,f=function(t,e){var n=t;return n.instancePool=[],n.getPooled=e||l,n.poolSize||(n.poolSize=s),n.release=c,n},p={addPoolingTo:f,oneArgumentPooler:i,twoArgumentPooler:o,threeArgumentPooler:a,fourArgumentPooler:u};t.exports=p},function(t,e,n){\"use strict\";e.a=function(t,e){return t<e?-1:t>e?1:t>=e?0:NaN}},function(t,e,n){\"use strict\";e.a=function(t){return function(){return t}}},function(t,e,n){\"use strict\";function r(t){if(g){var e=t.node,n=t.children;if(n.length)for(var r=0;r<n.length;r++)m(e,n[r],null);else null!=t.html?f(e,t.html):null!=t.text&&h(e,t.text)}}function i(t,e){t.parentNode.replaceChild(e.node,t),r(e)}function o(t,e){g?t.children.push(e):t.node.appendChild(e.node)}function a(t,e){g?t.html=e:f(t.node,e)}function u(t,e){g?t.text=e:h(t.node,e)}function c(){return this.node.nodeName}function s(t){return{node:t,children:[],html:null,text:null,toString:c}}var l=n(82),f=n(55),p=n(90),h=n(171),d=1,v=11,g=\"undefined\"!=typeof document&&\"number\"==typeof document.documentMode||\"undefined\"!=typeof navigator&&\"string\"==typeof navigator.userAgent&&/\\bEdge\\/\\d/.test(navigator.userAgent),m=p(function(t,e,n){e.node.nodeType===v||e.node.nodeType===d&&\"object\"===e.node.nodeName.toLowerCase()&&(null==e.node.namespaceURI||e.node.namespaceURI===l.html)?(r(e),t.insertBefore(e.node,n)):(t.insertBefore(e.node,n),r(e))});s.insertTreeBefore=m,s.replaceChildWithTree=i,s.queueChild=o,s.queueHTML=a,s.queueText=u,t.exports=s},function(t,e,n){\"use strict\";function r(t,e){return(t&e)===e}var i=n(2),o=(n(0),{MUST_USE_PROPERTY:1,HAS_BOOLEAN_VALUE:4,HAS_NUMERIC_VALUE:8,HAS_POSITIVE_NUMERIC_VALUE:24,HAS_OVERLOADED_BOOLEAN_VALUE:32,injectDOMPropertyConfig:function(t){var e=o,n=t.Properties||{},a=t.DOMAttributeNamespaces||{},c=t.DOMAttributeNames||{},s=t.DOMPropertyNames||{},l=t.DOMMutationMethods||{};t.isCustomAttribute&&u._isCustomAttributeFunctions.push(t.isCustomAttribute);for(var f in n){u.properties.hasOwnProperty(f)?i(\"48\",f):void 0;var p=f.toLowerCase(),h=n[f],d={attributeName:p,attributeNamespace:null,propertyName:f,mutationMethod:null,mustUseProperty:r(h,e.MUST_USE_PROPERTY),hasBooleanValue:r(h,e.HAS_BOOLEAN_VALUE),hasNumericValue:r(h,e.HAS_NUMERIC_VALUE),hasPositiveNumericValue:r(h,e.HAS_POSITIVE_NUMERIC_VALUE),hasOverloadedBooleanValue:r(h,e.HAS_OVERLOADED_BOOLEAN_VALUE)};if(d.hasBooleanValue+d.hasNumericValue+d.hasOverloadedBooleanValue<=1?void 0:i(\"50\",f),c.hasOwnProperty(f)){var v=c[f];d.attributeName=v}a.hasOwnProperty(f)&&(d.attributeNamespace=a[f]),s.hasOwnProperty(f)&&(d.propertyName=s[f]),l.hasOwnProperty(f)&&(d.mutationMethod=l[f]),u.properties[f]=d}}}),a=\":A-Z_a-z\\\\u00C0-\\\\u00D6\\\\u00D8-\\\\u00F6\\\\u00F8-\\\\u02FF\\\\u0370-\\\\u037D\\\\u037F-\\\\u1FFF\\\\u200C-\\\\u200D\\\\u2070-\\\\u218F\\\\u2C00-\\\\u2FEF\\\\u3001-\\\\uD7FF\\\\uF900-\\\\uFDCF\\\\uFDF0-\\\\uFFFD\",u={ID_ATTRIBUTE_NAME:\"data-reactid\",ROOT_ATTRIBUTE_NAME:\"data-reactroot\",ATTRIBUTE_NAME_START_CHAR:a,ATTRIBUTE_NAME_CHAR:a+\"\\\\-.0-9\\\\u00B7\\\\u0300-\\\\u036F\\\\u203F-\\\\u2040\",properties:{},getPossibleStandardName:null,_isCustomAttributeFunctions:[],isCustomAttribute:function(t){for(var e=0;e<u._isCustomAttributeFunctions.length;e++){var n=u._isCustomAttributeFunctions[e];if(n(t))return!0}return!1},injection:o};t.exports=u},function(t,e,n){\"use strict\";function r(t){return\"button\"===t||\"input\"===t||\"select\"===t||\"textarea\"===t}function i(t,e,n){switch(t){case\"onClick\":case\"onClickCapture\":case\"onDoubleClick\":case\"onDoubleClickCapture\":case\"onMouseDown\":case\"onMouseDownCapture\":case\"onMouseMove\":case\"onMouseMoveCapture\":case\"onMouseUp\":case\"onMouseUpCapture\":return!(!n.disabled||!r(e));default:return!1}}var o=n(2),a=n(83),u=n(50),c=n(87),s=n(165),l=n(166),f=(n(0),{}),p=null,h=function(t,e){t&&(u.executeDispatchesInOrder(t,e),t.isPersistent()||t.constructor.release(t))},d=function(t){return h(t,!0)},v=function(t){return h(t,!1)},g=function(t){return\".\"+t._rootNodeID},m={injection:{injectEventPluginOrder:a.injectEventPluginOrder,injectEventPluginsByName:a.injectEventPluginsByName},putListener:function(t,e,n){\"function\"!=typeof n?o(\"94\",e,typeof n):void 0;var r=g(t),i=f[e]||(f[e]={});i[r]=n;var u=a.registrationNameModules[e];u&&u.didPutListener&&u.didPutListener(t,e,n)},getListener:function(t,e){var n=f[e];if(i(e,t._currentElement.type,t._currentElement.props))return null;var r=g(t);return n&&n[r]},deleteListener:function(t,e){var n=a.registrationNameModules[e];n&&n.willDeleteListener&&n.willDeleteListener(t,e);var r=f[e];if(r){var i=g(t);delete r[i]}},deleteAllListeners:function(t){var e=g(t);for(var n in f)if(f.hasOwnProperty(n)&&f[n][e]){var r=a.registrationNameModules[n];r&&r.willDeleteListener&&r.willDeleteListener(t,n),delete f[n][e]}},extractEvents:function(t,e,n,r){for(var i,o=a.plugins,u=0;u<o.length;u++){var c=o[u];if(c){var l=c.extractEvents(t,e,n,r);l&&(i=s(i,l))}}return i},enqueueEvents:function(t){t&&(p=s(p,t))},processEventQueue:function(t){var e=p;p=null,t?l(e,d):l(e,v),p?o(\"95\"):void 0,c.rethrowCaughtError()},__purge:function(){f={}},__getListenerBank:function(){return f}};t.exports=m},function(t,e,n){\"use strict\";function r(t,e,n){var r=e.dispatchConfig.phasedRegistrationNames[n];return m(t,r)}function i(t,e,n){var i=r(t,n,e);i&&(n._dispatchListeners=v(n._dispatchListeners,i),n._dispatchInstances=v(n._dispatchInstances,t))}function o(t){t&&t.dispatchConfig.phasedRegistrationNames&&d.traverseTwoPhase(t._targetInst,i,t)}function a(t){if(t&&t.dispatchConfig.phasedRegistrationNames){var e=t._targetInst,n=e?d.getParentInstance(e):null;d.traverseTwoPhase(n,i,t)}}function u(t,e,n){if(n&&n.dispatchConfig.registrationName){var r=n.dispatchConfig.registrationName,i=m(t,r);i&&(n._dispatchListeners=v(n._dispatchListeners,i),n._dispatchInstances=v(n._dispatchInstances,t))}}function c(t){t&&t.dispatchConfig.registrationName&&u(t._targetInst,null,t)}function s(t){g(t,o)}function l(t){g(t,a)}function f(t,e,n,r){d.traverseEnterLeave(n,r,u,t,e)}function p(t){g(t,c)}var h=n(22),d=n(50),v=n(165),g=n(166),m=(n(1),h.getListener),y={accumulateTwoPhaseDispatches:s,accumulateTwoPhaseDispatchesSkipTarget:l,accumulateDirectDispatches:p,accumulateEnterLeaveDispatches:f};t.exports=y},function(t,e,n){\"use strict\";function r(){i.attachRefs(this,this._currentElement)}var i=n(368),o=(n(9),n(1),{mountComponent:function(t,e,n,i,o,a){var u=t.mountComponent(e,n,i,o,a);return t._currentElement&&null!=t._currentElement.ref&&e.getReactMountReady().enqueue(r,t),u},getHostNode:function(t){return t.getHostNode()},unmountComponent:function(t,e){i.detachRefs(t,t._currentElement),t.unmountComponent(e)},receiveComponent:function(t,e,n,o){var a=t._currentElement;if(e!==a||o!==t._context){var u=i.shouldUpdateRefs(a,e);u&&i.detachRefs(t,a),t.receiveComponent(e,n,o),u&&t._currentElement&&null!=t._currentElement.ref&&n.getReactMountReady().enqueue(r,t)}},performUpdateIfNecessary:function(t,e,n){t._updateBatchNumber===n&&t.performUpdateIfNecessary(e)}});t.exports=o},function(t,e,n){\"use strict\";function r(t,e,n,r){return i.call(this,t,e,n,r)}var i=n(14),o=n(93),a={view:function(t){if(t.view)return t.view;var e=o(t);if(e.window===e)return e;var n=e.ownerDocument;return n?n.defaultView||n.parentWindow:window},detail:function(t){return t.detail||0}};i.augmentClass(r,a),t.exports=r},function(t,e,n){\"use strict\";var r=n(3),i=n(401),o=n(97),a=n(406),u=n(402),c=n(403),s=n(27),l=n(404),f=n(407),p=n(408),h=(n(1),s.createElement),d=s.createFactory,v=s.cloneElement,g=r,m={Children:{map:i.map,forEach:i.forEach,count:i.count,toArray:i.toArray,only:p},Component:o,PureComponent:a,createElement:h,cloneElement:v,isValidElement:s.isValidElement,PropTypes:l,createClass:u.createClass,createFactory:d,createMixin:function(t){return t},DOM:c,version:f,__spread:g};t.exports=m},function(t,e,n){\"use strict\";function r(t){return void 0!==t.ref}function i(t){return void 0!==t.key}var o=n(3),a=n(15),u=(n(1),n(176),Object.prototype.hasOwnProperty),c=n(174),s={key:!0,ref:!0,__self:!0,__source:!0},l=function(t,e,n,r,i,o,a){var u={$$typeof:c,type:t,key:e,ref:n,props:a,_owner:o};return u};l.createElement=function(t,e,n){var o,c={},f=null,p=null,h=null,d=null;if(null!=e){r(e)&&(p=e.ref),i(e)&&(f=\"\"+e.key),h=void 0===e.__self?null:e.__self,d=void 0===e.__source?null:e.__source;for(o in e)u.call(e,o)&&!s.hasOwnProperty(o)&&(c[o]=e[o])}var v=arguments.length-2;if(1===v)c.children=n;else if(v>1){for(var g=Array(v),m=0;m<v;m++)g[m]=arguments[m+2];c.children=g}if(t&&t.defaultProps){var y=t.defaultProps;for(o in y)void 0===c[o]&&(c[o]=y[o])}return l(t,f,p,h,d,a.current,c)},l.createFactory=function(t){var e=l.createElement.bind(null,t);return e.type=t,e},l.cloneAndReplaceKey=function(t,e){var n=l(t.type,e,t.ref,t._self,t._source,t._owner,t.props);return n},l.cloneElement=function(t,e,n){var c,f=o({},t.props),p=t.key,h=t.ref,d=t._self,v=t._source,g=t._owner;if(null!=e){r(e)&&(h=e.ref,g=a.current),i(e)&&(p=\"\"+e.key);var m;t.type&&t.type.defaultProps&&(m=t.type.defaultProps);for(c in e)u.call(e,c)&&!s.hasOwnProperty(c)&&(void 0===e[c]&&void 0!==m?f[c]=m[c]:f[c]=e[c])}var y=arguments.length-2;if(1===y)f.children=n;else if(y>1){for(var _=Array(y),b=0;b<y;b++)_[b]=arguments[b+2];f.children=_}return l(t.type,p,h,d,v,g,f)},l.isValidElement=function(t){return\"object\"==typeof t&&null!==t&&t.$$typeof===c},t.exports=l},function(t,e,n){\"use strict\";function r(t){for(var e=arguments.length-1,n=\"Minified React error #\"+t+\"; visit http://facebook.github.io/react/docs/error-decoder.html?invariant=\"+t,r=0;r<e;r++)n+=\"&args[]=\"+encodeURIComponent(arguments[r+1]);n+=\" for the full message or use the non-minified dev environment for full errors and additional helpful warnings.\";var i=new Error(n);throw i.name=\"Invariant Violation\",i.framesToPop=1,i}t.exports=r},function(t,e,n){\"use strict\";e.a=function(t){return null===t?NaN:+t}},function(t,e,n){\"use strict\";Object.defineProperty(e,\"__esModule\",{value:!0});var r=n(211);n.d(e,\"formatDefaultLocale\",function(){return r.a}),n.d(e,\"format\",function(){return r.b}),n.d(e,\"formatPrefix\",function(){return r.c});var i=n(117);n.d(e,\"formatLocale\",function(){return i.a});var o=n(115);n.d(e,\"formatSpecifier\",function(){return o.a});var a=n(215);n.d(e,\"precisionFixed\",function(){return a.a});var u=n(216);n.d(e,\"precisionPrefix\",function(){return u.a});var c=n(217);n.d(e,\"precisionRound\",function(){return c.a})},function(t,e,n){\"use strict\";var r=n(63);n.d(e,\"b\",function(){return r.a});var i=(n(118),n(62),n(119),n(121),n(43));n.d(e,\"a\",function(){return i.a});var o=(n(122),n(223));n.d(e,\"c\",function(){return o.a});var a=(n(124),n(225),n(227),n(123),n(220),n(221),n(219),n(218));n.d(e,\"d\",function(){return a.a});n(222)},function(t,e,n){\"use strict\";function r(t,e){return function(n){return t+n*e}}function i(t,e,n){return t=Math.pow(t,n),e=Math.pow(e,n)-t,n=1/n,function(r){return Math.pow(t+r*e,n)}}function o(t,e){var i=e-t;return i?r(t,i>180||i<-180?i-360*Math.round(i/360):i):n.i(c.a)(isNaN(t)?e:t)}function a(t){return 1===(t=+t)?u:function(e,r){return r-e?i(e,r,t):n.i(c.a)(isNaN(e)?r:e)}}function u(t,e){var i=e-t;return i?r(t,i):n.i(c.a)(isNaN(t)?e:t)}var c=n(120);e.b=o,e.c=a,e.a=u},function(t,e,n){\"use strict\";e.a=function(t){return t.match(/.{6}/g).map(function(t){return\"#\"+t})}},function(t,e,n){\"use strict\";function r(t){var e=t.domain;return t.ticks=function(t){var r=e();return n.i(o.a)(r[0],r[r.length-1],null==t?10:t)},t.tickFormat=function(t,r){return n.i(c.a)(e(),t,r)},t.nice=function(r){var i=e(),a=i.length-1,u=null==r?10:r,c=i[0],s=i[a],l=n.i(o.b)(c,s,u);return l&&(l=n.i(o.b)(Math.floor(c/l)*l,Math.ceil(s/l)*l,u),i[0]=Math.floor(c/l)*l,i[a]=Math.ceil(s/l)*l,e(i)),t},t}function i(){var t=n.i(u.a)(u.b,a.a);return t.copy=function(){return n.i(u.c)(t,i())},r(t)}var o=n(12),a=n(31),u=n(45),c=n(243);e.b=r,e.a=i},function(t,e,n){\"use strict\";n.d(e,\"a\",function(){return r}),n.d(e,\"b\",function(){return i}),n.d(e,\"d\",function(){return o}),n.d(e,\"c\",function(){return a});var r=1e-12,i=Math.PI,o=i/2,a=2*i},function(t,e,n){\"use strict\";e.a=function(t,e){if((r=t.length)>1)for(var n,r,i=1,o=t[e[0]],a=o.length;i<r;++i){n=o,o=t[e[i]];for(var u=0;u<a;++u)o[u][1]+=o[u][0]=isNaN(n[u][1])?n[u][0]:n[u][1]}}},function(t,e,n){\"use strict\";e.a=function(t){for(var e=t.length,n=new Array(e);--e>=0;)n[e]=e;return n}},function(t,e,n){\"use strict\";var r={};t.exports=r},function(t,e,n){(function(t,r){var i;(function(){function o(t,e){return t.set(e[0],e[1]),t}function a(t,e){return t.add(e),t}function u(t,e,n){switch(n.length){case 0:return t.call(e);case 1:return t.call(e,n[0]);case 2:return t.call(e,n[0],n[1]);case 3:return t.call(e,n[0],n[1],n[2])}return t.apply(e,n)}function c(t,e,n,r){for(var i=-1,o=null==t?0:t.length;++i<o;){var a=t[i];e(r,a,n(a),t)}return r}function s(t,e){for(var n=-1,r=null==t?0:t.length;++n<r&&e(t[n],n,t)!==!1;);return t}function l(t,e){for(var n=null==t?0:t.length;n--&&e(t[n],n,t)!==!1;);return t}function f(t,e){for(var n=-1,r=null==t?0:t.length;++n<r;)if(!e(t[n],n,t))return!1;return!0}function p(t,e){for(var n=-1,r=null==t?0:t.length,i=0,o=[];++n<r;){var a=t[n];e(a,n,t)&&(o[i++]=a)}return o}function h(t,e){var n=null==t?0:t.length;return!!n&&M(t,e,0)>-1}function d(t,e,n){for(var r=-1,i=null==t?0:t.length;++r<i;)if(n(e,t[r]))return!0;return!1}function v(t,e){for(var n=-1,r=null==t?0:t.length,i=Array(r);++n<r;)i[n]=e(t[n],n,t);return i}function g(t,e){for(var n=-1,r=e.length,i=t.length;++n<r;)t[i+n]=e[n];return t}function m(t,e,n,r){var i=-1,o=null==t?0:t.length;for(r&&o&&(n=t[++i]);++i<o;)n=e(n,t[i],i,t);return n}function y(t,e,n,r){var i=null==t?0:t.length;for(r&&i&&(n=t[--i]);i--;)n=e(n,t[i],i,t);return n}function _(t,e){for(var n=-1,r=null==t?0:t.length;++n<r;)if(e(t[n],n,t))return!0;return!1}function b(t){return t.split(\"\")}function x(t){return t.match(ze)||[]}function w(t,e,n){var r;return n(t,function(t,n,i){if(e(t,n,i))return r=n,!1}),r}function C(t,e,n,r){for(var i=t.length,o=n+(r?1:-1);r?o--:++o<i;)if(e(t[o],o,t))return o;return-1}function M(t,e,n){return e===e?Z(t,e,n):C(t,E,n)}function k(t,e,n,r){for(var i=n-1,o=t.length;++i<o;)if(r(t[i],e))return i;return-1}function E(t){return t!==t}function T(t,e){var n=null==t?0:t.length;return n?O(t,e)/n:Ut}function S(t){return function(e){return null==e?it:e[t]}}function P(t){return function(e){return null==t?it:t[e]}}function N(t,e,n,r,i){return i(t,function(t,i,o){n=r?(r=!1,t):e(n,t,i,o)}),n}function A(t,e){var n=t.length;for(t.sort(e);n--;)t[n]=t[n].value;return t}function O(t,e){for(var n,r=-1,i=t.length;++r<i;){var o=e(t[r]);o!==it&&(n=n===it?o:n+o)}return n}function I(t,e){for(var n=-1,r=Array(t);++n<t;)r[n]=e(n);return r}function D(t,e){return v(e,function(e){return[e,t[e]]})}function R(t){return function(e){return t(e)}}function L(t,e){return v(e,function(e){return t[e]})}function U(t,e){return t.has(e)}function F(t,e){for(var n=-1,r=t.length;++n<r&&M(e,t[n],0)>-1;);return n}function j(t,e){for(var n=t.length;n--&&M(e,t[n],0)>-1;);return n}function B(t,e){for(var n=t.length,r=0;n--;)t[n]===e&&++r;return r}function W(t){return\"\\\\\"+nr[t]}function V(t,e){return null==t?it:t[e]}function z(t){return Kn.test(t)}function H(t){return Gn.test(t)}function q(t){for(var e,n=[];!(e=t.next()).done;)n.push(e.value);return n}function Y(t){var e=-1,n=Array(t.size);return t.forEach(function(t,r){n[++e]=[r,t]}),n}function K(t,e){return function(n){return t(e(n))}}function G(t,e){for(var n=-1,r=t.length,i=0,o=[];++n<r;){var a=t[n];a!==e&&a!==ft||(t[n]=ft,o[i++]=n)}return o}function $(t){var e=-1,n=Array(t.size);return t.forEach(function(t){n[++e]=t}),n}function X(t){var e=-1,n=Array(t.size);return t.forEach(function(t){n[++e]=[t,t]}),n}function Z(t,e,n){for(var r=n-1,i=t.length;++r<i;)if(t[r]===e)return r;return-1}function Q(t,e,n){for(var r=n+1;r--;)if(t[r]===e)return r;return r}function J(t){return z(t)?et(t):_r(t)}function tt(t){return z(t)?nt(t):b(t)}function et(t){for(var e=qn.lastIndex=0;qn.test(t);)++e;return e}function nt(t){return t.match(qn)||[]}function rt(t){return t.match(Yn)||[]}var it,ot=\"4.17.4\",at=200,ut=\"Unsupported core-js use. Try https://npms.io/search?q=ponyfill.\",ct=\"Expected a function\",st=\"__lodash_hash_undefined__\",lt=500,ft=\"__lodash_placeholder__\",pt=1,ht=2,dt=4,vt=1,gt=2,mt=1,yt=2,_t=4,bt=8,xt=16,wt=32,Ct=64,Mt=128,kt=256,Et=512,Tt=30,St=\"...\",Pt=800,Nt=16,At=1,Ot=2,It=3,Dt=1/0,Rt=9007199254740991,Lt=1.7976931348623157e308,Ut=NaN,Ft=4294967295,jt=Ft-1,Bt=Ft>>>1,Wt=[[\"ary\",Mt],[\"bind\",mt],[\"bindKey\",yt],[\"curry\",bt],[\"curryRight\",xt],[\"flip\",Et],[\"partial\",wt],[\"partialRight\",Ct],[\"rearg\",kt]],Vt=\"[object Arguments]\",zt=\"[object Array]\",Ht=\"[object AsyncFunction]\",qt=\"[object Boolean]\",Yt=\"[object Date]\",Kt=\"[object DOMException]\",Gt=\"[object Error]\",$t=\"[object Function]\",Xt=\"[object GeneratorFunction]\",Zt=\"[object Map]\",Qt=\"[object Number]\",Jt=\"[object Null]\",te=\"[object Object]\",ee=\"[object Promise]\",ne=\"[object Proxy]\",re=\"[object RegExp]\",ie=\"[object Set]\",oe=\"[object String]\",ae=\"[object Symbol]\",ue=\"[object Undefined]\",ce=\"[object WeakMap]\",se=\"[object WeakSet]\",le=\"[object ArrayBuffer]\",fe=\"[object DataView]\",pe=\"[object Float32Array]\",he=\"[object Float64Array]\",de=\"[object Int8Array]\",ve=\"[object Int16Array]\",ge=\"[object Int32Array]\",me=\"[object Uint8Array]\",ye=\"[object Uint8ClampedArray]\",_e=\"[object Uint16Array]\",be=\"[object Uint32Array]\",xe=/\\b__p \\+= '';/g,we=/\\b(__p \\+=) '' \\+/g,Ce=/(__e\\(.*?\\)|\\b__t\\)) \\+\\n'';/g,Me=/&(?:amp|lt|gt|quot|#39);/g,ke=/[&<>\"']/g,Ee=RegExp(Me.source),Te=RegExp(ke.source),Se=/<%-([\\s\\S]+?)%>/g,Pe=/<%([\\s\\S]+?)%>/g,Ne=/<%=([\\s\\S]+?)%>/g,Ae=/\\.|\\[(?:[^[\\]]*|([\"'])(?:(?!\\1)[^\\\\]|\\\\.)*?\\1)\\]/,Oe=/^\\w*$/,Ie=/^\\./,De=/[^.[\\]]+|\\[(?:(-?\\d+(?:\\.\\d+)?)|([\"'])((?:(?!\\2)[^\\\\]|\\\\.)*?)\\2)\\]|(?=(?:\\.|\\[\\])(?:\\.|\\[\\]|$))/g,Re=/[\\\\^$.*+?()[\\]{}|]/g,Le=RegExp(Re.source),Ue=/^\\s+|\\s+$/g,Fe=/^\\s+/,je=/\\s+$/,Be=/\\{(?:\\n\\/\\* \\[wrapped with .+\\] \\*\\/)?\\n?/,We=/\\{\\n\\/\\* \\[wrapped with (.+)\\] \\*/,Ve=/,? & /,ze=/[^\\x00-\\x2f\\x3a-\\x40\\x5b-\\x60\\x7b-\\x7f]+/g,He=/\\\\(\\\\)?/g,qe=/\\$\\{([^\\\\}]*(?:\\\\.[^\\\\}]*)*)\\}/g,Ye=/\\w*$/,Ke=/^[-+]0x[0-9a-f]+$/i,Ge=/^0b[01]+$/i,$e=/^\\[object .+?Constructor\\]$/,Xe=/^0o[0-7]+$/i,Ze=/^(?:0|[1-9]\\d*)$/,Qe=/[\\xc0-\\xd6\\xd8-\\xf6\\xf8-\\xff\\u0100-\\u017f]/g,Je=/($^)/,tn=/['\\n\\r\\u2028\\u2029\\\\]/g,en=\"\\\\ud800-\\\\udfff\",nn=\"\\\\u0300-\\\\u036f\",rn=\"\\\\ufe20-\\\\ufe2f\",on=\"\\\\u20d0-\\\\u20ff\",an=nn+rn+on,un=\"\\\\u2700-\\\\u27bf\",cn=\"a-z\\\\xdf-\\\\xf6\\\\xf8-\\\\xff\",sn=\"\\\\xac\\\\xb1\\\\xd7\\\\xf7\",ln=\"\\\\x00-\\\\x2f\\\\x3a-\\\\x40\\\\x5b-\\\\x60\\\\x7b-\\\\xbf\",fn=\"\\\\u2000-\\\\u206f\",pn=\" \\\\t\\\\x0b\\\\f\\\\xa0\\\\ufeff\\\\n\\\\r\\\\u2028\\\\u2029\\\\u1680\\\\u180e\\\\u2000\\\\u2001\\\\u2002\\\\u2003\\\\u2004\\\\u2005\\\\u2006\\\\u2007\\\\u2008\\\\u2009\\\\u200a\\\\u202f\\\\u205f\\\\u3000\",hn=\"A-Z\\\\xc0-\\\\xd6\\\\xd8-\\\\xde\",dn=\"\\\\ufe0e\\\\ufe0f\",vn=sn+ln+fn+pn,gn=\"['’]\",mn=\"[\"+en+\"]\",yn=\"[\"+vn+\"]\",_n=\"[\"+an+\"]\",bn=\"\\\\d+\",xn=\"[\"+un+\"]\",wn=\"[\"+cn+\"]\",Cn=\"[^\"+en+vn+bn+un+cn+hn+\"]\",Mn=\"\\\\ud83c[\\\\udffb-\\\\udfff]\",kn=\"(?:\"+_n+\"|\"+Mn+\")\",En=\"[^\"+en+\"]\",Tn=\"(?:\\\\ud83c[\\\\udde6-\\\\uddff]){2}\",Sn=\"[\\\\ud800-\\\\udbff][\\\\udc00-\\\\udfff]\",Pn=\"[\"+hn+\"]\",Nn=\"\\\\u200d\",An=\"(?:\"+wn+\"|\"+Cn+\")\",On=\"(?:\"+Pn+\"|\"+Cn+\")\",In=\"(?:\"+gn+\"(?:d|ll|m|re|s|t|ve))?\",Dn=\"(?:\"+gn+\"(?:D|LL|M|RE|S|T|VE))?\",Rn=kn+\"?\",Ln=\"[\"+dn+\"]?\",Un=\"(?:\"+Nn+\"(?:\"+[En,Tn,Sn].join(\"|\")+\")\"+Ln+Rn+\")*\",Fn=\"\\\\d*(?:(?:1st|2nd|3rd|(?![123])\\\\dth)\\\\b)\",jn=\"\\\\d*(?:(?:1ST|2ND|3RD|(?![123])\\\\dTH)\\\\b)\",Bn=Ln+Rn+Un,Wn=\"(?:\"+[xn,Tn,Sn].join(\"|\")+\")\"+Bn,Vn=\"(?:\"+[En+_n+\"?\",_n,Tn,Sn,mn].join(\"|\")+\")\",zn=RegExp(gn,\"g\"),Hn=RegExp(_n,\"g\"),qn=RegExp(Mn+\"(?=\"+Mn+\")|\"+Vn+Bn,\"g\"),Yn=RegExp([Pn+\"?\"+wn+\"+\"+In+\"(?=\"+[yn,Pn,\"$\"].join(\"|\")+\")\",On+\"+\"+Dn+\"(?=\"+[yn,Pn+An,\"$\"].join(\"|\")+\")\",Pn+\"?\"+An+\"+\"+In,Pn+\"+\"+Dn,jn,Fn,bn,Wn].join(\"|\"),\"g\"),Kn=RegExp(\"[\"+Nn+en+an+dn+\"]\"),Gn=/[a-z][A-Z]|[A-Z]{2,}[a-z]|[0-9][a-zA-Z]|[a-zA-Z][0-9]|[^a-zA-Z0-9 ]/,$n=[\"Array\",\"Buffer\",\"DataView\",\"Date\",\"Error\",\"Float32Array\",\"Float64Array\",\"Function\",\"Int8Array\",\"Int16Array\",\"Int32Array\",\"Map\",\"Math\",\"Object\",\"Promise\",\"RegExp\",\"Set\",\"String\",\"Symbol\",\"TypeError\",\"Uint8Array\",\"Uint8ClampedArray\",\"Uint16Array\",\"Uint32Array\",\"WeakMap\",\"_\",\"clearTimeout\",\"isFinite\",\"parseInt\",\"setTimeout\"],Xn=-1,Zn={};Zn[pe]=Zn[he]=Zn[de]=Zn[ve]=Zn[ge]=Zn[me]=Zn[ye]=Zn[_e]=Zn[be]=!0,Zn[Vt]=Zn[zt]=Zn[le]=Zn[qt]=Zn[fe]=Zn[Yt]=Zn[Gt]=Zn[$t]=Zn[Zt]=Zn[Qt]=Zn[te]=Zn[re]=Zn[ie]=Zn[oe]=Zn[ce]=!1;var Qn={};Qn[Vt]=Qn[zt]=Qn[le]=Qn[fe]=Qn[qt]=Qn[Yt]=Qn[pe]=Qn[he]=Qn[de]=Qn[ve]=Qn[ge]=Qn[Zt]=Qn[Qt]=Qn[te]=Qn[re]=Qn[ie]=Qn[oe]=Qn[ae]=Qn[me]=Qn[ye]=Qn[_e]=Qn[be]=!0,Qn[Gt]=Qn[$t]=Qn[ce]=!1;var Jn={\"À\":\"A\",\"Á\":\"A\",\"Â\":\"A\",\"Ã\":\"A\",\"Ä\":\"A\",\"Å\":\"A\",\"à\":\"a\",\"á\":\"a\",\"â\":\"a\",\"ã\":\"a\",\"ä\":\"a\",\"å\":\"a\",\"Ç\":\"C\",\"ç\":\"c\",\"Ð\":\"D\",\"ð\":\"d\",\"È\":\"E\",\"É\":\"E\",\"Ê\":\"E\",\"Ë\":\"E\",\"è\":\"e\",\"é\":\"e\",\"ê\":\"e\",\"ë\":\"e\",\"Ì\":\"I\",\"Í\":\"I\",\"Î\":\"I\",\"Ï\":\"I\",\"ì\":\"i\",\"í\":\"i\",\"î\":\"i\",\"ï\":\"i\",\"Ñ\":\"N\",\"ñ\":\"n\",\"Ò\":\"O\",\"Ó\":\"O\",\"Ô\":\"O\",\"Õ\":\"O\",\"Ö\":\"O\",\"Ø\":\"O\",\"ò\":\"o\",\"ó\":\"o\",\"ô\":\"o\",\"õ\":\"o\",\"ö\":\"o\",\"ø\":\"o\",\"Ù\":\"U\",\"Ú\":\"U\",\"Û\":\"U\",\"Ü\":\"U\",\"ù\":\"u\",\"ú\":\"u\",\"û\":\"u\",\"ü\":\"u\",\"Ý\":\"Y\",\"ý\":\"y\",\"ÿ\":\"y\",\"Æ\":\"Ae\",\"æ\":\"ae\",\"Þ\":\"Th\",\"þ\":\"th\",\"ß\":\"ss\",\"Ā\":\"A\",\"Ă\":\"A\",\"Ą\":\"A\",\"ā\":\"a\",\"ă\":\"a\",\"ą\":\"a\",\"Ć\":\"C\",\"Ĉ\":\"C\",\"Ċ\":\"C\",\"Č\":\"C\",\"ć\":\"c\",\"ĉ\":\"c\",\"ċ\":\"c\",\"č\":\"c\",\"Ď\":\"D\",\"Đ\":\"D\",\"ď\":\"d\",\"đ\":\"d\",\"Ē\":\"E\",\"Ĕ\":\"E\",\"Ė\":\"E\",\"Ę\":\"E\",\"Ě\":\"E\",\"ē\":\"e\",\"ĕ\":\"e\",\"ė\":\"e\",\"ę\":\"e\",\"ě\":\"e\",\"Ĝ\":\"G\",\"Ğ\":\"G\",\"Ġ\":\"G\",\"Ģ\":\"G\",\"ĝ\":\"g\",\"ğ\":\"g\",\"ġ\":\"g\",\"ģ\":\"g\",\"Ĥ\":\"H\",\"Ħ\":\"H\",\"ĥ\":\"h\",\"ħ\":\"h\",\"Ĩ\":\"I\",\"Ī\":\"I\",\"Ĭ\":\"I\",\"Į\":\"I\",\"İ\":\"I\",\"ĩ\":\"i\",\"ī\":\"i\",\"ĭ\":\"i\",\"į\":\"i\",\"ı\":\"i\",\"Ĵ\":\"J\",\"ĵ\":\"j\",\"Ķ\":\"K\",\"ķ\":\"k\",\"ĸ\":\"k\",\"Ĺ\":\"L\",\"Ļ\":\"L\",\"Ľ\":\"L\",\"Ŀ\":\"L\",\"Ł\":\"L\",\"ĺ\":\"l\",\"ļ\":\"l\",\"ľ\":\"l\",\"ŀ\":\"l\",\"ł\":\"l\",\"Ń\":\"N\",\"Ņ\":\"N\",\"Ň\":\"N\",\"Ŋ\":\"N\",\"ń\":\"n\",\"ņ\":\"n\",\"ň\":\"n\",\"ŋ\":\"n\",\"Ō\":\"O\",\"Ŏ\":\"O\",\"Ő\":\"O\",\"ō\":\"o\",\"ŏ\":\"o\",\"ő\":\"o\",\"Ŕ\":\"R\",\"Ŗ\":\"R\",\"Ř\":\"R\",\"ŕ\":\"r\",\"ŗ\":\"r\",\"ř\":\"r\",\"Ś\":\"S\",\"Ŝ\":\"S\",\"Ş\":\"S\",\"Š\":\"S\",\"ś\":\"s\",\"ŝ\":\"s\",\"ş\":\"s\",\"š\":\"s\",\"Ţ\":\"T\",\"Ť\":\"T\",\"Ŧ\":\"T\",\"ţ\":\"t\",\"ť\":\"t\",\"ŧ\":\"t\",\"Ũ\":\"U\",\"Ū\":\"U\",\"Ŭ\":\"U\",\"Ů\":\"U\",\"Ű\":\"U\",\"Ų\":\"U\",\"ũ\":\"u\",\"ū\":\"u\",\"ŭ\":\"u\",\"ů\":\"u\",\"ű\":\"u\",\"ų\":\"u\",\"Ŵ\":\"W\",\"ŵ\":\"w\",\"Ŷ\":\"Y\",\"ŷ\":\"y\",\"Ÿ\":\"Y\",\"Ź\":\"Z\",\"Ż\":\"Z\",\"Ž\":\"Z\",\"ź\":\"z\",\"ż\":\"z\",\"ž\":\"z\",\"Ĳ\":\"IJ\",\n",
       "\"ĳ\":\"ij\",\"Œ\":\"Oe\",\"œ\":\"oe\",\"ŉ\":\"'n\",\"ſ\":\"s\"},tr={\"&\":\"&amp;\",\"<\":\"&lt;\",\">\":\"&gt;\",'\"':\"&quot;\",\"'\":\"&#39;\"},er={\"&amp;\":\"&\",\"&lt;\":\"<\",\"&gt;\":\">\",\"&quot;\":'\"',\"&#39;\":\"'\"},nr={\"\\\\\":\"\\\\\",\"'\":\"'\",\"\\n\":\"n\",\"\\r\":\"r\",\"\\u2028\":\"u2028\",\"\\u2029\":\"u2029\"},rr=parseFloat,ir=parseInt,or=\"object\"==typeof t&&t&&t.Object===Object&&t,ar=\"object\"==typeof self&&self&&self.Object===Object&&self,ur=or||ar||Function(\"return this\")(),cr=\"object\"==typeof e&&e&&!e.nodeType&&e,sr=cr&&\"object\"==typeof r&&r&&!r.nodeType&&r,lr=sr&&sr.exports===cr,fr=lr&&or.process,pr=function(){try{return fr&&fr.binding&&fr.binding(\"util\")}catch(t){}}(),hr=pr&&pr.isArrayBuffer,dr=pr&&pr.isDate,vr=pr&&pr.isMap,gr=pr&&pr.isRegExp,mr=pr&&pr.isSet,yr=pr&&pr.isTypedArray,_r=S(\"length\"),br=P(Jn),xr=P(tr),wr=P(er),Cr=function t(e){function n(t){if(sc(t)&&!xp(t)&&!(t instanceof b)){if(t instanceof i)return t;if(bl.call(t,\"__wrapped__\"))return aa(t)}return new i(t)}function r(){}function i(t,e){this.__wrapped__=t,this.__actions__=[],this.__chain__=!!e,this.__index__=0,this.__values__=it}function b(t){this.__wrapped__=t,this.__actions__=[],this.__dir__=1,this.__filtered__=!1,this.__iteratees__=[],this.__takeCount__=Ft,this.__views__=[]}function P(){var t=new b(this.__wrapped__);return t.__actions__=Bi(this.__actions__),t.__dir__=this.__dir__,t.__filtered__=this.__filtered__,t.__iteratees__=Bi(this.__iteratees__),t.__takeCount__=this.__takeCount__,t.__views__=Bi(this.__views__),t}function Z(){if(this.__filtered__){var t=new b(this);t.__dir__=-1,t.__filtered__=!0}else t=this.clone(),t.__dir__*=-1;return t}function et(){var t=this.__wrapped__.value(),e=this.__dir__,n=xp(t),r=e<0,i=n?t.length:0,o=No(0,i,this.__views__),a=o.start,u=o.end,c=u-a,s=r?u:a-1,l=this.__iteratees__,f=l.length,p=0,h=Xl(c,this.__takeCount__);if(!n||!r&&i==c&&h==c)return xi(t,this.__actions__);var d=[];t:for(;c--&&p<h;){s+=e;for(var v=-1,g=t[s];++v<f;){var m=l[v],y=m.iteratee,_=m.type,b=y(g);if(_==Ot)g=b;else if(!b){if(_==At)continue t;break t}}d[p++]=g}return d}function nt(t){var e=-1,n=null==t?0:t.length;for(this.clear();++e<n;){var r=t[e];this.set(r[0],r[1])}}function ze(){this.__data__=uf?uf(null):{},this.size=0}function en(t){var e=this.has(t)&&delete this.__data__[t];return this.size-=e?1:0,e}function nn(t){var e=this.__data__;if(uf){var n=e[t];return n===st?it:n}return bl.call(e,t)?e[t]:it}function rn(t){var e=this.__data__;return uf?e[t]!==it:bl.call(e,t)}function on(t,e){var n=this.__data__;return this.size+=this.has(t)?0:1,n[t]=uf&&e===it?st:e,this}function an(t){var e=-1,n=null==t?0:t.length;for(this.clear();++e<n;){var r=t[e];this.set(r[0],r[1])}}function un(){this.__data__=[],this.size=0}function cn(t){var e=this.__data__,n=In(e,t);if(n<0)return!1;var r=e.length-1;return n==r?e.pop():Dl.call(e,n,1),--this.size,!0}function sn(t){var e=this.__data__,n=In(e,t);return n<0?it:e[n][1]}function ln(t){return In(this.__data__,t)>-1}function fn(t,e){var n=this.__data__,r=In(n,t);return r<0?(++this.size,n.push([t,e])):n[r][1]=e,this}function pn(t){var e=-1,n=null==t?0:t.length;for(this.clear();++e<n;){var r=t[e];this.set(r[0],r[1])}}function hn(){this.size=0,this.__data__={hash:new nt,map:new(nf||an),string:new nt}}function dn(t){var e=Eo(this,t).delete(t);return this.size-=e?1:0,e}function vn(t){return Eo(this,t).get(t)}function gn(t){return Eo(this,t).has(t)}function mn(t,e){var n=Eo(this,t),r=n.size;return n.set(t,e),this.size+=n.size==r?0:1,this}function yn(t){var e=-1,n=null==t?0:t.length;for(this.__data__=new pn;++e<n;)this.add(t[e])}function _n(t){return this.__data__.set(t,st),this}function bn(t){return this.__data__.has(t)}function xn(t){var e=this.__data__=new an(t);this.size=e.size}function wn(){this.__data__=new an,this.size=0}function Cn(t){var e=this.__data__,n=e.delete(t);return this.size=e.size,n}function Mn(t){return this.__data__.get(t)}function kn(t){return this.__data__.has(t)}function En(t,e){var n=this.__data__;if(n instanceof an){var r=n.__data__;if(!nf||r.length<at-1)return r.push([t,e]),this.size=++n.size,this;n=this.__data__=new pn(r)}return n.set(t,e),this.size=n.size,this}function Tn(t,e){var n=xp(t),r=!n&&bp(t),i=!n&&!r&&Cp(t),o=!n&&!r&&!i&&Sp(t),a=n||r||i||o,u=a?I(t.length,hl):[],c=u.length;for(var s in t)!e&&!bl.call(t,s)||a&&(\"length\"==s||i&&(\"offset\"==s||\"parent\"==s)||o&&(\"buffer\"==s||\"byteLength\"==s||\"byteOffset\"==s)||Fo(s,c))||u.push(s);return u}function Sn(t){var e=t.length;return e?t[ni(0,e-1)]:it}function Pn(t,e){return na(Bi(t),jn(e,0,t.length))}function Nn(t){return na(Bi(t))}function An(t,e,n){(n===it||$u(t[e],n))&&(n!==it||e in t)||Un(t,e,n)}function On(t,e,n){var r=t[e];bl.call(t,e)&&$u(r,n)&&(n!==it||e in t)||Un(t,e,n)}function In(t,e){for(var n=t.length;n--;)if($u(t[n][0],e))return n;return-1}function Dn(t,e,n,r){return _f(t,function(t,i,o){e(r,t,n(t),o)}),r}function Rn(t,e){return t&&Wi(e,Hc(e),t)}function Ln(t,e){return t&&Wi(e,qc(e),t)}function Un(t,e,n){\"__proto__\"==e&&Fl?Fl(t,e,{configurable:!0,enumerable:!0,value:n,writable:!0}):t[e]=n}function Fn(t,e){for(var n=-1,r=e.length,i=al(r),o=null==t;++n<r;)i[n]=o?it:Wc(t,e[n]);return i}function jn(t,e,n){return t===t&&(n!==it&&(t=t<=n?t:n),e!==it&&(t=t>=e?t:e)),t}function Bn(t,e,n,r,i,o){var a,u=e&pt,c=e&ht,l=e&dt;if(n&&(a=i?n(t,r,i,o):n(t)),a!==it)return a;if(!cc(t))return t;var f=xp(t);if(f){if(a=Io(t),!u)return Bi(t,a)}else{var p=Af(t),h=p==$t||p==Xt;if(Cp(t))return Si(t,u);if(p==te||p==Vt||h&&!i){if(a=c||h?{}:Do(t),!u)return c?zi(t,Ln(a,t)):Vi(t,Rn(a,t))}else{if(!Qn[p])return i?t:{};a=Ro(t,p,Bn,u)}}o||(o=new xn);var d=o.get(t);if(d)return d;o.set(t,a);var v=l?c?wo:xo:c?qc:Hc,g=f?it:v(t);return s(g||t,function(r,i){g&&(i=r,r=t[i]),On(a,i,Bn(r,e,n,i,t,o))}),a}function Wn(t){var e=Hc(t);return function(n){return Vn(n,t,e)}}function Vn(t,e,n){var r=n.length;if(null==t)return!r;for(t=fl(t);r--;){var i=n[r],o=e[i],a=t[i];if(a===it&&!(i in t)||!o(a))return!1}return!0}function qn(t,e,n){if(\"function\"!=typeof t)throw new dl(ct);return Df(function(){t.apply(it,n)},e)}function Yn(t,e,n,r){var i=-1,o=h,a=!0,u=t.length,c=[],s=e.length;if(!u)return c;n&&(e=v(e,R(n))),r?(o=d,a=!1):e.length>=at&&(o=U,a=!1,e=new yn(e));t:for(;++i<u;){var l=t[i],f=null==n?l:n(l);if(l=r||0!==l?l:0,a&&f===f){for(var p=s;p--;)if(e[p]===f)continue t;c.push(l)}else o(e,f,r)||c.push(l)}return c}function Kn(t,e){var n=!0;return _f(t,function(t,r,i){return n=!!e(t,r,i)}),n}function Gn(t,e,n){for(var r=-1,i=t.length;++r<i;){var o=t[r],a=e(o);if(null!=a&&(u===it?a===a&&!bc(a):n(a,u)))var u=a,c=o}return c}function Jn(t,e,n,r){var i=t.length;for(n=Ec(n),n<0&&(n=-n>i?0:i+n),r=r===it||r>i?i:Ec(r),r<0&&(r+=i),r=n>r?0:Tc(r);n<r;)t[n++]=e;return t}function tr(t,e){var n=[];return _f(t,function(t,r,i){e(t,r,i)&&n.push(t)}),n}function er(t,e,n,r,i){var o=-1,a=t.length;for(n||(n=Uo),i||(i=[]);++o<a;){var u=t[o];e>0&&n(u)?e>1?er(u,e-1,n,r,i):g(i,u):r||(i[i.length]=u)}return i}function nr(t,e){return t&&xf(t,e,Hc)}function or(t,e){return t&&wf(t,e,Hc)}function ar(t,e){return p(e,function(e){return oc(t[e])})}function cr(t,e){e=Ei(e,t);for(var n=0,r=e.length;null!=t&&n<r;)t=t[ra(e[n++])];return n&&n==r?t:it}function sr(t,e,n){var r=e(t);return xp(t)?r:g(r,n(t))}function fr(t){return null==t?t===it?ue:Jt:Ul&&Ul in fl(t)?Po(t):Xo(t)}function pr(t,e){return t>e}function _r(t,e){return null!=t&&bl.call(t,e)}function Cr(t,e){return null!=t&&e in fl(t)}function kr(t,e,n){return t>=Xl(e,n)&&t<$l(e,n)}function Er(t,e,n){for(var r=n?d:h,i=t[0].length,o=t.length,a=o,u=al(o),c=1/0,s=[];a--;){var l=t[a];a&&e&&(l=v(l,R(e))),c=Xl(l.length,c),u[a]=!n&&(e||i>=120&&l.length>=120)?new yn(a&&l):it}l=t[0];var f=-1,p=u[0];t:for(;++f<i&&s.length<c;){var g=l[f],m=e?e(g):g;if(g=n||0!==g?g:0,!(p?U(p,m):r(s,m,n))){for(a=o;--a;){var y=u[a];if(!(y?U(y,m):r(t[a],m,n)))continue t}p&&p.push(m),s.push(g)}}return s}function Tr(t,e,n,r){return nr(t,function(t,i,o){e(r,n(t),i,o)}),r}function Sr(t,e,n){e=Ei(e,t),t=Qo(t,e);var r=null==t?t:t[ra(ka(e))];return null==r?it:u(r,t,n)}function Pr(t){return sc(t)&&fr(t)==Vt}function Nr(t){return sc(t)&&fr(t)==le}function Ar(t){return sc(t)&&fr(t)==Yt}function Or(t,e,n,r,i){return t===e||(null==t||null==e||!sc(t)&&!sc(e)?t!==t&&e!==e:Ir(t,e,n,r,Or,i))}function Ir(t,e,n,r,i,o){var a=xp(t),u=xp(e),c=a?zt:Af(t),s=u?zt:Af(e);c=c==Vt?te:c,s=s==Vt?te:s;var l=c==te,f=s==te,p=c==s;if(p&&Cp(t)){if(!Cp(e))return!1;a=!0,l=!1}if(p&&!l)return o||(o=new xn),a||Sp(t)?mo(t,e,n,r,i,o):yo(t,e,c,n,r,i,o);if(!(n&vt)){var h=l&&bl.call(t,\"__wrapped__\"),d=f&&bl.call(e,\"__wrapped__\");if(h||d){var v=h?t.value():t,g=d?e.value():e;return o||(o=new xn),i(v,g,n,r,o)}}return!!p&&(o||(o=new xn),_o(t,e,n,r,i,o))}function Dr(t){return sc(t)&&Af(t)==Zt}function Rr(t,e,n,r){var i=n.length,o=i,a=!r;if(null==t)return!o;for(t=fl(t);i--;){var u=n[i];if(a&&u[2]?u[1]!==t[u[0]]:!(u[0]in t))return!1}for(;++i<o;){u=n[i];var c=u[0],s=t[c],l=u[1];if(a&&u[2]){if(s===it&&!(c in t))return!1}else{var f=new xn;if(r)var p=r(s,l,c,t,e,f);if(!(p===it?Or(l,s,vt|gt,r,f):p))return!1}}return!0}function Lr(t){if(!cc(t)||zo(t))return!1;var e=oc(t)?El:$e;return e.test(ia(t))}function Ur(t){return sc(t)&&fr(t)==re}function Fr(t){return sc(t)&&Af(t)==ie}function jr(t){return sc(t)&&uc(t.length)&&!!Zn[fr(t)]}function Br(t){return\"function\"==typeof t?t:null==t?Ds:\"object\"==typeof t?xp(t)?Yr(t[0],t[1]):qr(t):Vs(t)}function Wr(t){if(!Ho(t))return Gl(t);var e=[];for(var n in fl(t))bl.call(t,n)&&\"constructor\"!=n&&e.push(n);return e}function Vr(t){if(!cc(t))return $o(t);var e=Ho(t),n=[];for(var r in t)(\"constructor\"!=r||!e&&bl.call(t,r))&&n.push(r);return n}function zr(t,e){return t<e}function Hr(t,e){var n=-1,r=Xu(t)?al(t.length):[];return _f(t,function(t,i,o){r[++n]=e(t,i,o)}),r}function qr(t){var e=To(t);return 1==e.length&&e[0][2]?Yo(e[0][0],e[0][1]):function(n){return n===t||Rr(n,t,e)}}function Yr(t,e){return Bo(t)&&qo(e)?Yo(ra(t),e):function(n){var r=Wc(n,t);return r===it&&r===e?zc(n,t):Or(e,r,vt|gt)}}function Kr(t,e,n,r,i){t!==e&&xf(e,function(o,a){if(cc(o))i||(i=new xn),Gr(t,e,a,n,Kr,r,i);else{var u=r?r(t[a],o,a+\"\",t,e,i):it;u===it&&(u=o),An(t,a,u)}},qc)}function Gr(t,e,n,r,i,o,a){var u=t[n],c=e[n],s=a.get(c);if(s)return void An(t,n,s);var l=o?o(u,c,n+\"\",t,e,a):it,f=l===it;if(f){var p=xp(c),h=!p&&Cp(c),d=!p&&!h&&Sp(c);l=c,p||h||d?xp(u)?l=u:Zu(u)?l=Bi(u):h?(f=!1,l=Si(c,!0)):d?(f=!1,l=Ri(c,!0)):l=[]:mc(c)||bp(c)?(l=u,bp(u)?l=Pc(u):(!cc(u)||r&&oc(u))&&(l=Do(c))):f=!1}f&&(a.set(c,l),i(l,c,r,o,a),a.delete(c)),An(t,n,l)}function $r(t,e){var n=t.length;if(n)return e+=e<0?n:0,Fo(e,n)?t[e]:it}function Xr(t,e,n){var r=-1;e=v(e.length?e:[Ds],R(ko()));var i=Hr(t,function(t,n,i){var o=v(e,function(e){return e(t)});return{criteria:o,index:++r,value:t}});return A(i,function(t,e){return Ui(t,e,n)})}function Zr(t,e){return Qr(t,e,function(e,n){return zc(t,n)})}function Qr(t,e,n){for(var r=-1,i=e.length,o={};++r<i;){var a=e[r],u=cr(t,a);n(u,a)&&ci(o,Ei(a,t),u)}return o}function Jr(t){return function(e){return cr(e,t)}}function ti(t,e,n,r){var i=r?k:M,o=-1,a=e.length,u=t;for(t===e&&(e=Bi(e)),n&&(u=v(t,R(n)));++o<a;)for(var c=0,s=e[o],l=n?n(s):s;(c=i(u,l,c,r))>-1;)u!==t&&Dl.call(u,c,1),Dl.call(t,c,1);return t}function ei(t,e){for(var n=t?e.length:0,r=n-1;n--;){var i=e[n];if(n==r||i!==o){var o=i;Fo(i)?Dl.call(t,i,1):yi(t,i)}}return t}function ni(t,e){return t+zl(Jl()*(e-t+1))}function ri(t,e,n,r){for(var i=-1,o=$l(Vl((e-t)/(n||1)),0),a=al(o);o--;)a[r?o:++i]=t,t+=n;return a}function ii(t,e){var n=\"\";if(!t||e<1||e>Rt)return n;do e%2&&(n+=t),e=zl(e/2),e&&(t+=t);while(e);return n}function oi(t,e){return Rf(Zo(t,e,Ds),t+\"\")}function ai(t){return Sn(rs(t))}function ui(t,e){var n=rs(t);return na(n,jn(e,0,n.length))}function ci(t,e,n,r){if(!cc(t))return t;e=Ei(e,t);for(var i=-1,o=e.length,a=o-1,u=t;null!=u&&++i<o;){var c=ra(e[i]),s=n;if(i!=a){var l=u[c];s=r?r(l,c,u):it,s===it&&(s=cc(l)?l:Fo(e[i+1])?[]:{})}On(u,c,s),u=u[c]}return t}function si(t){return na(rs(t))}function li(t,e,n){var r=-1,i=t.length;e<0&&(e=-e>i?0:i+e),n=n>i?i:n,n<0&&(n+=i),i=e>n?0:n-e>>>0,e>>>=0;for(var o=al(i);++r<i;)o[r]=t[r+e];return o}function fi(t,e){var n;return _f(t,function(t,r,i){return n=e(t,r,i),!n}),!!n}function pi(t,e,n){var r=0,i=null==t?r:t.length;if(\"number\"==typeof e&&e===e&&i<=Bt){for(;r<i;){var o=r+i>>>1,a=t[o];null!==a&&!bc(a)&&(n?a<=e:a<e)?r=o+1:i=o}return i}return hi(t,e,Ds,n)}function hi(t,e,n,r){e=n(e);for(var i=0,o=null==t?0:t.length,a=e!==e,u=null===e,c=bc(e),s=e===it;i<o;){var l=zl((i+o)/2),f=n(t[l]),p=f!==it,h=null===f,d=f===f,v=bc(f);if(a)var g=r||d;else g=s?d&&(r||p):u?d&&p&&(r||!h):c?d&&p&&!h&&(r||!v):!h&&!v&&(r?f<=e:f<e);g?i=l+1:o=l}return Xl(o,jt)}function di(t,e){for(var n=-1,r=t.length,i=0,o=[];++n<r;){var a=t[n],u=e?e(a):a;if(!n||!$u(u,c)){var c=u;o[i++]=0===a?0:a}}return o}function vi(t){return\"number\"==typeof t?t:bc(t)?Ut:+t}function gi(t){if(\"string\"==typeof t)return t;if(xp(t))return v(t,gi)+\"\";if(bc(t))return mf?mf.call(t):\"\";var e=t+\"\";return\"0\"==e&&1/t==-Dt?\"-0\":e}function mi(t,e,n){var r=-1,i=h,o=t.length,a=!0,u=[],c=u;if(n)a=!1,i=d;else if(o>=at){var s=e?null:Tf(t);if(s)return $(s);a=!1,i=U,c=new yn}else c=e?[]:u;t:for(;++r<o;){var l=t[r],f=e?e(l):l;if(l=n||0!==l?l:0,a&&f===f){for(var p=c.length;p--;)if(c[p]===f)continue t;e&&c.push(f),u.push(l)}else i(c,f,n)||(c!==u&&c.push(f),u.push(l))}return u}function yi(t,e){return e=Ei(e,t),t=Qo(t,e),null==t||delete t[ra(ka(e))]}function _i(t,e,n,r){return ci(t,e,n(cr(t,e)),r)}function bi(t,e,n,r){for(var i=t.length,o=r?i:-1;(r?o--:++o<i)&&e(t[o],o,t););return n?li(t,r?0:o,r?o+1:i):li(t,r?o+1:0,r?i:o)}function xi(t,e){var n=t;return n instanceof b&&(n=n.value()),m(e,function(t,e){return e.func.apply(e.thisArg,g([t],e.args))},n)}function wi(t,e,n){var r=t.length;if(r<2)return r?mi(t[0]):[];for(var i=-1,o=al(r);++i<r;)for(var a=t[i],u=-1;++u<r;)u!=i&&(o[i]=Yn(o[i]||a,t[u],e,n));return mi(er(o,1),e,n)}function Ci(t,e,n){for(var r=-1,i=t.length,o=e.length,a={};++r<i;){var u=r<o?e[r]:it;n(a,t[r],u)}return a}function Mi(t){return Zu(t)?t:[]}function ki(t){return\"function\"==typeof t?t:Ds}function Ei(t,e){return xp(t)?t:Bo(t,e)?[t]:Lf(Ac(t))}function Ti(t,e,n){var r=t.length;return n=n===it?r:n,!e&&n>=r?t:li(t,e,n)}function Si(t,e){if(e)return t.slice();var n=t.length,r=Nl?Nl(n):new t.constructor(n);return t.copy(r),r}function Pi(t){var e=new t.constructor(t.byteLength);return new Pl(e).set(new Pl(t)),e}function Ni(t,e){var n=e?Pi(t.buffer):t.buffer;return new t.constructor(n,t.byteOffset,t.byteLength)}function Ai(t,e,n){var r=e?n(Y(t),pt):Y(t);return m(r,o,new t.constructor)}function Oi(t){var e=new t.constructor(t.source,Ye.exec(t));return e.lastIndex=t.lastIndex,e}function Ii(t,e,n){var r=e?n($(t),pt):$(t);return m(r,a,new t.constructor)}function Di(t){return gf?fl(gf.call(t)):{}}function Ri(t,e){var n=e?Pi(t.buffer):t.buffer;return new t.constructor(n,t.byteOffset,t.length)}function Li(t,e){if(t!==e){var n=t!==it,r=null===t,i=t===t,o=bc(t),a=e!==it,u=null===e,c=e===e,s=bc(e);if(!u&&!s&&!o&&t>e||o&&a&&c&&!u&&!s||r&&a&&c||!n&&c||!i)return 1;if(!r&&!o&&!s&&t<e||s&&n&&i&&!r&&!o||u&&n&&i||!a&&i||!c)return-1}return 0}function Ui(t,e,n){for(var r=-1,i=t.criteria,o=e.criteria,a=i.length,u=n.length;++r<a;){var c=Li(i[r],o[r]);if(c){if(r>=u)return c;var s=n[r];return c*(\"desc\"==s?-1:1)}}return t.index-e.index}function Fi(t,e,n,r){for(var i=-1,o=t.length,a=n.length,u=-1,c=e.length,s=$l(o-a,0),l=al(c+s),f=!r;++u<c;)l[u]=e[u];for(;++i<a;)(f||i<o)&&(l[n[i]]=t[i]);for(;s--;)l[u++]=t[i++];return l}function ji(t,e,n,r){for(var i=-1,o=t.length,a=-1,u=n.length,c=-1,s=e.length,l=$l(o-u,0),f=al(l+s),p=!r;++i<l;)f[i]=t[i];for(var h=i;++c<s;)f[h+c]=e[c];for(;++a<u;)(p||i<o)&&(f[h+n[a]]=t[i++]);return f}function Bi(t,e){var n=-1,r=t.length;for(e||(e=al(r));++n<r;)e[n]=t[n];return e}function Wi(t,e,n,r){var i=!n;n||(n={});for(var o=-1,a=e.length;++o<a;){var u=e[o],c=r?r(n[u],t[u],u,n,t):it;c===it&&(c=t[u]),i?Un(n,u,c):On(n,u,c)}return n}function Vi(t,e){return Wi(t,Pf(t),e)}function zi(t,e){return Wi(t,Nf(t),e)}function Hi(t,e){return function(n,r){var i=xp(n)?c:Dn,o=e?e():{};return i(n,t,ko(r,2),o)}}function qi(t){return oi(function(e,n){var r=-1,i=n.length,o=i>1?n[i-1]:it,a=i>2?n[2]:it;for(o=t.length>3&&\"function\"==typeof o?(i--,o):it,a&&jo(n[0],n[1],a)&&(o=i<3?it:o,i=1),e=fl(e);++r<i;){var u=n[r];u&&t(e,u,r,o)}return e})}function Yi(t,e){return function(n,r){if(null==n)return n;if(!Xu(n))return t(n,r);for(var i=n.length,o=e?i:-1,a=fl(n);(e?o--:++o<i)&&r(a[o],o,a)!==!1;);return n}}function Ki(t){return function(e,n,r){for(var i=-1,o=fl(e),a=r(e),u=a.length;u--;){var c=a[t?u:++i];if(n(o[c],c,o)===!1)break}return e}}function Gi(t,e,n){function r(){var e=this&&this!==ur&&this instanceof r?o:t;return e.apply(i?n:this,arguments)}var i=e&mt,o=Zi(t);return r}function $i(t){return function(e){e=Ac(e);var n=z(e)?tt(e):it,r=n?n[0]:e.charAt(0),i=n?Ti(n,1).join(\"\"):e.slice(1);return r[t]()+i}}function Xi(t){return function(e){return m(Ps(ss(e).replace(zn,\"\")),t,\"\")}}function Zi(t){return function(){var e=arguments;switch(e.length){case 0:return new t;case 1:return new t(e[0]);case 2:return new t(e[0],e[1]);case 3:return new t(e[0],e[1],e[2]);case 4:return new t(e[0],e[1],e[2],e[3]);case 5:return new t(e[0],e[1],e[2],e[3],e[4]);case 6:return new t(e[0],e[1],e[2],e[3],e[4],e[5]);case 7:return new t(e[0],e[1],e[2],e[3],e[4],e[5],e[6])}var n=yf(t.prototype),r=t.apply(n,e);return cc(r)?r:n}}function Qi(t,e,n){function r(){for(var o=arguments.length,a=al(o),c=o,s=Mo(r);c--;)a[c]=arguments[c];var l=o<3&&a[0]!==s&&a[o-1]!==s?[]:G(a,s);if(o-=l.length,o<n)return so(t,e,eo,r.placeholder,it,a,l,it,it,n-o);var f=this&&this!==ur&&this instanceof r?i:t;return u(f,this,a)}var i=Zi(t);return r}function Ji(t){return function(e,n,r){var i=fl(e);if(!Xu(e)){var o=ko(n,3);e=Hc(e),n=function(t){return o(i[t],t,i)}}var a=t(e,n,r);return a>-1?i[o?e[a]:a]:it}}function to(t){return bo(function(e){var n=e.length,r=n,o=i.prototype.thru;for(t&&e.reverse();r--;){var a=e[r];if(\"function\"!=typeof a)throw new dl(ct);if(o&&!u&&\"wrapper\"==Co(a))var u=new i([],!0)}for(r=u?r:n;++r<n;){a=e[r];var c=Co(a),s=\"wrapper\"==c?Sf(a):it;u=s&&Vo(s[0])&&s[1]==(Mt|bt|wt|kt)&&!s[4].length&&1==s[9]?u[Co(s[0])].apply(u,s[3]):1==a.length&&Vo(a)?u[c]():u.thru(a)}return function(){var t=arguments,r=t[0];if(u&&1==t.length&&xp(r))return u.plant(r).value();for(var i=0,o=n?e[i].apply(this,t):r;++i<n;)o=e[i].call(this,o);return o}})}function eo(t,e,n,r,i,o,a,u,c,s){function l(){for(var m=arguments.length,y=al(m),_=m;_--;)y[_]=arguments[_];if(d)var b=Mo(l),x=B(y,b);if(r&&(y=Fi(y,r,i,d)),o&&(y=ji(y,o,a,d)),m-=x,d&&m<s){var w=G(y,b);return so(t,e,eo,l.placeholder,n,y,w,u,c,s-m)}var C=p?n:this,M=h?C[t]:t;return m=y.length,u?y=Jo(y,u):v&&m>1&&y.reverse(),f&&c<m&&(y.length=c),this&&this!==ur&&this instanceof l&&(M=g||Zi(M)),M.apply(C,y)}var f=e&Mt,p=e&mt,h=e&yt,d=e&(bt|xt),v=e&Et,g=h?it:Zi(t);return l}function no(t,e){return function(n,r){return Tr(n,t,e(r),{})}}function ro(t,e){return function(n,r){var i;if(n===it&&r===it)return e;if(n!==it&&(i=n),r!==it){if(i===it)return r;\"string\"==typeof n||\"string\"==typeof r?(n=gi(n),r=gi(r)):(n=vi(n),r=vi(r)),i=t(n,r)}return i}}function io(t){return bo(function(e){return e=v(e,R(ko())),oi(function(n){var r=this;return t(e,function(t){return u(t,r,n)})})})}function oo(t,e){e=e===it?\" \":gi(e);var n=e.length;if(n<2)return n?ii(e,t):e;var r=ii(e,Vl(t/J(e)));return z(e)?Ti(tt(r),0,t).join(\"\"):r.slice(0,t)}function ao(t,e,n,r){function i(){for(var e=-1,c=arguments.length,s=-1,l=r.length,f=al(l+c),p=this&&this!==ur&&this instanceof i?a:t;++s<l;)f[s]=r[s];for(;c--;)f[s++]=arguments[++e];return u(p,o?n:this,f)}var o=e&mt,a=Zi(t);return i}function uo(t){return function(e,n,r){return r&&\"number\"!=typeof r&&jo(e,n,r)&&(n=r=it),e=kc(e),n===it?(n=e,e=0):n=kc(n),r=r===it?e<n?1:-1:kc(r),ri(e,n,r,t)}}function co(t){return function(e,n){return\"string\"==typeof e&&\"string\"==typeof n||(e=Sc(e),n=Sc(n)),t(e,n)}}function so(t,e,n,r,i,o,a,u,c,s){var l=e&bt,f=l?a:it,p=l?it:a,h=l?o:it,d=l?it:o;e|=l?wt:Ct,e&=~(l?Ct:wt),e&_t||(e&=~(mt|yt));var v=[t,e,i,h,f,d,p,u,c,s],g=n.apply(it,v);return Vo(t)&&If(g,v),g.placeholder=r,ta(g,t,e)}function lo(t){var e=ll[t];return function(t,n){if(t=Sc(t),n=null==n?0:Xl(Ec(n),292)){var r=(Ac(t)+\"e\").split(\"e\"),i=e(r[0]+\"e\"+(+r[1]+n));return r=(Ac(i)+\"e\").split(\"e\"),+(r[0]+\"e\"+(+r[1]-n))}return e(t)}}function fo(t){return function(e){var n=Af(e);return n==Zt?Y(e):n==ie?X(e):D(e,t(e))}}function po(t,e,n,r,i,o,a,u){var c=e&yt;if(!c&&\"function\"!=typeof t)throw new dl(ct);var s=r?r.length:0;if(s||(e&=~(wt|Ct),r=i=it),a=a===it?a:$l(Ec(a),0),u=u===it?u:Ec(u),s-=i?i.length:0,e&Ct){var l=r,f=i;r=i=it}var p=c?it:Sf(t),h=[t,e,n,r,i,l,f,o,a,u];if(p&&Go(h,p),t=h[0],e=h[1],n=h[2],r=h[3],i=h[4],u=h[9]=h[9]===it?c?0:t.length:$l(h[9]-s,0),!u&&e&(bt|xt)&&(e&=~(bt|xt)),e&&e!=mt)d=e==bt||e==xt?Qi(t,e,u):e!=wt&&e!=(mt|wt)||i.length?eo.apply(it,h):ao(t,e,n,r);else var d=Gi(t,e,n);var v=p?Cf:If;return ta(v(d,h),t,e)}function ho(t,e,n,r){return t===it||$u(t,ml[n])&&!bl.call(r,n)?e:t}function vo(t,e,n,r,i,o){return cc(t)&&cc(e)&&(o.set(e,t),Kr(t,e,it,vo,o),o.delete(e)),t}function go(t){return mc(t)?it:t}function mo(t,e,n,r,i,o){var a=n&vt,u=t.length,c=e.length;if(u!=c&&!(a&&c>u))return!1;var s=o.get(t);if(s&&o.get(e))return s==e;var l=-1,f=!0,p=n&gt?new yn:it;for(o.set(t,e),o.set(e,t);++l<u;){var h=t[l],d=e[l];if(r)var v=a?r(d,h,l,e,t,o):r(h,d,l,t,e,o);if(v!==it){if(v)continue;f=!1;break}if(p){if(!_(e,function(t,e){if(!U(p,e)&&(h===t||i(h,t,n,r,o)))return p.push(e)})){f=!1;break}}else if(h!==d&&!i(h,d,n,r,o)){f=!1;break}}return o.delete(t),o.delete(e),f}function yo(t,e,n,r,i,o,a){switch(n){case fe:if(t.byteLength!=e.byteLength||t.byteOffset!=e.byteOffset)return!1;t=t.buffer,e=e.buffer;case le:return!(t.byteLength!=e.byteLength||!o(new Pl(t),new Pl(e)));case qt:case Yt:case Qt:return $u(+t,+e);case Gt:return t.name==e.name&&t.message==e.message;case re:case oe:return t==e+\"\";case Zt:var u=Y;case ie:var c=r&vt;if(u||(u=$),t.size!=e.size&&!c)return!1;var s=a.get(t);if(s)return s==e;r|=gt,a.set(t,e);var l=mo(u(t),u(e),r,i,o,a);return a.delete(t),l;case ae:if(gf)return gf.call(t)==gf.call(e)}return!1}function _o(t,e,n,r,i,o){var a=n&vt,u=xo(t),c=u.length,s=xo(e),l=s.length;if(c!=l&&!a)return!1;for(var f=c;f--;){var p=u[f];if(!(a?p in e:bl.call(e,p)))return!1}var h=o.get(t);if(h&&o.get(e))return h==e;var d=!0;o.set(t,e),o.set(e,t);for(var v=a;++f<c;){p=u[f];var g=t[p],m=e[p];if(r)var y=a?r(m,g,p,e,t,o):r(g,m,p,t,e,o);if(!(y===it?g===m||i(g,m,n,r,o):y)){d=!1;break}v||(v=\"constructor\"==p)}if(d&&!v){var _=t.constructor,b=e.constructor;_!=b&&\"constructor\"in t&&\"constructor\"in e&&!(\"function\"==typeof _&&_ instanceof _&&\"function\"==typeof b&&b instanceof b)&&(d=!1)}return o.delete(t),o.delete(e),d}function bo(t){return Rf(Zo(t,it,ma),t+\"\")}function xo(t){return sr(t,Hc,Pf)}function wo(t){return sr(t,qc,Nf)}function Co(t){for(var e=t.name+\"\",n=sf[e],r=bl.call(sf,e)?n.length:0;r--;){var i=n[r],o=i.func;if(null==o||o==t)return i.name}return e}function Mo(t){var e=bl.call(n,\"placeholder\")?n:t;return e.placeholder}function ko(){var t=n.iteratee||Rs;return t=t===Rs?Br:t,arguments.length?t(arguments[0],arguments[1]):t}function Eo(t,e){var n=t.__data__;return Wo(e)?n[\"string\"==typeof e?\"string\":\"hash\"]:n.map}function To(t){for(var e=Hc(t),n=e.length;n--;){var r=e[n],i=t[r];e[n]=[r,i,qo(i)]}return e}function So(t,e){var n=V(t,e);return Lr(n)?n:it}function Po(t){var e=bl.call(t,Ul),n=t[Ul];try{t[Ul]=it;var r=!0}catch(t){}var i=Cl.call(t);return r&&(e?t[Ul]=n:delete t[Ul]),i}function No(t,e,n){for(var r=-1,i=n.length;++r<i;){var o=n[r],a=o.size;switch(o.type){case\"drop\":t+=a;break;case\"dropRight\":e-=a;break;case\"take\":e=Xl(e,t+a);break;case\"takeRight\":t=$l(t,e-a)}}return{start:t,end:e}}function Ao(t){var e=t.match(We);return e?e[1].split(Ve):[]}function Oo(t,e,n){e=Ei(e,t);for(var r=-1,i=e.length,o=!1;++r<i;){var a=ra(e[r]);if(!(o=null!=t&&n(t,a)))break;t=t[a]}return o||++r!=i?o:(i=null==t?0:t.length,!!i&&uc(i)&&Fo(a,i)&&(xp(t)||bp(t)))}function Io(t){var e=t.length,n=t.constructor(e);return e&&\"string\"==typeof t[0]&&bl.call(t,\"index\")&&(n.index=t.index,n.input=t.input),n}function Do(t){return\"function\"!=typeof t.constructor||Ho(t)?{}:yf(Al(t))}function Ro(t,e,n,r){var i=t.constructor;switch(e){case le:return Pi(t);case qt:case Yt:return new i(+t);case fe:return Ni(t,r);case pe:case he:case de:case ve:case ge:case me:case ye:case _e:case be:return Ri(t,r);case Zt:return Ai(t,r,n);case Qt:case oe:return new i(t);case re:return Oi(t);case ie:return Ii(t,r,n);case ae:return Di(t)}}function Lo(t,e){var n=e.length;if(!n)return t;var r=n-1;return e[r]=(n>1?\"& \":\"\")+e[r],e=e.join(n>2?\", \":\" \"),t.replace(Be,\"{\\n/* [wrapped with \"+e+\"] */\\n\")}function Uo(t){return xp(t)||bp(t)||!!(Rl&&t&&t[Rl])}function Fo(t,e){return e=null==e?Rt:e,!!e&&(\"number\"==typeof t||Ze.test(t))&&t>-1&&t%1==0&&t<e}function jo(t,e,n){if(!cc(n))return!1;var r=typeof e;return!!(\"number\"==r?Xu(n)&&Fo(e,n.length):\"string\"==r&&e in n)&&$u(n[e],t)}function Bo(t,e){if(xp(t))return!1;var n=typeof t;return!(\"number\"!=n&&\"symbol\"!=n&&\"boolean\"!=n&&null!=t&&!bc(t))||(Oe.test(t)||!Ae.test(t)||null!=e&&t in fl(e))}function Wo(t){var e=typeof t;return\"string\"==e||\"number\"==e||\"symbol\"==e||\"boolean\"==e?\"__proto__\"!==t:null===t}function Vo(t){var e=Co(t),r=n[e];if(\"function\"!=typeof r||!(e in b.prototype))return!1;if(t===r)return!0;var i=Sf(r);return!!i&&t===i[0]}function zo(t){return!!wl&&wl in t}function Ho(t){var e=t&&t.constructor,n=\"function\"==typeof e&&e.prototype||ml;return t===n}function qo(t){return t===t&&!cc(t)}function Yo(t,e){return function(n){return null!=n&&(n[t]===e&&(e!==it||t in fl(n)))}}function Ko(t){var e=Ru(t,function(t){return n.size===lt&&n.clear(),t}),n=e.cache;return e}function Go(t,e){var n=t[1],r=e[1],i=n|r,o=i<(mt|yt|Mt),a=r==Mt&&n==bt||r==Mt&&n==kt&&t[7].length<=e[8]||r==(Mt|kt)&&e[7].length<=e[8]&&n==bt;if(!o&&!a)return t;r&mt&&(t[2]=e[2],i|=n&mt?0:_t);var u=e[3];if(u){var c=t[3];t[3]=c?Fi(c,u,e[4]):u,t[4]=c?G(t[3],ft):e[4]}return u=e[5],u&&(c=t[5],t[5]=c?ji(c,u,e[6]):u,t[6]=c?G(t[5],ft):e[6]),u=e[7],u&&(t[7]=u),r&Mt&&(t[8]=null==t[8]?e[8]:Xl(t[8],e[8])),null==t[9]&&(t[9]=e[9]),t[0]=e[0],t[1]=i,t}function $o(t){var e=[];if(null!=t)for(var n in fl(t))e.push(n);return e}function Xo(t){return Cl.call(t)}function Zo(t,e,n){return e=$l(e===it?t.length-1:e,0),function(){for(var r=arguments,i=-1,o=$l(r.length-e,0),a=al(o);++i<o;)a[i]=r[e+i];i=-1;for(var c=al(e+1);++i<e;)c[i]=r[i];return c[e]=n(a),u(t,this,c)}}function Qo(t,e){return e.length<2?t:cr(t,li(e,0,-1))}function Jo(t,e){for(var n=t.length,r=Xl(e.length,n),i=Bi(t);r--;){var o=e[r];t[r]=Fo(o,n)?i[o]:it}return t}function ta(t,e,n){var r=e+\"\";return Rf(t,Lo(r,oa(Ao(r),n)))}function ea(t){var e=0,n=0;return function(){var r=Zl(),i=Nt-(r-n);if(n=r,i>0){if(++e>=Pt)return arguments[0]}else e=0;return t.apply(it,arguments)}}function na(t,e){var n=-1,r=t.length,i=r-1;for(e=e===it?r:e;++n<e;){var o=ni(n,i),a=t[o];t[o]=t[n],t[n]=a}return t.length=e,t}function ra(t){if(\"string\"==typeof t||bc(t))return t;var e=t+\"\";return\"0\"==e&&1/t==-Dt?\"-0\":e}function ia(t){if(null!=t){try{return _l.call(t)}catch(t){}try{return t+\"\"}catch(t){}}return\"\"}function oa(t,e){return s(Wt,function(n){var r=\"_.\"+n[0];e&n[1]&&!h(t,r)&&t.push(r)}),t.sort()}function aa(t){if(t instanceof b)return t.clone();var e=new i(t.__wrapped__,t.__chain__);return e.__actions__=Bi(t.__actions__),e.__index__=t.__index__,e.__values__=t.__values__,e}function ua(t,e,n){e=(n?jo(t,e,n):e===it)?1:$l(Ec(e),0);var r=null==t?0:t.length;if(!r||e<1)return[];for(var i=0,o=0,a=al(Vl(r/e));i<r;)a[o++]=li(t,i,i+=e);return a}function ca(t){for(var e=-1,n=null==t?0:t.length,r=0,i=[];++e<n;){var o=t[e];o&&(i[r++]=o)}return i}function sa(){var t=arguments.length;if(!t)return[];for(var e=al(t-1),n=arguments[0],r=t;r--;)e[r-1]=arguments[r];return g(xp(n)?Bi(n):[n],er(e,1))}function la(t,e,n){var r=null==t?0:t.length;return r?(e=n||e===it?1:Ec(e),li(t,e<0?0:e,r)):[]}function fa(t,e,n){var r=null==t?0:t.length;return r?(e=n||e===it?1:Ec(e),e=r-e,li(t,0,e<0?0:e)):[]}function pa(t,e){return t&&t.length?bi(t,ko(e,3),!0,!0):[]}function ha(t,e){return t&&t.length?bi(t,ko(e,3),!0):[]}function da(t,e,n,r){var i=null==t?0:t.length;return i?(n&&\"number\"!=typeof n&&jo(t,e,n)&&(n=0,r=i),Jn(t,e,n,r)):[]}function va(t,e,n){var r=null==t?0:t.length;if(!r)return-1;var i=null==n?0:Ec(n);return i<0&&(i=$l(r+i,0)),C(t,ko(e,3),i)}function ga(t,e,n){var r=null==t?0:t.length;if(!r)return-1;var i=r-1;return n!==it&&(i=Ec(n),i=n<0?$l(r+i,0):Xl(i,r-1)),C(t,ko(e,3),i,!0)}function ma(t){var e=null==t?0:t.length;return e?er(t,1):[]}function ya(t){var e=null==t?0:t.length;return e?er(t,Dt):[]}function _a(t,e){var n=null==t?0:t.length;return n?(e=e===it?1:Ec(e),er(t,e)):[]}function ba(t){for(var e=-1,n=null==t?0:t.length,r={};++e<n;){var i=t[e];r[i[0]]=i[1]}return r}function xa(t){return t&&t.length?t[0]:it}function wa(t,e,n){var r=null==t?0:t.length;if(!r)return-1;var i=null==n?0:Ec(n);return i<0&&(i=$l(r+i,0)),M(t,e,i)}function Ca(t){var e=null==t?0:t.length;return e?li(t,0,-1):[]}function Ma(t,e){return null==t?\"\":Kl.call(t,e)}function ka(t){var e=null==t?0:t.length;return e?t[e-1]:it}function Ea(t,e,n){var r=null==t?0:t.length;if(!r)return-1;var i=r;return n!==it&&(i=Ec(n),i=i<0?$l(r+i,0):Xl(i,r-1)),e===e?Q(t,e,i):C(t,E,i,!0)}function Ta(t,e){return t&&t.length?$r(t,Ec(e)):it}function Sa(t,e){return t&&t.length&&e&&e.length?ti(t,e):t}function Pa(t,e,n){return t&&t.length&&e&&e.length?ti(t,e,ko(n,2)):t}function Na(t,e,n){return t&&t.length&&e&&e.length?ti(t,e,it,n):t}function Aa(t,e){var n=[];if(!t||!t.length)return n;var r=-1,i=[],o=t.length;for(e=ko(e,3);++r<o;){var a=t[r];e(a,r,t)&&(n.push(a),i.push(r))}return ei(t,i),n}function Oa(t){return null==t?t:tf.call(t)}function Ia(t,e,n){var r=null==t?0:t.length;return r?(n&&\"number\"!=typeof n&&jo(t,e,n)?(e=0,n=r):(e=null==e?0:Ec(e),n=n===it?r:Ec(n)),li(t,e,n)):[]}function Da(t,e){return pi(t,e)}function Ra(t,e,n){return hi(t,e,ko(n,2))}function La(t,e){var n=null==t?0:t.length;if(n){var r=pi(t,e);if(r<n&&$u(t[r],e))return r}return-1}function Ua(t,e){return pi(t,e,!0)}function Fa(t,e,n){return hi(t,e,ko(n,2),!0)}function ja(t,e){var n=null==t?0:t.length;if(n){var r=pi(t,e,!0)-1;if($u(t[r],e))return r}return-1}function Ba(t){return t&&t.length?di(t):[]}function Wa(t,e){return t&&t.length?di(t,ko(e,2)):[]}function Va(t){var e=null==t?0:t.length;return e?li(t,1,e):[]}function za(t,e,n){return t&&t.length?(e=n||e===it?1:Ec(e),li(t,0,e<0?0:e)):[]}function Ha(t,e,n){var r=null==t?0:t.length;return r?(e=n||e===it?1:Ec(e),e=r-e,li(t,e<0?0:e,r)):[]}function qa(t,e){return t&&t.length?bi(t,ko(e,3),!1,!0):[]}function Ya(t,e){return t&&t.length?bi(t,ko(e,3)):[]}function Ka(t){return t&&t.length?mi(t):[]}function Ga(t,e){return t&&t.length?mi(t,ko(e,2)):[]}function $a(t,e){return e=\"function\"==typeof e?e:it,t&&t.length?mi(t,it,e):[]}function Xa(t){if(!t||!t.length)return[];var e=0;return t=p(t,function(t){if(Zu(t))return e=$l(t.length,e),!0}),I(e,function(e){return v(t,S(e))})}function Za(t,e){if(!t||!t.length)return[];var n=Xa(t);return null==e?n:v(n,function(t){return u(e,it,t)})}function Qa(t,e){return Ci(t||[],e||[],On)}function Ja(t,e){return Ci(t||[],e||[],ci)}function tu(t){var e=n(t);return e.__chain__=!0,e}function eu(t,e){return e(t),t}function nu(t,e){return e(t)}function ru(){return tu(this)}function iu(){return new i(this.value(),this.__chain__)}function ou(){this.__values__===it&&(this.__values__=Mc(this.value()));var t=this.__index__>=this.__values__.length,e=t?it:this.__values__[this.__index__++];return{done:t,value:e}}function au(){return this}function uu(t){for(var e,n=this;n instanceof r;){var i=aa(n);i.__index__=0,i.__values__=it,e?o.__wrapped__=i:e=i;var o=i;n=n.__wrapped__}return o.__wrapped__=t,e}function cu(){var t=this.__wrapped__;if(t instanceof b){var e=t;return this.__actions__.length&&(e=new b(this)),e=e.reverse(),e.__actions__.push({func:nu,args:[Oa],thisArg:it}),new i(e,this.__chain__)}return this.thru(Oa)}function su(){return xi(this.__wrapped__,this.__actions__)}function lu(t,e,n){\n",
       "var r=xp(t)?f:Kn;return n&&jo(t,e,n)&&(e=it),r(t,ko(e,3))}function fu(t,e){var n=xp(t)?p:tr;return n(t,ko(e,3))}function pu(t,e){return er(yu(t,e),1)}function hu(t,e){return er(yu(t,e),Dt)}function du(t,e,n){return n=n===it?1:Ec(n),er(yu(t,e),n)}function vu(t,e){var n=xp(t)?s:_f;return n(t,ko(e,3))}function gu(t,e){var n=xp(t)?l:bf;return n(t,ko(e,3))}function mu(t,e,n,r){t=Xu(t)?t:rs(t),n=n&&!r?Ec(n):0;var i=t.length;return n<0&&(n=$l(i+n,0)),_c(t)?n<=i&&t.indexOf(e,n)>-1:!!i&&M(t,e,n)>-1}function yu(t,e){var n=xp(t)?v:Hr;return n(t,ko(e,3))}function _u(t,e,n,r){return null==t?[]:(xp(e)||(e=null==e?[]:[e]),n=r?it:n,xp(n)||(n=null==n?[]:[n]),Xr(t,e,n))}function bu(t,e,n){var r=xp(t)?m:N,i=arguments.length<3;return r(t,ko(e,4),n,i,_f)}function xu(t,e,n){var r=xp(t)?y:N,i=arguments.length<3;return r(t,ko(e,4),n,i,bf)}function wu(t,e){var n=xp(t)?p:tr;return n(t,Lu(ko(e,3)))}function Cu(t){var e=xp(t)?Sn:ai;return e(t)}function Mu(t,e,n){e=(n?jo(t,e,n):e===it)?1:Ec(e);var r=xp(t)?Pn:ui;return r(t,e)}function ku(t){var e=xp(t)?Nn:si;return e(t)}function Eu(t){if(null==t)return 0;if(Xu(t))return _c(t)?J(t):t.length;var e=Af(t);return e==Zt||e==ie?t.size:Wr(t).length}function Tu(t,e,n){var r=xp(t)?_:fi;return n&&jo(t,e,n)&&(e=it),r(t,ko(e,3))}function Su(t,e){if(\"function\"!=typeof e)throw new dl(ct);return t=Ec(t),function(){if(--t<1)return e.apply(this,arguments)}}function Pu(t,e,n){return e=n?it:e,e=t&&null==e?t.length:e,po(t,Mt,it,it,it,it,e)}function Nu(t,e){var n;if(\"function\"!=typeof e)throw new dl(ct);return t=Ec(t),function(){return--t>0&&(n=e.apply(this,arguments)),t<=1&&(e=it),n}}function Au(t,e,n){e=n?it:e;var r=po(t,bt,it,it,it,it,it,e);return r.placeholder=Au.placeholder,r}function Ou(t,e,n){e=n?it:e;var r=po(t,xt,it,it,it,it,it,e);return r.placeholder=Ou.placeholder,r}function Iu(t,e,n){function r(e){var n=p,r=h;return p=h=it,y=e,v=t.apply(r,n)}function i(t){return y=t,g=Df(u,e),_?r(t):v}function o(t){var n=t-m,r=t-y,i=e-n;return b?Xl(i,d-r):i}function a(t){var n=t-m,r=t-y;return m===it||n>=e||n<0||b&&r>=d}function u(){var t=sp();return a(t)?c(t):void(g=Df(u,o(t)))}function c(t){return g=it,x&&p?r(t):(p=h=it,v)}function s(){g!==it&&Ef(g),y=0,p=m=h=g=it}function l(){return g===it?v:c(sp())}function f(){var t=sp(),n=a(t);if(p=arguments,h=this,m=t,n){if(g===it)return i(m);if(b)return g=Df(u,e),r(m)}return g===it&&(g=Df(u,e)),v}var p,h,d,v,g,m,y=0,_=!1,b=!1,x=!0;if(\"function\"!=typeof t)throw new dl(ct);return e=Sc(e)||0,cc(n)&&(_=!!n.leading,b=\"maxWait\"in n,d=b?$l(Sc(n.maxWait)||0,e):d,x=\"trailing\"in n?!!n.trailing:x),f.cancel=s,f.flush=l,f}function Du(t){return po(t,Et)}function Ru(t,e){if(\"function\"!=typeof t||null!=e&&\"function\"!=typeof e)throw new dl(ct);var n=function(){var r=arguments,i=e?e.apply(this,r):r[0],o=n.cache;if(o.has(i))return o.get(i);var a=t.apply(this,r);return n.cache=o.set(i,a)||o,a};return n.cache=new(Ru.Cache||pn),n}function Lu(t){if(\"function\"!=typeof t)throw new dl(ct);return function(){var e=arguments;switch(e.length){case 0:return!t.call(this);case 1:return!t.call(this,e[0]);case 2:return!t.call(this,e[0],e[1]);case 3:return!t.call(this,e[0],e[1],e[2])}return!t.apply(this,e)}}function Uu(t){return Nu(2,t)}function Fu(t,e){if(\"function\"!=typeof t)throw new dl(ct);return e=e===it?e:Ec(e),oi(t,e)}function ju(t,e){if(\"function\"!=typeof t)throw new dl(ct);return e=null==e?0:$l(Ec(e),0),oi(function(n){var r=n[e],i=Ti(n,0,e);return r&&g(i,r),u(t,this,i)})}function Bu(t,e,n){var r=!0,i=!0;if(\"function\"!=typeof t)throw new dl(ct);return cc(n)&&(r=\"leading\"in n?!!n.leading:r,i=\"trailing\"in n?!!n.trailing:i),Iu(t,e,{leading:r,maxWait:e,trailing:i})}function Wu(t){return Pu(t,1)}function Vu(t,e){return vp(ki(e),t)}function zu(){if(!arguments.length)return[];var t=arguments[0];return xp(t)?t:[t]}function Hu(t){return Bn(t,dt)}function qu(t,e){return e=\"function\"==typeof e?e:it,Bn(t,dt,e)}function Yu(t){return Bn(t,pt|dt)}function Ku(t,e){return e=\"function\"==typeof e?e:it,Bn(t,pt|dt,e)}function Gu(t,e){return null==e||Vn(t,e,Hc(e))}function $u(t,e){return t===e||t!==t&&e!==e}function Xu(t){return null!=t&&uc(t.length)&&!oc(t)}function Zu(t){return sc(t)&&Xu(t)}function Qu(t){return t===!0||t===!1||sc(t)&&fr(t)==qt}function Ju(t){return sc(t)&&1===t.nodeType&&!mc(t)}function tc(t){if(null==t)return!0;if(Xu(t)&&(xp(t)||\"string\"==typeof t||\"function\"==typeof t.splice||Cp(t)||Sp(t)||bp(t)))return!t.length;var e=Af(t);if(e==Zt||e==ie)return!t.size;if(Ho(t))return!Wr(t).length;for(var n in t)if(bl.call(t,n))return!1;return!0}function ec(t,e){return Or(t,e)}function nc(t,e,n){n=\"function\"==typeof n?n:it;var r=n?n(t,e):it;return r===it?Or(t,e,it,n):!!r}function rc(t){if(!sc(t))return!1;var e=fr(t);return e==Gt||e==Kt||\"string\"==typeof t.message&&\"string\"==typeof t.name&&!mc(t)}function ic(t){return\"number\"==typeof t&&Yl(t)}function oc(t){if(!cc(t))return!1;var e=fr(t);return e==$t||e==Xt||e==Ht||e==ne}function ac(t){return\"number\"==typeof t&&t==Ec(t)}function uc(t){return\"number\"==typeof t&&t>-1&&t%1==0&&t<=Rt}function cc(t){var e=typeof t;return null!=t&&(\"object\"==e||\"function\"==e)}function sc(t){return null!=t&&\"object\"==typeof t}function lc(t,e){return t===e||Rr(t,e,To(e))}function fc(t,e,n){return n=\"function\"==typeof n?n:it,Rr(t,e,To(e),n)}function pc(t){return gc(t)&&t!=+t}function hc(t){if(Of(t))throw new cl(ut);return Lr(t)}function dc(t){return null===t}function vc(t){return null==t}function gc(t){return\"number\"==typeof t||sc(t)&&fr(t)==Qt}function mc(t){if(!sc(t)||fr(t)!=te)return!1;var e=Al(t);if(null===e)return!0;var n=bl.call(e,\"constructor\")&&e.constructor;return\"function\"==typeof n&&n instanceof n&&_l.call(n)==Ml}function yc(t){return ac(t)&&t>=-Rt&&t<=Rt}function _c(t){return\"string\"==typeof t||!xp(t)&&sc(t)&&fr(t)==oe}function bc(t){return\"symbol\"==typeof t||sc(t)&&fr(t)==ae}function xc(t){return t===it}function wc(t){return sc(t)&&Af(t)==ce}function Cc(t){return sc(t)&&fr(t)==se}function Mc(t){if(!t)return[];if(Xu(t))return _c(t)?tt(t):Bi(t);if(Ll&&t[Ll])return q(t[Ll]());var e=Af(t),n=e==Zt?Y:e==ie?$:rs;return n(t)}function kc(t){if(!t)return 0===t?t:0;if(t=Sc(t),t===Dt||t===-Dt){var e=t<0?-1:1;return e*Lt}return t===t?t:0}function Ec(t){var e=kc(t),n=e%1;return e===e?n?e-n:e:0}function Tc(t){return t?jn(Ec(t),0,Ft):0}function Sc(t){if(\"number\"==typeof t)return t;if(bc(t))return Ut;if(cc(t)){var e=\"function\"==typeof t.valueOf?t.valueOf():t;t=cc(e)?e+\"\":e}if(\"string\"!=typeof t)return 0===t?t:+t;t=t.replace(Ue,\"\");var n=Ge.test(t);return n||Xe.test(t)?ir(t.slice(2),n?2:8):Ke.test(t)?Ut:+t}function Pc(t){return Wi(t,qc(t))}function Nc(t){return t?jn(Ec(t),-Rt,Rt):0===t?t:0}function Ac(t){return null==t?\"\":gi(t)}function Oc(t,e){var n=yf(t);return null==e?n:Rn(n,e)}function Ic(t,e){return w(t,ko(e,3),nr)}function Dc(t,e){return w(t,ko(e,3),or)}function Rc(t,e){return null==t?t:xf(t,ko(e,3),qc)}function Lc(t,e){return null==t?t:wf(t,ko(e,3),qc)}function Uc(t,e){return t&&nr(t,ko(e,3))}function Fc(t,e){return t&&or(t,ko(e,3))}function jc(t){return null==t?[]:ar(t,Hc(t))}function Bc(t){return null==t?[]:ar(t,qc(t))}function Wc(t,e,n){var r=null==t?it:cr(t,e);return r===it?n:r}function Vc(t,e){return null!=t&&Oo(t,e,_r)}function zc(t,e){return null!=t&&Oo(t,e,Cr)}function Hc(t){return Xu(t)?Tn(t):Wr(t)}function qc(t){return Xu(t)?Tn(t,!0):Vr(t)}function Yc(t,e){var n={};return e=ko(e,3),nr(t,function(t,r,i){Un(n,e(t,r,i),t)}),n}function Kc(t,e){var n={};return e=ko(e,3),nr(t,function(t,r,i){Un(n,r,e(t,r,i))}),n}function Gc(t,e){return $c(t,Lu(ko(e)))}function $c(t,e){if(null==t)return{};var n=v(wo(t),function(t){return[t]});return e=ko(e),Qr(t,n,function(t,n){return e(t,n[0])})}function Xc(t,e,n){e=Ei(e,t);var r=-1,i=e.length;for(i||(i=1,t=it);++r<i;){var o=null==t?it:t[ra(e[r])];o===it&&(r=i,o=n),t=oc(o)?o.call(t):o}return t}function Zc(t,e,n){return null==t?t:ci(t,e,n)}function Qc(t,e,n,r){return r=\"function\"==typeof r?r:it,null==t?t:ci(t,e,n,r)}function Jc(t,e,n){var r=xp(t),i=r||Cp(t)||Sp(t);if(e=ko(e,4),null==n){var o=t&&t.constructor;n=i?r?new o:[]:cc(t)&&oc(o)?yf(Al(t)):{}}return(i?s:nr)(t,function(t,r,i){return e(n,t,r,i)}),n}function ts(t,e){return null==t||yi(t,e)}function es(t,e,n){return null==t?t:_i(t,e,ki(n))}function ns(t,e,n,r){return r=\"function\"==typeof r?r:it,null==t?t:_i(t,e,ki(n),r)}function rs(t){return null==t?[]:L(t,Hc(t))}function is(t){return null==t?[]:L(t,qc(t))}function os(t,e,n){return n===it&&(n=e,e=it),n!==it&&(n=Sc(n),n=n===n?n:0),e!==it&&(e=Sc(e),e=e===e?e:0),jn(Sc(t),e,n)}function as(t,e,n){return e=kc(e),n===it?(n=e,e=0):n=kc(n),t=Sc(t),kr(t,e,n)}function us(t,e,n){if(n&&\"boolean\"!=typeof n&&jo(t,e,n)&&(e=n=it),n===it&&(\"boolean\"==typeof e?(n=e,e=it):\"boolean\"==typeof t&&(n=t,t=it)),t===it&&e===it?(t=0,e=1):(t=kc(t),e===it?(e=t,t=0):e=kc(e)),t>e){var r=t;t=e,e=r}if(n||t%1||e%1){var i=Jl();return Xl(t+i*(e-t+rr(\"1e-\"+((i+\"\").length-1))),e)}return ni(t,e)}function cs(t){return th(Ac(t).toLowerCase())}function ss(t){return t=Ac(t),t&&t.replace(Qe,br).replace(Hn,\"\")}function ls(t,e,n){t=Ac(t),e=gi(e);var r=t.length;n=n===it?r:jn(Ec(n),0,r);var i=n;return n-=e.length,n>=0&&t.slice(n,i)==e}function fs(t){return t=Ac(t),t&&Te.test(t)?t.replace(ke,xr):t}function ps(t){return t=Ac(t),t&&Le.test(t)?t.replace(Re,\"\\\\$&\"):t}function hs(t,e,n){t=Ac(t),e=Ec(e);var r=e?J(t):0;if(!e||r>=e)return t;var i=(e-r)/2;return oo(zl(i),n)+t+oo(Vl(i),n)}function ds(t,e,n){t=Ac(t),e=Ec(e);var r=e?J(t):0;return e&&r<e?t+oo(e-r,n):t}function vs(t,e,n){t=Ac(t),e=Ec(e);var r=e?J(t):0;return e&&r<e?oo(e-r,n)+t:t}function gs(t,e,n){return n||null==e?e=0:e&&(e=+e),Ql(Ac(t).replace(Fe,\"\"),e||0)}function ms(t,e,n){return e=(n?jo(t,e,n):e===it)?1:Ec(e),ii(Ac(t),e)}function ys(){var t=arguments,e=Ac(t[0]);return t.length<3?e:e.replace(t[1],t[2])}function _s(t,e,n){return n&&\"number\"!=typeof n&&jo(t,e,n)&&(e=n=it),(n=n===it?Ft:n>>>0)?(t=Ac(t),t&&(\"string\"==typeof e||null!=e&&!Ep(e))&&(e=gi(e),!e&&z(t))?Ti(tt(t),0,n):t.split(e,n)):[]}function bs(t,e,n){return t=Ac(t),n=null==n?0:jn(Ec(n),0,t.length),e=gi(e),t.slice(n,n+e.length)==e}function xs(t,e,r){var i=n.templateSettings;r&&jo(t,e,r)&&(e=it),t=Ac(t),e=Ip({},e,i,ho);var o,a,u=Ip({},e.imports,i.imports,ho),c=Hc(u),s=L(u,c),l=0,f=e.interpolate||Je,p=\"__p += '\",h=pl((e.escape||Je).source+\"|\"+f.source+\"|\"+(f===Ne?qe:Je).source+\"|\"+(e.evaluate||Je).source+\"|$\",\"g\"),d=\"//# sourceURL=\"+(\"sourceURL\"in e?e.sourceURL:\"lodash.templateSources[\"+ ++Xn+\"]\")+\"\\n\";t.replace(h,function(e,n,r,i,u,c){return r||(r=i),p+=t.slice(l,c).replace(tn,W),n&&(o=!0,p+=\"' +\\n__e(\"+n+\") +\\n'\"),u&&(a=!0,p+=\"';\\n\"+u+\";\\n__p += '\"),r&&(p+=\"' +\\n((__t = (\"+r+\")) == null ? '' : __t) +\\n'\"),l=c+e.length,e}),p+=\"';\\n\";var v=e.variable;v||(p=\"with (obj) {\\n\"+p+\"\\n}\\n\"),p=(a?p.replace(xe,\"\"):p).replace(we,\"$1\").replace(Ce,\"$1;\"),p=\"function(\"+(v||\"obj\")+\") {\\n\"+(v?\"\":\"obj || (obj = {});\\n\")+\"var __t, __p = ''\"+(o?\", __e = _.escape\":\"\")+(a?\", __j = Array.prototype.join;\\nfunction print() { __p += __j.call(arguments, '') }\\n\":\";\\n\")+p+\"return __p\\n}\";var g=eh(function(){return sl(c,d+\"return \"+p).apply(it,s)});if(g.source=p,rc(g))throw g;return g}function ws(t){return Ac(t).toLowerCase()}function Cs(t){return Ac(t).toUpperCase()}function Ms(t,e,n){if(t=Ac(t),t&&(n||e===it))return t.replace(Ue,\"\");if(!t||!(e=gi(e)))return t;var r=tt(t),i=tt(e),o=F(r,i),a=j(r,i)+1;return Ti(r,o,a).join(\"\")}function ks(t,e,n){if(t=Ac(t),t&&(n||e===it))return t.replace(je,\"\");if(!t||!(e=gi(e)))return t;var r=tt(t),i=j(r,tt(e))+1;return Ti(r,0,i).join(\"\")}function Es(t,e,n){if(t=Ac(t),t&&(n||e===it))return t.replace(Fe,\"\");if(!t||!(e=gi(e)))return t;var r=tt(t),i=F(r,tt(e));return Ti(r,i).join(\"\")}function Ts(t,e){var n=Tt,r=St;if(cc(e)){var i=\"separator\"in e?e.separator:i;n=\"length\"in e?Ec(e.length):n,r=\"omission\"in e?gi(e.omission):r}t=Ac(t);var o=t.length;if(z(t)){var a=tt(t);o=a.length}if(n>=o)return t;var u=n-J(r);if(u<1)return r;var c=a?Ti(a,0,u).join(\"\"):t.slice(0,u);if(i===it)return c+r;if(a&&(u+=c.length-u),Ep(i)){if(t.slice(u).search(i)){var s,l=c;for(i.global||(i=pl(i.source,Ac(Ye.exec(i))+\"g\")),i.lastIndex=0;s=i.exec(l);)var f=s.index;c=c.slice(0,f===it?u:f)}}else if(t.indexOf(gi(i),u)!=u){var p=c.lastIndexOf(i);p>-1&&(c=c.slice(0,p))}return c+r}function Ss(t){return t=Ac(t),t&&Ee.test(t)?t.replace(Me,wr):t}function Ps(t,e,n){return t=Ac(t),e=n?it:e,e===it?H(t)?rt(t):x(t):t.match(e)||[]}function Ns(t){var e=null==t?0:t.length,n=ko();return t=e?v(t,function(t){if(\"function\"!=typeof t[1])throw new dl(ct);return[n(t[0]),t[1]]}):[],oi(function(n){for(var r=-1;++r<e;){var i=t[r];if(u(i[0],this,n))return u(i[1],this,n)}})}function As(t){return Wn(Bn(t,pt))}function Os(t){return function(){return t}}function Is(t,e){return null==t||t!==t?e:t}function Ds(t){return t}function Rs(t){return Br(\"function\"==typeof t?t:Bn(t,pt))}function Ls(t){return qr(Bn(t,pt))}function Us(t,e){return Yr(t,Bn(e,pt))}function Fs(t,e,n){var r=Hc(e),i=ar(e,r);null!=n||cc(e)&&(i.length||!r.length)||(n=e,e=t,t=this,i=ar(e,Hc(e)));var o=!(cc(n)&&\"chain\"in n&&!n.chain),a=oc(t);return s(i,function(n){var r=e[n];t[n]=r,a&&(t.prototype[n]=function(){var e=this.__chain__;if(o||e){var n=t(this.__wrapped__),i=n.__actions__=Bi(this.__actions__);return i.push({func:r,args:arguments,thisArg:t}),n.__chain__=e,n}return r.apply(t,g([this.value()],arguments))})}),t}function js(){return ur._===this&&(ur._=kl),this}function Bs(){}function Ws(t){return t=Ec(t),oi(function(e){return $r(e,t)})}function Vs(t){return Bo(t)?S(ra(t)):Jr(t)}function zs(t){return function(e){return null==t?it:cr(t,e)}}function Hs(){return[]}function qs(){return!1}function Ys(){return{}}function Ks(){return\"\"}function Gs(){return!0}function $s(t,e){if(t=Ec(t),t<1||t>Rt)return[];var n=Ft,r=Xl(t,Ft);e=ko(e),t-=Ft;for(var i=I(r,e);++n<t;)e(n);return i}function Xs(t){return xp(t)?v(t,ra):bc(t)?[t]:Bi(Lf(Ac(t)))}function Zs(t){var e=++xl;return Ac(t)+e}function Qs(t){return t&&t.length?Gn(t,Ds,pr):it}function Js(t,e){return t&&t.length?Gn(t,ko(e,2),pr):it}function tl(t){return T(t,Ds)}function el(t,e){return T(t,ko(e,2))}function nl(t){return t&&t.length?Gn(t,Ds,zr):it}function rl(t,e){return t&&t.length?Gn(t,ko(e,2),zr):it}function il(t){return t&&t.length?O(t,Ds):0}function ol(t,e){return t&&t.length?O(t,ko(e,2)):0}e=null==e?ur:Mr.defaults(ur.Object(),e,Mr.pick(ur,$n));var al=e.Array,ul=e.Date,cl=e.Error,sl=e.Function,ll=e.Math,fl=e.Object,pl=e.RegExp,hl=e.String,dl=e.TypeError,vl=al.prototype,gl=sl.prototype,ml=fl.prototype,yl=e[\"__core-js_shared__\"],_l=gl.toString,bl=ml.hasOwnProperty,xl=0,wl=function(){var t=/[^.]+$/.exec(yl&&yl.keys&&yl.keys.IE_PROTO||\"\");return t?\"Symbol(src)_1.\"+t:\"\"}(),Cl=ml.toString,Ml=_l.call(fl),kl=ur._,El=pl(\"^\"+_l.call(bl).replace(Re,\"\\\\$&\").replace(/hasOwnProperty|(function).*?(?=\\\\\\()| for .+?(?=\\\\\\])/g,\"$1.*?\")+\"$\"),Tl=lr?e.Buffer:it,Sl=e.Symbol,Pl=e.Uint8Array,Nl=Tl?Tl.allocUnsafe:it,Al=K(fl.getPrototypeOf,fl),Ol=fl.create,Il=ml.propertyIsEnumerable,Dl=vl.splice,Rl=Sl?Sl.isConcatSpreadable:it,Ll=Sl?Sl.iterator:it,Ul=Sl?Sl.toStringTag:it,Fl=function(){try{var t=So(fl,\"defineProperty\");return t({},\"\",{}),t}catch(t){}}(),jl=e.clearTimeout!==ur.clearTimeout&&e.clearTimeout,Bl=ul&&ul.now!==ur.Date.now&&ul.now,Wl=e.setTimeout!==ur.setTimeout&&e.setTimeout,Vl=ll.ceil,zl=ll.floor,Hl=fl.getOwnPropertySymbols,ql=Tl?Tl.isBuffer:it,Yl=e.isFinite,Kl=vl.join,Gl=K(fl.keys,fl),$l=ll.max,Xl=ll.min,Zl=ul.now,Ql=e.parseInt,Jl=ll.random,tf=vl.reverse,ef=So(e,\"DataView\"),nf=So(e,\"Map\"),rf=So(e,\"Promise\"),of=So(e,\"Set\"),af=So(e,\"WeakMap\"),uf=So(fl,\"create\"),cf=af&&new af,sf={},lf=ia(ef),ff=ia(nf),pf=ia(rf),hf=ia(of),df=ia(af),vf=Sl?Sl.prototype:it,gf=vf?vf.valueOf:it,mf=vf?vf.toString:it,yf=function(){function t(){}return function(e){if(!cc(e))return{};if(Ol)return Ol(e);t.prototype=e;var n=new t;return t.prototype=it,n}}();n.templateSettings={escape:Se,evaluate:Pe,interpolate:Ne,variable:\"\",imports:{_:n}},n.prototype=r.prototype,n.prototype.constructor=n,i.prototype=yf(r.prototype),i.prototype.constructor=i,b.prototype=yf(r.prototype),b.prototype.constructor=b,nt.prototype.clear=ze,nt.prototype.delete=en,nt.prototype.get=nn,nt.prototype.has=rn,nt.prototype.set=on,an.prototype.clear=un,an.prototype.delete=cn,an.prototype.get=sn,an.prototype.has=ln,an.prototype.set=fn,pn.prototype.clear=hn,pn.prototype.delete=dn,pn.prototype.get=vn,pn.prototype.has=gn,pn.prototype.set=mn,yn.prototype.add=yn.prototype.push=_n,yn.prototype.has=bn,xn.prototype.clear=wn,xn.prototype.delete=Cn,xn.prototype.get=Mn,xn.prototype.has=kn,xn.prototype.set=En;var _f=Yi(nr),bf=Yi(or,!0),xf=Ki(),wf=Ki(!0),Cf=cf?function(t,e){return cf.set(t,e),t}:Ds,Mf=Fl?function(t,e){return Fl(t,\"toString\",{configurable:!0,enumerable:!1,value:Os(e),writable:!0})}:Ds,kf=oi,Ef=jl||function(t){return ur.clearTimeout(t)},Tf=of&&1/$(new of([,-0]))[1]==Dt?function(t){return new of(t)}:Bs,Sf=cf?function(t){return cf.get(t)}:Bs,Pf=Hl?function(t){return null==t?[]:(t=fl(t),p(Hl(t),function(e){return Il.call(t,e)}))}:Hs,Nf=Hl?function(t){for(var e=[];t;)g(e,Pf(t)),t=Al(t);return e}:Hs,Af=fr;(ef&&Af(new ef(new ArrayBuffer(1)))!=fe||nf&&Af(new nf)!=Zt||rf&&Af(rf.resolve())!=ee||of&&Af(new of)!=ie||af&&Af(new af)!=ce)&&(Af=function(t){var e=fr(t),n=e==te?t.constructor:it,r=n?ia(n):\"\";if(r)switch(r){case lf:return fe;case ff:return Zt;case pf:return ee;case hf:return ie;case df:return ce}return e});var Of=yl?oc:qs,If=ea(Cf),Df=Wl||function(t,e){return ur.setTimeout(t,e)},Rf=ea(Mf),Lf=Ko(function(t){var e=[];return Ie.test(t)&&e.push(\"\"),t.replace(De,function(t,n,r,i){e.push(r?i.replace(He,\"$1\"):n||t)}),e}),Uf=oi(function(t,e){return Zu(t)?Yn(t,er(e,1,Zu,!0)):[]}),Ff=oi(function(t,e){var n=ka(e);return Zu(n)&&(n=it),Zu(t)?Yn(t,er(e,1,Zu,!0),ko(n,2)):[]}),jf=oi(function(t,e){var n=ka(e);return Zu(n)&&(n=it),Zu(t)?Yn(t,er(e,1,Zu,!0),it,n):[]}),Bf=oi(function(t){var e=v(t,Mi);return e.length&&e[0]===t[0]?Er(e):[]}),Wf=oi(function(t){var e=ka(t),n=v(t,Mi);return e===ka(n)?e=it:n.pop(),n.length&&n[0]===t[0]?Er(n,ko(e,2)):[]}),Vf=oi(function(t){var e=ka(t),n=v(t,Mi);return e=\"function\"==typeof e?e:it,e&&n.pop(),n.length&&n[0]===t[0]?Er(n,it,e):[]}),zf=oi(Sa),Hf=bo(function(t,e){var n=null==t?0:t.length,r=Fn(t,e);return ei(t,v(e,function(t){return Fo(t,n)?+t:t}).sort(Li)),r}),qf=oi(function(t){return mi(er(t,1,Zu,!0))}),Yf=oi(function(t){var e=ka(t);return Zu(e)&&(e=it),mi(er(t,1,Zu,!0),ko(e,2))}),Kf=oi(function(t){var e=ka(t);return e=\"function\"==typeof e?e:it,mi(er(t,1,Zu,!0),it,e)}),Gf=oi(function(t,e){return Zu(t)?Yn(t,e):[]}),$f=oi(function(t){return wi(p(t,Zu))}),Xf=oi(function(t){var e=ka(t);return Zu(e)&&(e=it),wi(p(t,Zu),ko(e,2))}),Zf=oi(function(t){var e=ka(t);return e=\"function\"==typeof e?e:it,wi(p(t,Zu),it,e)}),Qf=oi(Xa),Jf=oi(function(t){var e=t.length,n=e>1?t[e-1]:it;return n=\"function\"==typeof n?(t.pop(),n):it,Za(t,n)}),tp=bo(function(t){var e=t.length,n=e?t[0]:0,r=this.__wrapped__,o=function(e){return Fn(e,t)};return!(e>1||this.__actions__.length)&&r instanceof b&&Fo(n)?(r=r.slice(n,+n+(e?1:0)),r.__actions__.push({func:nu,args:[o],thisArg:it}),new i(r,this.__chain__).thru(function(t){return e&&!t.length&&t.push(it),t})):this.thru(o)}),ep=Hi(function(t,e,n){bl.call(t,n)?++t[n]:Un(t,n,1)}),np=Ji(va),rp=Ji(ga),ip=Hi(function(t,e,n){bl.call(t,n)?t[n].push(e):Un(t,n,[e])}),op=oi(function(t,e,n){var r=-1,i=\"function\"==typeof e,o=Xu(t)?al(t.length):[];return _f(t,function(t){o[++r]=i?u(e,t,n):Sr(t,e,n)}),o}),ap=Hi(function(t,e,n){Un(t,n,e)}),up=Hi(function(t,e,n){t[n?0:1].push(e)},function(){return[[],[]]}),cp=oi(function(t,e){if(null==t)return[];var n=e.length;return n>1&&jo(t,e[0],e[1])?e=[]:n>2&&jo(e[0],e[1],e[2])&&(e=[e[0]]),Xr(t,er(e,1),[])}),sp=Bl||function(){return ur.Date.now()},lp=oi(function(t,e,n){var r=mt;if(n.length){var i=G(n,Mo(lp));r|=wt}return po(t,r,e,n,i)}),fp=oi(function(t,e,n){var r=mt|yt;if(n.length){var i=G(n,Mo(fp));r|=wt}return po(e,r,t,n,i)}),pp=oi(function(t,e){return qn(t,1,e)}),hp=oi(function(t,e,n){return qn(t,Sc(e)||0,n)});Ru.Cache=pn;var dp=kf(function(t,e){e=1==e.length&&xp(e[0])?v(e[0],R(ko())):v(er(e,1),R(ko()));var n=e.length;return oi(function(r){for(var i=-1,o=Xl(r.length,n);++i<o;)r[i]=e[i].call(this,r[i]);return u(t,this,r)})}),vp=oi(function(t,e){var n=G(e,Mo(vp));return po(t,wt,it,e,n)}),gp=oi(function(t,e){var n=G(e,Mo(gp));return po(t,Ct,it,e,n)}),mp=bo(function(t,e){return po(t,kt,it,it,it,e)}),yp=co(pr),_p=co(function(t,e){return t>=e}),bp=Pr(function(){return arguments}())?Pr:function(t){return sc(t)&&bl.call(t,\"callee\")&&!Il.call(t,\"callee\")},xp=al.isArray,wp=hr?R(hr):Nr,Cp=ql||qs,Mp=dr?R(dr):Ar,kp=vr?R(vr):Dr,Ep=gr?R(gr):Ur,Tp=mr?R(mr):Fr,Sp=yr?R(yr):jr,Pp=co(zr),Np=co(function(t,e){return t<=e}),Ap=qi(function(t,e){if(Ho(e)||Xu(e))return void Wi(e,Hc(e),t);for(var n in e)bl.call(e,n)&&On(t,n,e[n])}),Op=qi(function(t,e){Wi(e,qc(e),t)}),Ip=qi(function(t,e,n,r){Wi(e,qc(e),t,r)}),Dp=qi(function(t,e,n,r){Wi(e,Hc(e),t,r)}),Rp=bo(Fn),Lp=oi(function(t){return t.push(it,ho),u(Ip,it,t)}),Up=oi(function(t){return t.push(it,vo),u(Vp,it,t)}),Fp=no(function(t,e,n){t[e]=n},Os(Ds)),jp=no(function(t,e,n){bl.call(t,e)?t[e].push(n):t[e]=[n]},ko),Bp=oi(Sr),Wp=qi(function(t,e,n){Kr(t,e,n)}),Vp=qi(function(t,e,n,r){Kr(t,e,n,r)}),zp=bo(function(t,e){var n={};if(null==t)return n;var r=!1;e=v(e,function(e){return e=Ei(e,t),r||(r=e.length>1),e}),Wi(t,wo(t),n),r&&(n=Bn(n,pt|ht|dt,go));for(var i=e.length;i--;)yi(n,e[i]);return n}),Hp=bo(function(t,e){return null==t?{}:Zr(t,e)}),qp=fo(Hc),Yp=fo(qc),Kp=Xi(function(t,e,n){return e=e.toLowerCase(),t+(n?cs(e):e)}),Gp=Xi(function(t,e,n){return t+(n?\"-\":\"\")+e.toLowerCase()}),$p=Xi(function(t,e,n){return t+(n?\" \":\"\")+e.toLowerCase()}),Xp=$i(\"toLowerCase\"),Zp=Xi(function(t,e,n){return t+(n?\"_\":\"\")+e.toLowerCase()}),Qp=Xi(function(t,e,n){return t+(n?\" \":\"\")+th(e)}),Jp=Xi(function(t,e,n){return t+(n?\" \":\"\")+e.toUpperCase()}),th=$i(\"toUpperCase\"),eh=oi(function(t,e){try{return u(t,it,e)}catch(t){return rc(t)?t:new cl(t)}}),nh=bo(function(t,e){return s(e,function(e){e=ra(e),Un(t,e,lp(t[e],t))}),t}),rh=to(),ih=to(!0),oh=oi(function(t,e){return function(n){return Sr(n,t,e)}}),ah=oi(function(t,e){return function(n){return Sr(t,n,e)}}),uh=io(v),ch=io(f),sh=io(_),lh=uo(),fh=uo(!0),ph=ro(function(t,e){return t+e},0),hh=lo(\"ceil\"),dh=ro(function(t,e){return t/e},1),vh=lo(\"floor\"),gh=ro(function(t,e){return t*e},1),mh=lo(\"round\"),yh=ro(function(t,e){return t-e},0);return n.after=Su,n.ary=Pu,n.assign=Ap,n.assignIn=Op,n.assignInWith=Ip,n.assignWith=Dp,n.at=Rp,n.before=Nu,n.bind=lp,n.bindAll=nh,n.bindKey=fp,n.castArray=zu,n.chain=tu,n.chunk=ua,n.compact=ca,n.concat=sa,n.cond=Ns,n.conforms=As,n.constant=Os,n.countBy=ep,n.create=Oc,n.curry=Au,n.curryRight=Ou,n.debounce=Iu,n.defaults=Lp,n.defaultsDeep=Up,n.defer=pp,n.delay=hp,n.difference=Uf,n.differenceBy=Ff,n.differenceWith=jf,n.drop=la,n.dropRight=fa,n.dropRightWhile=pa,n.dropWhile=ha,n.fill=da,n.filter=fu,n.flatMap=pu,n.flatMapDeep=hu,n.flatMapDepth=du,n.flatten=ma,n.flattenDeep=ya,n.flattenDepth=_a,n.flip=Du,n.flow=rh,n.flowRight=ih,n.fromPairs=ba,n.functions=jc,n.functionsIn=Bc,n.groupBy=ip,n.initial=Ca,n.intersection=Bf,n.intersectionBy=Wf,n.intersectionWith=Vf,n.invert=Fp,n.invertBy=jp,n.invokeMap=op,n.iteratee=Rs,n.keyBy=ap,n.keys=Hc,n.keysIn=qc,n.map=yu,n.mapKeys=Yc,n.mapValues=Kc,n.matches=Ls,n.matchesProperty=Us,n.memoize=Ru,n.merge=Wp,n.mergeWith=Vp,n.method=oh,n.methodOf=ah,n.mixin=Fs,n.negate=Lu,n.nthArg=Ws,n.omit=zp,n.omitBy=Gc,n.once=Uu,n.orderBy=_u,n.over=uh,n.overArgs=dp,n.overEvery=ch,n.overSome=sh,n.partial=vp,n.partialRight=gp,n.partition=up,n.pick=Hp,n.pickBy=$c,n.property=Vs,n.propertyOf=zs,n.pull=zf,n.pullAll=Sa,n.pullAllBy=Pa,n.pullAllWith=Na,n.pullAt=Hf,n.range=lh,n.rangeRight=fh,n.rearg=mp,n.reject=wu,n.remove=Aa,n.rest=Fu,n.reverse=Oa,n.sampleSize=Mu,n.set=Zc,n.setWith=Qc,n.shuffle=ku,n.slice=Ia,n.sortBy=cp,n.sortedUniq=Ba,n.sortedUniqBy=Wa,n.split=_s,n.spread=ju,n.tail=Va,n.take=za,n.takeRight=Ha,n.takeRightWhile=qa,n.takeWhile=Ya,n.tap=eu,n.throttle=Bu,n.thru=nu,n.toArray=Mc,n.toPairs=qp,n.toPairsIn=Yp,n.toPath=Xs,n.toPlainObject=Pc,n.transform=Jc,n.unary=Wu,n.union=qf,n.unionBy=Yf,n.unionWith=Kf,n.uniq=Ka,n.uniqBy=Ga,n.uniqWith=$a,n.unset=ts,n.unzip=Xa,n.unzipWith=Za,n.update=es,n.updateWith=ns,n.values=rs,n.valuesIn=is,n.without=Gf,n.words=Ps,n.wrap=Vu,n.xor=$f,n.xorBy=Xf,n.xorWith=Zf,n.zip=Qf,n.zipObject=Qa,n.zipObjectDeep=Ja,n.zipWith=Jf,n.entries=qp,n.entriesIn=Yp,n.extend=Op,n.extendWith=Ip,Fs(n,n),n.add=ph,n.attempt=eh,n.camelCase=Kp,n.capitalize=cs,n.ceil=hh,n.clamp=os,n.clone=Hu,n.cloneDeep=Yu,n.cloneDeepWith=Ku,n.cloneWith=qu,n.conformsTo=Gu,n.deburr=ss,n.defaultTo=Is,n.divide=dh,n.endsWith=ls,n.eq=$u,n.escape=fs,n.escapeRegExp=ps,n.every=lu,n.find=np,n.findIndex=va,n.findKey=Ic,n.findLast=rp,n.findLastIndex=ga,n.findLastKey=Dc,n.floor=vh,n.forEach=vu,n.forEachRight=gu,n.forIn=Rc,n.forInRight=Lc,n.forOwn=Uc,n.forOwnRight=Fc,n.get=Wc,n.gt=yp,n.gte=_p,n.has=Vc,n.hasIn=zc,n.head=xa,n.identity=Ds,n.includes=mu,n.indexOf=wa,n.inRange=as,n.invoke=Bp,n.isArguments=bp,n.isArray=xp,n.isArrayBuffer=wp,n.isArrayLike=Xu,n.isArrayLikeObject=Zu,n.isBoolean=Qu,n.isBuffer=Cp,n.isDate=Mp,n.isElement=Ju,n.isEmpty=tc,n.isEqual=ec,n.isEqualWith=nc,n.isError=rc,n.isFinite=ic,n.isFunction=oc,n.isInteger=ac,n.isLength=uc,n.isMap=kp,n.isMatch=lc,n.isMatchWith=fc,n.isNaN=pc,n.isNative=hc,n.isNil=vc,n.isNull=dc,n.isNumber=gc,n.isObject=cc,n.isObjectLike=sc,n.isPlainObject=mc,n.isRegExp=Ep,n.isSafeInteger=yc,n.isSet=Tp,n.isString=_c,n.isSymbol=bc,n.isTypedArray=Sp,n.isUndefined=xc,n.isWeakMap=wc,n.isWeakSet=Cc,n.join=Ma,n.kebabCase=Gp,n.last=ka,n.lastIndexOf=Ea,n.lowerCase=$p,n.lowerFirst=Xp,n.lt=Pp,n.lte=Np,n.max=Qs,n.maxBy=Js,n.mean=tl,n.meanBy=el,n.min=nl,n.minBy=rl,n.stubArray=Hs,n.stubFalse=qs,n.stubObject=Ys,n.stubString=Ks,n.stubTrue=Gs,n.multiply=gh,n.nth=Ta,n.noConflict=js,n.noop=Bs,n.now=sp,n.pad=hs,n.padEnd=ds,n.padStart=vs,n.parseInt=gs,n.random=us,n.reduce=bu,n.reduceRight=xu,n.repeat=ms,n.replace=ys,n.result=Xc,n.round=mh,n.runInContext=t,n.sample=Cu,n.size=Eu,n.snakeCase=Zp,n.some=Tu,n.sortedIndex=Da,n.sortedIndexBy=Ra,n.sortedIndexOf=La,n.sortedLastIndex=Ua,n.sortedLastIndexBy=Fa,n.sortedLastIndexOf=ja,n.startCase=Qp,n.startsWith=bs,n.subtract=yh,n.sum=il,n.sumBy=ol,n.template=xs,n.times=$s,n.toFinite=kc,n.toInteger=Ec,n.toLength=Tc,n.toLower=ws,n.toNumber=Sc,n.toSafeInteger=Nc,n.toString=Ac,n.toUpper=Cs,n.trim=Ms,n.trimEnd=ks,n.trimStart=Es,n.truncate=Ts,n.unescape=Ss,n.uniqueId=Zs,n.upperCase=Jp,n.upperFirst=th,n.each=vu,n.eachRight=gu,n.first=xa,Fs(n,function(){var t={};return nr(n,function(e,r){bl.call(n.prototype,r)||(t[r]=e)}),t}(),{chain:!1}),n.VERSION=ot,s([\"bind\",\"bindKey\",\"curry\",\"curryRight\",\"partial\",\"partialRight\"],function(t){n[t].placeholder=n}),s([\"drop\",\"take\"],function(t,e){b.prototype[t]=function(n){n=n===it?1:$l(Ec(n),0);var r=this.__filtered__&&!e?new b(this):this.clone();return r.__filtered__?r.__takeCount__=Xl(n,r.__takeCount__):r.__views__.push({size:Xl(n,Ft),type:t+(r.__dir__<0?\"Right\":\"\")}),r},b.prototype[t+\"Right\"]=function(e){return this.reverse()[t](e).reverse()}}),s([\"filter\",\"map\",\"takeWhile\"],function(t,e){var n=e+1,r=n==At||n==It;b.prototype[t]=function(t){var e=this.clone();return e.__iteratees__.push({iteratee:ko(t,3),type:n}),e.__filtered__=e.__filtered__||r,e}}),s([\"head\",\"last\"],function(t,e){var n=\"take\"+(e?\"Right\":\"\");b.prototype[t]=function(){return this[n](1).value()[0]}}),s([\"initial\",\"tail\"],function(t,e){var n=\"drop\"+(e?\"\":\"Right\");b.prototype[t]=function(){return this.__filtered__?new b(this):this[n](1)}}),b.prototype.compact=function(){return this.filter(Ds)},b.prototype.find=function(t){return this.filter(t).head()},b.prototype.findLast=function(t){return this.reverse().find(t)},b.prototype.invokeMap=oi(function(t,e){return\"function\"==typeof t?new b(this):this.map(function(n){return Sr(n,t,e)})}),b.prototype.reject=function(t){return this.filter(Lu(ko(t)))},b.prototype.slice=function(t,e){t=Ec(t);var n=this;return n.__filtered__&&(t>0||e<0)?new b(n):(t<0?n=n.takeRight(-t):t&&(n=n.drop(t)),e!==it&&(e=Ec(e),n=e<0?n.dropRight(-e):n.take(e-t)),n)},b.prototype.takeRightWhile=function(t){return this.reverse().takeWhile(t).reverse()},b.prototype.toArray=function(){return this.take(Ft)},nr(b.prototype,function(t,e){var r=/^(?:filter|find|map|reject)|While$/.test(e),o=/^(?:head|last)$/.test(e),a=n[o?\"take\"+(\"last\"==e?\"Right\":\"\"):e],u=o||/^find/.test(e);a&&(n.prototype[e]=function(){var e=this.__wrapped__,c=o?[1]:arguments,s=e instanceof b,l=c[0],f=s||xp(e),p=function(t){var e=a.apply(n,g([t],c));return o&&h?e[0]:e};f&&r&&\"function\"==typeof l&&1!=l.length&&(s=f=!1);var h=this.__chain__,d=!!this.__actions__.length,v=u&&!h,m=s&&!d;if(!u&&f){e=m?e:new b(this);var y=t.apply(e,c);return y.__actions__.push({func:nu,args:[p],thisArg:it}),new i(y,h)}return v&&m?t.apply(this,c):(y=this.thru(p),v?o?y.value()[0]:y.value():y)})}),s([\"pop\",\"push\",\"shift\",\"sort\",\"splice\",\"unshift\"],function(t){var e=vl[t],r=/^(?:push|sort|unshift)$/.test(t)?\"tap\":\"thru\",i=/^(?:pop|shift)$/.test(t);n.prototype[t]=function(){var t=arguments;if(i&&!this.__chain__){var n=this.value();return e.apply(xp(n)?n:[],t)}return this[r](function(n){return e.apply(xp(n)?n:[],t)})}}),nr(b.prototype,function(t,e){var r=n[e];if(r){var i=r.name+\"\",o=sf[i]||(sf[i]=[]);o.push({name:e,func:r})}}),sf[eo(it,yt).name]=[{name:\"wrapper\",func:it}],b.prototype.clone=P,b.prototype.reverse=Z,b.prototype.value=et,n.prototype.at=tp,n.prototype.chain=ru,n.prototype.commit=iu,n.prototype.next=ou,n.prototype.plant=uu,n.prototype.reverse=cu,n.prototype.toJSON=n.prototype.valueOf=n.prototype.value=su,n.prototype.first=n.prototype.head,Ll&&(n.prototype[Ll]=au),n},Mr=Cr();ur._=Mr,i=function(){return Mr}.call(e,n,e,r),!(i!==it&&(r.exports=i))}).call(this)}).call(e,n(99),n(100)(t))},function(t,e,n){\"use strict\";var r={remove:function(t){t._reactInternalInstance=void 0},get:function(t){return t._reactInternalInstance},has:function(t){return void 0!==t._reactInternalInstance},set:function(t,e){t._reactInternalInstance=e}};t.exports=r},function(t,e,n){\"use strict\";t.exports=n(26)},function(t,e,n){\"use strict\";var r=n(61);e.a=function(t){return t=n.i(r.a)(Math.abs(t)),t?t[1]:NaN}},function(t,e,n){\"use strict\";e.a=function(t,e){return t=+t,e-=t,function(n){return t+e*n}}},function(t,e,n){\"use strict\";var r=n(228);n.d(e,\"a\",function(){return r.a})},function(t,e,n){\"use strict\";function r(t,e){return(e-=t=+t)?function(n){return(n-t)/e}:n.i(h.a)(e)}function i(t){return function(e,n){var r=t(e=+e,n=+n);return function(t){return t<=e?0:t>=n?1:r(t)}}}function o(t){return function(e,n){var r=t(e=+e,n=+n);return function(t){return t<=0?e:t>=1?n:r(t)}}}function a(t,e,n,r){var i=t[0],o=t[1],a=e[0],u=e[1];return o<i?(i=n(o,i),a=r(u,a)):(i=n(i,o),a=r(a,u)),function(t){return a(i(t))}}function u(t,e,r,i){var o=Math.min(t.length,e.length)-1,a=new Array(o),u=new Array(o),c=-1;for(t[o]<t[0]&&(t=t.slice().reverse(),e=e.slice().reverse());++c<o;)a[c]=r(t[c],t[c+1]),u[c]=i(e[c],e[c+1]);return function(e){var r=n.i(l.c)(t,e,1,o)-1;return u[r](a[r](e))}}function c(t,e){return e.domain(t.domain()).range(t.range()).interpolate(t.interpolate()).clamp(t.clamp())}function s(t,e){function n(){return s=Math.min(g.length,m.length)>2?u:a,l=h=null,c}function c(e){return(l||(l=s(g,m,_?i(t):t,y)))(+e)}var s,l,h,g=v,m=v,y=f.b,_=!1;return c.invert=function(t){return(h||(h=s(m,g,r,_?o(e):e)))(+t)},c.domain=function(t){return arguments.length?(g=p.a.call(t,d.a),n()):g.slice()},c.range=function(t){return arguments.length?(m=p.b.call(t),n()):m.slice()},c.rangeRound=function(t){return m=p.b.call(t),y=f.c,n()},c.clamp=function(t){return arguments.length?(_=!!t,n()):_},c.interpolate=function(t){return arguments.length?(y=t,n()):y},n()}var l=n(12),f=n(31),p=n(16),h=n(65),d=n(126);e.b=r,e.c=c,e.a=s;var v=[0,1]},function(t,e,n){\"use strict\";function r(t,e,n){t._context.bezierCurveTo((2*t._x0+t._x1)/3,(2*t._y0+t._y1)/3,(t._x0+2*t._x1)/3,(t._y0+2*t._y1)/3,(t._x0+4*t._x1+e)/6,(t._y0+4*t._y1+n)/6)}function i(t){this._context=t}e.c=r,e.b=i,i.prototype={\n",
       "areaStart:function(){this._line=0},areaEnd:function(){this._line=NaN},lineStart:function(){this._x0=this._x1=this._y0=this._y1=NaN,this._point=0},lineEnd:function(){switch(this._point){case 3:r(this,this._x1,this._y1);case 2:this._context.lineTo(this._x1,this._y1)}(this._line||0!==this._line&&1===this._point)&&this._context.closePath(),this._line=1-this._line},point:function(t,e){switch(t=+t,e=+e,this._point){case 0:this._point=1,this._line?this._context.lineTo(t,e):this._context.moveTo(t,e);break;case 1:this._point=2;break;case 2:this._point=3,this._context.lineTo((5*this._x0+this._x1)/6,(5*this._y0+this._y1)/6);default:r(this,t,e)}this._x0=this._x1,this._x1=t,this._y0=this._y1,this._y1=e}},e.a=function(t){return new i(t)}},function(t,e,n){\"use strict\";function r(t,e,n){t._context.bezierCurveTo(t._x1+t._k*(t._x2-t._x0),t._y1+t._k*(t._y2-t._y0),t._x2+t._k*(t._x1-e),t._y2+t._k*(t._y1-n),t._x2,t._y2)}function i(t,e){this._context=t,this._k=(1-e)/6}e.c=r,e.b=i,i.prototype={areaStart:function(){this._line=0},areaEnd:function(){this._line=NaN},lineStart:function(){this._x0=this._x1=this._x2=this._y0=this._y1=this._y2=NaN,this._point=0},lineEnd:function(){switch(this._point){case 2:this._context.lineTo(this._x2,this._y2);break;case 3:r(this,this._x1,this._y1)}(this._line||0!==this._line&&1===this._point)&&this._context.closePath(),this._line=1-this._line},point:function(t,e){switch(t=+t,e=+e,this._point){case 0:this._point=1,this._line?this._context.lineTo(t,e):this._context.moveTo(t,e);break;case 1:this._point=2,this._x1=t,this._y1=e;break;case 2:this._point=3;default:r(this,t,e)}this._x0=this._x1,this._x1=this._x2,this._x2=t,this._y0=this._y1,this._y1=this._y2,this._y2=e}},e.a=function t(e){function n(t){return new i(t,e)}return n.tension=function(e){return t(+e)},n}(0)},function(t,e,n){\"use strict\";function r(t){this._context=t}r.prototype={areaStart:function(){this._line=0},areaEnd:function(){this._line=NaN},lineStart:function(){this._point=0},lineEnd:function(){(this._line||0!==this._line&&1===this._point)&&this._context.closePath(),this._line=1-this._line},point:function(t,e){switch(t=+t,e=+e,this._point){case 0:this._point=1,this._line?this._context.lineTo(t,e):this._context.moveTo(t,e);break;case 1:this._point=2;default:this._context.lineTo(t,e)}}},e.a=function(t){return new r(t)}},function(t,e,n){\"use strict\";e.a=function(){}},function(t,e,n){\"use strict\";function r(t){return\"topMouseUp\"===t||\"topTouchEnd\"===t||\"topTouchCancel\"===t}function i(t){return\"topMouseMove\"===t||\"topTouchMove\"===t}function o(t){return\"topMouseDown\"===t||\"topTouchStart\"===t}function a(t,e,n,r){var i=t.type||\"unknown-event\";t.currentTarget=m.getNodeFromInstance(r),e?v.invokeGuardedCallbackWithCatch(i,n,t):v.invokeGuardedCallback(i,n,t),t.currentTarget=null}function u(t,e){var n=t._dispatchListeners,r=t._dispatchInstances;if(Array.isArray(n))for(var i=0;i<n.length&&!t.isPropagationStopped();i++)a(t,e,n[i],r[i]);else n&&a(t,e,n,r);t._dispatchListeners=null,t._dispatchInstances=null}function c(t){var e=t._dispatchListeners,n=t._dispatchInstances;if(Array.isArray(e)){for(var r=0;r<e.length&&!t.isPropagationStopped();r++)if(e[r](t,n[r]))return n[r]}else if(e&&e(t,n))return n;return null}function s(t){var e=c(t);return t._dispatchInstances=null,t._dispatchListeners=null,e}function l(t){var e=t._dispatchListeners,n=t._dispatchInstances;Array.isArray(e)?d(\"103\"):void 0,t.currentTarget=e?m.getNodeFromInstance(n):null;var r=e?e(t):null;return t.currentTarget=null,t._dispatchListeners=null,t._dispatchInstances=null,r}function f(t){return!!t._dispatchListeners}var p,h,d=n(2),v=n(87),g=(n(0),n(1),{injectComponentTree:function(t){p=t},injectTreeTraversal:function(t){h=t}}),m={isEndish:r,isMoveish:i,isStartish:o,executeDirectDispatch:l,executeDispatchesInOrder:u,executeDispatchesInOrderStopAtTrue:s,hasDispatches:f,getInstanceFromNode:function(t){return p.getInstanceFromNode(t)},getNodeFromInstance:function(t){return p.getNodeFromInstance(t)},isAncestor:function(t,e){return h.isAncestor(t,e)},getLowestCommonAncestor:function(t,e){return h.getLowestCommonAncestor(t,e)},getParentInstance:function(t){return h.getParentInstance(t)},traverseTwoPhase:function(t,e,n){return h.traverseTwoPhase(t,e,n)},traverseEnterLeave:function(t,e,n,r,i){return h.traverseEnterLeave(t,e,n,r,i)},injection:g};t.exports=m},function(t,e,n){\"use strict\";function r(t){return Object.prototype.hasOwnProperty.call(t,v)||(t[v]=h++,f[t[v]]={}),f[t[v]]}var i,o=n(3),a=n(83),u=n(360),c=n(89),s=n(393),l=n(94),f={},p=!1,h=0,d={topAbort:\"abort\",topAnimationEnd:s(\"animationend\")||\"animationend\",topAnimationIteration:s(\"animationiteration\")||\"animationiteration\",topAnimationStart:s(\"animationstart\")||\"animationstart\",topBlur:\"blur\",topCanPlay:\"canplay\",topCanPlayThrough:\"canplaythrough\",topChange:\"change\",topClick:\"click\",topCompositionEnd:\"compositionend\",topCompositionStart:\"compositionstart\",topCompositionUpdate:\"compositionupdate\",topContextMenu:\"contextmenu\",topCopy:\"copy\",topCut:\"cut\",topDoubleClick:\"dblclick\",topDrag:\"drag\",topDragEnd:\"dragend\",topDragEnter:\"dragenter\",topDragExit:\"dragexit\",topDragLeave:\"dragleave\",topDragOver:\"dragover\",topDragStart:\"dragstart\",topDrop:\"drop\",topDurationChange:\"durationchange\",topEmptied:\"emptied\",topEncrypted:\"encrypted\",topEnded:\"ended\",topError:\"error\",topFocus:\"focus\",topInput:\"input\",topKeyDown:\"keydown\",topKeyPress:\"keypress\",topKeyUp:\"keyup\",topLoadedData:\"loadeddata\",topLoadedMetadata:\"loadedmetadata\",topLoadStart:\"loadstart\",topMouseDown:\"mousedown\",topMouseMove:\"mousemove\",topMouseOut:\"mouseout\",topMouseOver:\"mouseover\",topMouseUp:\"mouseup\",topPaste:\"paste\",topPause:\"pause\",topPlay:\"play\",topPlaying:\"playing\",topProgress:\"progress\",topRateChange:\"ratechange\",topScroll:\"scroll\",topSeeked:\"seeked\",topSeeking:\"seeking\",topSelectionChange:\"selectionchange\",topStalled:\"stalled\",topSuspend:\"suspend\",topTextInput:\"textInput\",topTimeUpdate:\"timeupdate\",topTouchCancel:\"touchcancel\",topTouchEnd:\"touchend\",topTouchMove:\"touchmove\",topTouchStart:\"touchstart\",topTransitionEnd:s(\"transitionend\")||\"transitionend\",topVolumeChange:\"volumechange\",topWaiting:\"waiting\",topWheel:\"wheel\"},v=\"_reactListenersID\"+String(Math.random()).slice(2),g=o({},u,{ReactEventListener:null,injection:{injectReactEventListener:function(t){t.setHandleTopLevel(g.handleTopLevel),g.ReactEventListener=t}},setEnabled:function(t){g.ReactEventListener&&g.ReactEventListener.setEnabled(t)},isEnabled:function(){return!(!g.ReactEventListener||!g.ReactEventListener.isEnabled())},listenTo:function(t,e){for(var n=e,i=r(n),o=a.registrationNameDependencies[t],u=0;u<o.length;u++){var c=o[u];i.hasOwnProperty(c)&&i[c]||(\"topWheel\"===c?l(\"wheel\")?g.ReactEventListener.trapBubbledEvent(\"topWheel\",\"wheel\",n):l(\"mousewheel\")?g.ReactEventListener.trapBubbledEvent(\"topWheel\",\"mousewheel\",n):g.ReactEventListener.trapBubbledEvent(\"topWheel\",\"DOMMouseScroll\",n):\"topScroll\"===c?l(\"scroll\",!0)?g.ReactEventListener.trapCapturedEvent(\"topScroll\",\"scroll\",n):g.ReactEventListener.trapBubbledEvent(\"topScroll\",\"scroll\",g.ReactEventListener.WINDOW_HANDLE):\"topFocus\"===c||\"topBlur\"===c?(l(\"focus\",!0)?(g.ReactEventListener.trapCapturedEvent(\"topFocus\",\"focus\",n),g.ReactEventListener.trapCapturedEvent(\"topBlur\",\"blur\",n)):l(\"focusin\")&&(g.ReactEventListener.trapBubbledEvent(\"topFocus\",\"focusin\",n),g.ReactEventListener.trapBubbledEvent(\"topBlur\",\"focusout\",n)),i.topBlur=!0,i.topFocus=!0):d.hasOwnProperty(c)&&g.ReactEventListener.trapBubbledEvent(c,d[c],n),i[c]=!0)}},trapBubbledEvent:function(t,e,n){return g.ReactEventListener.trapBubbledEvent(t,e,n)},trapCapturedEvent:function(t,e,n){return g.ReactEventListener.trapCapturedEvent(t,e,n)},supportsEventPageXY:function(){if(!document.createEvent)return!1;var t=document.createEvent(\"MouseEvent\");return null!=t&&\"pageX\"in t},ensureScrollValueMonitoring:function(){if(void 0===i&&(i=g.supportsEventPageXY()),!i&&!p){var t=c.refreshScrollValues;g.ReactEventListener.monitorScrollValue(t),p=!0}}});t.exports=g},function(t,e,n){\"use strict\";function r(t,e,n,r){return i.call(this,t,e,n,r)}var i=n(25),o=n(89),a=n(92),u={screenX:null,screenY:null,clientX:null,clientY:null,ctrlKey:null,shiftKey:null,altKey:null,metaKey:null,getModifierState:a,button:function(t){var e=t.button;return\"which\"in t?e:2===e?2:4===e?1:0},buttons:null,relatedTarget:function(t){return t.relatedTarget||(t.fromElement===t.srcElement?t.toElement:t.fromElement)},pageX:function(t){return\"pageX\"in t?t.pageX:t.clientX+o.currentScrollLeft},pageY:function(t){return\"pageY\"in t?t.pageY:t.clientY+o.currentScrollTop}};i.augmentClass(r,u),t.exports=r},function(t,e,n){\"use strict\";var r=n(2),i=(n(0),{}),o={reinitializeTransaction:function(){this.transactionWrappers=this.getTransactionWrappers(),this.wrapperInitData?this.wrapperInitData.length=0:this.wrapperInitData=[],this._isInTransaction=!1},_isInTransaction:!1,getTransactionWrappers:null,isInTransaction:function(){return!!this._isInTransaction},perform:function(t,e,n,i,o,a,u,c){this.isInTransaction()?r(\"27\"):void 0;var s,l;try{this._isInTransaction=!0,s=!0,this.initializeAll(0),l=t.call(e,n,i,o,a,u,c),s=!1}finally{try{if(s)try{this.closeAll(0)}catch(t){}else this.closeAll(0)}finally{this._isInTransaction=!1}}return l},initializeAll:function(t){for(var e=this.transactionWrappers,n=t;n<e.length;n++){var r=e[n];try{this.wrapperInitData[n]=i,this.wrapperInitData[n]=r.initialize?r.initialize.call(this):null}finally{if(this.wrapperInitData[n]===i)try{this.initializeAll(n+1)}catch(t){}}}},closeAll:function(t){this.isInTransaction()?void 0:r(\"28\");for(var e=this.transactionWrappers,n=t;n<e.length;n++){var o,a=e[n],u=this.wrapperInitData[n];try{o=!0,u!==i&&a.close&&a.close.call(this,u),o=!1}finally{if(o)try{this.closeAll(n+1)}catch(t){}}}this.wrapperInitData.length=0}};t.exports=o},function(t,e,n){\"use strict\";function r(t){var e=\"\"+t,n=o.exec(e);if(!n)return e;var r,i=\"\",a=0,u=0;for(a=n.index;a<e.length;a++){switch(e.charCodeAt(a)){case 34:r=\"&quot;\";break;case 38:r=\"&amp;\";break;case 39:r=\"&#x27;\";break;case 60:r=\"&lt;\";break;case 62:r=\"&gt;\";break;default:continue}u!==a&&(i+=e.substring(u,a)),u=a+1,i+=r}return u!==a?i+e.substring(u,a):i}function i(t){return\"boolean\"==typeof t||\"number\"==typeof t?\"\"+t:r(t)}var o=/[\"'&<>]/;t.exports=i},function(t,e,n){\"use strict\";var r,i=n(6),o=n(82),a=/^[ \\r\\n\\t\\f]/,u=/<(!--|link|noscript|meta|script|style)[ \\r\\n\\t\\f\\/>]/,c=n(90),s=c(function(t,e){if(t.namespaceURI!==o.svg||\"innerHTML\"in t)t.innerHTML=e;else{r=r||document.createElement(\"div\"),r.innerHTML=\"<svg>\"+e+\"</svg>\";for(var n=r.firstChild;n.firstChild;)t.appendChild(n.firstChild)}});if(i.canUseDOM){var l=document.createElement(\"div\");l.innerHTML=\" \",\"\"===l.innerHTML&&(s=function(t,e){if(t.parentNode&&t.parentNode.replaceChild(t,t),a.test(e)||\"<\"===e[0]&&u.test(e)){t.innerHTML=String.fromCharCode(65279)+e;var n=t.firstChild;1===n.data.length?t.removeChild(n):n.deleteData(0,1)}else t.innerHTML=e}),l=null}t.exports=s},function(t,e,n){\"use strict\";Object.defineProperty(e,\"__esModule\",{value:!0}),e.default={colors:{RdBu:[\"rgb(255, 13, 87)\",\"rgb(30, 136, 229)\"],GnPR:[\"rgb(24, 196, 93)\",\"rgb(124, 82, 255)\"],CyPU:[\"#0099C6\",\"#990099\"],PkYg:[\"#DD4477\",\"#66AA00\"],DrDb:[\"#B82E2E\",\"#316395\"],LpLb:[\"#994499\",\"#22AA99\"],YlDp:[\"#AAAA11\",\"#6633CC\"],OrId:[\"#E67300\",\"#3E0099\"]},gray:\"#777\"}},function(t,e,n){\"use strict\";var r=n(29);e.a=function(t,e,n){if(null==n&&(n=r.a),i=t.length){if((e=+e)<=0||i<2)return+n(t[0],0,t);if(e>=1)return+n(t[i-1],i-1,t);var i,o=(i-1)*e,a=Math.floor(o),u=+n(t[a],a,t),c=+n(t[a+1],a+1,t);return u+(c-u)*(o-a)}}},function(t,e,n){\"use strict\";function r(){}function i(t,e){var n=new r;if(t instanceof r)t.each(function(t,e){n.set(e,t)});else if(Array.isArray(t)){var i,o=-1,a=t.length;if(null==e)for(;++o<a;)n.set(o,t[o]);else for(;++o<a;)n.set(e(i=t[o],o,t),i)}else if(t)for(var u in t)n.set(u,t[u]);return n}n.d(e,\"b\",function(){return o});var o=\"$\";r.prototype=i.prototype={constructor:r,has:function(t){return o+t in this},get:function(t){return this[o+t]},set:function(t,e){return this[o+t]=e,this},remove:function(t){var e=o+t;return e in this&&delete this[e]},clear:function(){for(var t in this)t[0]===o&&delete this[t]},keys:function(){var t=[];for(var e in this)e[0]===o&&t.push(e.slice(1));return t},values:function(){var t=[];for(var e in this)e[0]===o&&t.push(this[e]);return t},entries:function(){var t=[];for(var e in this)e[0]===o&&t.push({key:e.slice(1),value:this[e]});return t},size:function(){var t=0;for(var e in this)e[0]===o&&++t;return t},empty:function(){for(var t in this)if(t[0]===o)return!1;return!0},each:function(t){for(var e in this)e[0]===o&&t(this[e],e.slice(1),this)}},e.a=i},function(t,e,n){\"use strict\";function r(){}function i(t){var e;return t=(t+\"\").trim().toLowerCase(),(e=x.exec(t))?(e=parseInt(e[1],16),new s(e>>8&15|e>>4&240,e>>4&15|240&e,(15&e)<<4|15&e,1)):(e=w.exec(t))?o(parseInt(e[1],16)):(e=C.exec(t))?new s(e[1],e[2],e[3],1):(e=M.exec(t))?new s(255*e[1]/100,255*e[2]/100,255*e[3]/100,1):(e=k.exec(t))?a(e[1],e[2],e[3],e[4]):(e=E.exec(t))?a(255*e[1]/100,255*e[2]/100,255*e[3]/100,e[4]):(e=T.exec(t))?l(e[1],e[2]/100,e[3]/100,1):(e=S.exec(t))?l(e[1],e[2]/100,e[3]/100,e[4]):P.hasOwnProperty(t)?o(P[t]):\"transparent\"===t?new s(NaN,NaN,NaN,0):null}function o(t){return new s(t>>16&255,t>>8&255,255&t,1)}function a(t,e,n,r){return r<=0&&(t=e=n=NaN),new s(t,e,n,r)}function u(t){return t instanceof r||(t=i(t)),t?(t=t.rgb(),new s(t.r,t.g,t.b,t.opacity)):new s}function c(t,e,n,r){return 1===arguments.length?u(t):new s(t,e,n,null==r?1:r)}function s(t,e,n,r){this.r=+t,this.g=+e,this.b=+n,this.opacity=+r}function l(t,e,n,r){return r<=0?t=e=n=NaN:n<=0||n>=1?t=e=NaN:e<=0&&(t=NaN),new h(t,e,n,r)}function f(t){if(t instanceof h)return new h(t.h,t.s,t.l,t.opacity);if(t instanceof r||(t=i(t)),!t)return new h;if(t instanceof h)return t;t=t.rgb();var e=t.r/255,n=t.g/255,o=t.b/255,a=Math.min(e,n,o),u=Math.max(e,n,o),c=NaN,s=u-a,l=(u+a)/2;return s?(c=e===u?(n-o)/s+6*(n<o):n===u?(o-e)/s+2:(e-n)/s+4,s/=l<.5?u+a:2-u-a,c*=60):s=l>0&&l<1?0:c,new h(c,s,l,t.opacity)}function p(t,e,n,r){return 1===arguments.length?f(t):new h(t,e,n,null==r?1:r)}function h(t,e,n,r){this.h=+t,this.s=+e,this.l=+n,this.opacity=+r}function d(t,e,n){return 255*(t<60?e+(n-e)*t/60:t<180?n:t<240?e+(n-e)*(240-t)/60:e)}var v=n(60);e.f=r,n.d(e,\"h\",function(){return g}),n.d(e,\"g\",function(){return m}),e.a=i,e.e=u,e.b=c,e.d=s,e.c=p;var g=.7,m=1/g,y=\"\\\\s*([+-]?\\\\d+)\\\\s*\",_=\"\\\\s*([+-]?\\\\d*\\\\.?\\\\d+(?:[eE][+-]?\\\\d+)?)\\\\s*\",b=\"\\\\s*([+-]?\\\\d*\\\\.?\\\\d+(?:[eE][+-]?\\\\d+)?)%\\\\s*\",x=/^#([0-9a-f]{3})$/,w=/^#([0-9a-f]{6})$/,C=new RegExp(\"^rgb\\\\(\"+[y,y,y]+\"\\\\)$\"),M=new RegExp(\"^rgb\\\\(\"+[b,b,b]+\"\\\\)$\"),k=new RegExp(\"^rgba\\\\(\"+[y,y,y,_]+\"\\\\)$\"),E=new RegExp(\"^rgba\\\\(\"+[b,b,b,_]+\"\\\\)$\"),T=new RegExp(\"^hsl\\\\(\"+[_,b,b]+\"\\\\)$\"),S=new RegExp(\"^hsla\\\\(\"+[_,b,b,_]+\"\\\\)$\"),P={aliceblue:15792383,antiquewhite:16444375,aqua:65535,aquamarine:8388564,azure:15794175,beige:16119260,bisque:16770244,black:0,blanchedalmond:16772045,blue:255,blueviolet:9055202,brown:10824234,burlywood:14596231,cadetblue:6266528,chartreuse:8388352,chocolate:13789470,coral:16744272,cornflowerblue:6591981,cornsilk:16775388,crimson:14423100,cyan:65535,darkblue:139,darkcyan:35723,darkgoldenrod:12092939,darkgray:11119017,darkgreen:25600,darkgrey:11119017,darkkhaki:12433259,darkmagenta:9109643,darkolivegreen:5597999,darkorange:16747520,darkorchid:10040012,darkred:9109504,darksalmon:15308410,darkseagreen:9419919,darkslateblue:4734347,darkslategray:3100495,darkslategrey:3100495,darkturquoise:52945,darkviolet:9699539,deeppink:16716947,deepskyblue:49151,dimgray:6908265,dimgrey:6908265,dodgerblue:2003199,firebrick:11674146,floralwhite:16775920,forestgreen:2263842,fuchsia:16711935,gainsboro:14474460,ghostwhite:16316671,gold:16766720,goldenrod:14329120,gray:8421504,green:32768,greenyellow:11403055,grey:8421504,honeydew:15794160,hotpink:16738740,indianred:13458524,indigo:4915330,ivory:16777200,khaki:15787660,lavender:15132410,lavenderblush:16773365,lawngreen:8190976,lemonchiffon:16775885,lightblue:11393254,lightcoral:15761536,lightcyan:14745599,lightgoldenrodyellow:16448210,lightgray:13882323,lightgreen:9498256,lightgrey:13882323,lightpink:16758465,lightsalmon:16752762,lightseagreen:2142890,lightskyblue:8900346,lightslategray:7833753,lightslategrey:7833753,lightsteelblue:11584734,lightyellow:16777184,lime:65280,limegreen:3329330,linen:16445670,magenta:16711935,maroon:8388608,mediumaquamarine:6737322,mediumblue:205,mediumorchid:12211667,mediumpurple:9662683,mediumseagreen:3978097,mediumslateblue:8087790,mediumspringgreen:64154,mediumturquoise:4772300,mediumvioletred:13047173,midnightblue:1644912,mintcream:16121850,mistyrose:16770273,moccasin:16770229,navajowhite:16768685,navy:128,oldlace:16643558,olive:8421376,olivedrab:7048739,orange:16753920,orangered:16729344,orchid:14315734,palegoldenrod:15657130,palegreen:10025880,paleturquoise:11529966,palevioletred:14381203,papayawhip:16773077,peachpuff:16767673,peru:13468991,pink:16761035,plum:14524637,powderblue:11591910,purple:8388736,rebeccapurple:6697881,red:16711680,rosybrown:12357519,royalblue:4286945,saddlebrown:9127187,salmon:16416882,sandybrown:16032864,seagreen:3050327,seashell:16774638,sienna:10506797,silver:12632256,skyblue:8900331,slateblue:6970061,slategray:7372944,slategrey:7372944,snow:16775930,springgreen:65407,steelblue:4620980,tan:13808780,teal:32896,thistle:14204888,tomato:16737095,turquoise:4251856,violet:15631086,wheat:16113331,white:16777215,whitesmoke:16119285,yellow:16776960,yellowgreen:10145074};n.i(v.a)(r,i,{displayable:function(){return this.rgb().displayable()},toString:function(){return this.rgb()+\"\"}}),n.i(v.a)(s,c,n.i(v.b)(r,{brighter:function(t){return t=null==t?m:Math.pow(m,t),new s(this.r*t,this.g*t,this.b*t,this.opacity)},darker:function(t){return t=null==t?g:Math.pow(g,t),new s(this.r*t,this.g*t,this.b*t,this.opacity)},rgb:function(){return this},displayable:function(){return 0<=this.r&&this.r<=255&&0<=this.g&&this.g<=255&&0<=this.b&&this.b<=255&&0<=this.opacity&&this.opacity<=1},toString:function(){var t=this.opacity;return t=isNaN(t)?1:Math.max(0,Math.min(1,t)),(1===t?\"rgb(\":\"rgba(\")+Math.max(0,Math.min(255,Math.round(this.r)||0))+\", \"+Math.max(0,Math.min(255,Math.round(this.g)||0))+\", \"+Math.max(0,Math.min(255,Math.round(this.b)||0))+(1===t?\")\":\", \"+t+\")\")}})),n.i(v.a)(h,p,n.i(v.b)(r,{brighter:function(t){return t=null==t?m:Math.pow(m,t),new h(this.h,this.s,this.l*t,this.opacity)},darker:function(t){return t=null==t?g:Math.pow(g,t),new h(this.h,this.s,this.l*t,this.opacity)},rgb:function(){var t=this.h%360+360*(this.h<0),e=isNaN(t)||isNaN(this.s)?0:this.s,n=this.l,r=n+(n<.5?n:1-n)*e,i=2*n-r;return new s(d(t>=240?t-240:t+120,i,r),d(t,i,r),d(t<120?t+240:t-120,i,r),this.opacity)},displayable:function(){return(0<=this.s&&this.s<=1||isNaN(this.s))&&0<=this.l&&this.l<=1&&0<=this.opacity&&this.opacity<=1}}))},function(t,e,n){\"use strict\";function r(t,e){var n=Object.create(t.prototype);for(var r in e)n[r]=e[r];return n}e.b=r,e.a=function(t,e,n){t.prototype=e.prototype=n,n.constructor=t}},function(t,e,n){\"use strict\";e.a=function(t,e){if((n=(t=e?t.toExponential(e-1):t.toExponential()).indexOf(\"e\"))<0)return null;var n,r=t.slice(0,n);return[r.length>1?r[0]+r.slice(2):r,+t.slice(n+1)]}},function(t,e,n){\"use strict\";function r(t,e,n,r,i){var o=t*t,a=o*t;return((1-3*t+3*o-a)*e+(4-6*o+3*a)*n+(1+3*t+3*o-3*a)*r+a*i)/6}e.b=r,e.a=function(t){var e=t.length-1;return function(n){var i=n<=0?n=0:n>=1?(n=1,e-1):Math.floor(n*e),o=t[i],a=t[i+1],u=i>0?t[i-1]:2*o-a,c=i<e-1?t[i+2]:2*a-o;return r((n-i/e)*e,u,o,a,c)}}},function(t,e,n){\"use strict\";var r=n(10),i=n(123),o=n(118),a=n(121),u=n(43),c=n(122),s=n(124),l=n(120);e.a=function(t,e){var f,p=typeof e;return null==e||\"boolean\"===p?n.i(l.a)(e):(\"number\"===p?u.a:\"string\"===p?(f=n.i(r.color)(e))?(e=f,i.a):s.a:e instanceof r.color?i.a:e instanceof Date?a.a:Array.isArray(e)?o.a:isNaN(e)?c.a:u.a)(t,e)}},function(t,e,n){\"use strict\";Object.defineProperty(e,\"__esModule\",{value:!0});var r=n(229);n.d(e,\"scaleBand\",function(){return r.a}),n.d(e,\"scalePoint\",function(){return r.b});var i=n(235);n.d(e,\"scaleIdentity\",function(){return i.a});var o=n(34);n.d(e,\"scaleLinear\",function(){return o.a});var a=n(236);n.d(e,\"scaleLog\",function(){return a.a});var u=n(127);n.d(e,\"scaleOrdinal\",function(){return u.a}),n.d(e,\"scaleImplicit\",function(){return u.b});var c=n(237);n.d(e,\"scalePow\",function(){return c.a}),n.d(e,\"scaleSqrt\",function(){return c.b});var s=n(238);n.d(e,\"scaleQuantile\",function(){return s.a});var l=n(239);n.d(e,\"scaleQuantize\",function(){return l.a});var f=n(242);n.d(e,\"scaleThreshold\",function(){return f.a});var p=n(128);n.d(e,\"scaleTime\",function(){return p.a});var h=n(244);n.d(e,\"scaleUtc\",function(){return h.a});var d=n(230);n.d(e,\"schemeCategory10\",function(){return d.a});var v=n(232);n.d(e,\"schemeCategory20b\",function(){return v.a});var g=n(233);n.d(e,\"schemeCategory20c\",function(){return g.a});var m=n(231);n.d(e,\"schemeCategory20\",function(){return m.a});var y=n(234);n.d(e,\"interpolateCubehelixDefault\",function(){return y.a});var _=n(240);n.d(e,\"interpolateRainbow\",function(){return _.a}),n.d(e,\"interpolateWarm\",function(){return _.b}),n.d(e,\"interpolateCool\",function(){return _.c});var b=n(245);n.d(e,\"interpolateViridis\",function(){return b.a}),n.d(e,\"interpolateMagma\",function(){return b.b}),n.d(e,\"interpolateInferno\",function(){return b.c}),n.d(e,\"interpolatePlasma\",function(){return b.d});var x=n(241);n.d(e,\"scaleSequential\",function(){return x.a})},function(t,e,n){\"use strict\";e.a=function(t){return function(){return t}}},function(t,e,n){\"use strict\";function r(t){return function(){var e=this.ownerDocument,n=this.namespaceURI;return n===a.b&&e.documentElement.namespaceURI===a.b?e.createElement(t):e.createElementNS(n,t)}}function i(t){return function(){return this.ownerDocument.createElementNS(t.space,t.local)}}var o=n(67),a=n(68);e.a=function(t){var e=n.i(o.a)(t);return(e.local?i:r)(e)}},function(t,e,n){\"use strict\";var r=n(68);e.a=function(t){var e=t+=\"\",n=e.indexOf(\":\");return n>=0&&\"xmlns\"!==(e=t.slice(0,n))&&(t=t.slice(n+1)),r.a.hasOwnProperty(e)?{space:r.a[e],local:t}:t}},function(t,e,n){\"use strict\";n.d(e,\"b\",function(){return r});var r=\"http://www.w3.org/1999/xhtml\";e.a={svg:\"http://www.w3.org/2000/svg\",xhtml:r,xlink:\"http://www.w3.org/1999/xlink\",xml:\"http://www.w3.org/XML/1998/namespace\",xmlns:\"http://www.w3.org/2000/xmlns/\"}},function(t,e,n){\"use strict\";e.a=function(t,e){var n=t.ownerSVGElement||t;if(n.createSVGPoint){var r=n.createSVGPoint();return r.x=e.clientX,r.y=e.clientY,r=r.matrixTransform(t.getScreenCTM().inverse()),[r.x,r.y]}var i=t.getBoundingClientRect();return[e.clientX-i.left-t.clientLeft,e.clientY-i.top-t.clientTop]}},function(t,e,n){\"use strict\";function r(t,e,n){return t=i(t,e,n),function(e){var n=e.relatedTarget;n&&(n===this||8&n.compareDocumentPosition(this))||t.call(this,e)}}function i(t,e,n){return function(r){var i=l;l=r;try{t.call(this,this.__data__,e,n)}finally{l=i}}}function o(t){return t.trim().split(/^|\\s+/).map(function(t){var e=\"\",n=t.indexOf(\".\");return n>=0&&(e=t.slice(n+1),t=t.slice(0,n)),{type:t,name:e}})}function a(t){return function(){var e=this.__on;if(e){for(var n,r=0,i=-1,o=e.length;r<o;++r)n=e[r],t.type&&n.type!==t.type||n.name!==t.name?e[++i]=n:this.removeEventListener(n.type,n.listener,n.capture);++i?e.length=i:delete this.__on}}}function u(t,e,n){var o=s.hasOwnProperty(t.type)?r:i;return function(r,i,a){var u,c=this.__on,s=o(e,i,a);if(c)for(var l=0,f=c.length;l<f;++l)if((u=c[l]).type===t.type&&u.name===t.name)return this.removeEventListener(u.type,u.listener,u.capture),this.addEventListener(u.type,u.listener=s,u.capture=n),void(u.value=e);this.addEventListener(t.type,s,n),u={type:t.type,name:t.name,value:e,listener:s,capture:n},c?c.push(u):this.__on=[u]}}function c(t,e,n,r){var i=l;t.sourceEvent=l,l=t;try{return e.apply(n,r)}finally{l=i}}n.d(e,\"a\",function(){return l}),e.b=c;var s={},l=null;if(\"undefined\"!=typeof document){var f=document.documentElement;\"onmouseenter\"in f||(s={mouseenter:\"mouseover\",mouseleave:\"mouseout\"})}e.c=function(t,e,n){var r,i,c=o(t+\"\"),s=c.length;{if(!(arguments.length<2)){for(l=e?u:a,null==n&&(n=!1),r=0;r<s;++r)this.each(l(c[r],e,n));return this}var l=this.node().__on;if(l)for(var f,p=0,h=l.length;p<h;++p)for(r=0,f=l[p];r<s;++r)if((i=c[r]).type===f.type&&i.name===f.name)return f.value}}},function(t,e,n){\"use strict\";function r(){}e.a=function(t){return null==t?r:function(){return this.querySelector(t)}}},function(t,e,n){\"use strict\";var r=n(70);e.a=function(){for(var t,e=r.a;t=e.sourceEvent;)e=t;return e}},function(t,e,n){\"use strict\";e.a=function(t){return t.ownerDocument&&t.ownerDocument.defaultView||t.document&&t||t.defaultView}},function(t,e,n){\"use strict\";function r(t,e,n){var r=t._x1,i=t._y1,a=t._x2,u=t._y2;if(t._l01_a>o.a){var c=2*t._l01_2a+3*t._l01_a*t._l12_a+t._l12_2a,s=3*t._l01_a*(t._l01_a+t._l12_a);r=(r*c-t._x0*t._l12_2a+t._x2*t._l01_2a)/s,i=(i*c-t._y0*t._l12_2a+t._y2*t._l01_2a)/s}if(t._l23_a>o.a){var l=2*t._l23_2a+3*t._l23_a*t._l12_a+t._l12_2a,f=3*t._l23_a*(t._l23_a+t._l12_a);a=(a*l+t._x1*t._l23_2a-e*t._l12_2a)/f,u=(u*l+t._y1*t._l23_2a-n*t._l12_2a)/f}t._context.bezierCurveTo(r,i,a,u,t._x2,t._y2)}function i(t,e){this._context=t,this._alpha=e}var o=n(35),a=n(47);e.b=r,i.prototype={areaStart:function(){this._line=0},areaEnd:function(){this._line=NaN},lineStart:function(){this._x0=this._x1=this._x2=this._y0=this._y1=this._y2=NaN,this._l01_a=this._l12_a=this._l23_a=this._l01_2a=this._l12_2a=this._l23_2a=this._point=0},lineEnd:function(){switch(this._point){case 2:this._context.lineTo(this._x2,this._y2);break;case 3:this.point(this._x2,this._y2)}(this._line||0!==this._line&&1===this._point)&&this._context.closePath(),this._line=1-this._line},point:function(t,e){if(t=+t,e=+e,this._point){var n=this._x2-t,i=this._y2-e;this._l23_a=Math.sqrt(this._l23_2a=Math.pow(n*n+i*i,this._alpha))}switch(this._point){case 0:this._point=1,this._line?this._context.lineTo(t,e):this._context.moveTo(t,e);break;case 1:this._point=2;break;case 2:this._point=3;default:r(this,t,e)}this._l01_a=this._l12_a,this._l12_a=this._l23_a,this._l01_2a=this._l12_2a,this._l12_2a=this._l23_2a,this._x0=this._x1,this._x1=this._x2,this._x2=t,this._y0=this._y1,this._y1=this._y2,this._y2=e}},e.a=function t(e){function n(t){return e?new i(t,e):new a.b(t,0)}return n.alpha=function(e){return t(+e)},n}(.5)},function(t,e,n){\"use strict\";var r=n(44),i=n(19),o=n(48),a=n(139);e.a=function(){function t(t){var i,o,a,p=t.length,h=!1;for(null==s&&(f=l(a=n.i(r.a)())),i=0;i<=p;++i)!(i<p&&c(o=t[i],i,t))===h&&((h=!h)?f.lineStart():f.lineEnd()),h&&f.point(+e(o,i,t),+u(o,i,t));if(a)return f=null,a+\"\"||null}var e=a.a,u=a.b,c=n.i(i.a)(!0),s=null,l=o.a,f=null;return t.x=function(r){return arguments.length?(e=\"function\"==typeof r?r:n.i(i.a)(+r),t):e},t.y=function(e){return arguments.length?(u=\"function\"==typeof e?e:n.i(i.a)(+e),t):u},t.defined=function(e){return arguments.length?(c=\"function\"==typeof e?e:n.i(i.a)(!!e),t):c},t.curve=function(e){return arguments.length?(l=e,null!=s&&(f=l(s)),t):l},t.context=function(e){return arguments.length?(null==e?s=f=null:f=l(s=e),t):s},t}},function(t,e,n){\"use strict\";function r(t){for(var e,n=0,r=-1,i=t.length;++r<i;)(e=+t[r][1])&&(n+=e);return n}var i=n(37);e.b=r,e.a=function(t){var e=t.map(r);return n.i(i.a)(t).sort(function(t,n){return e[t]-e[n]})}},function(t,e,n){\"use strict\";Object.defineProperty(e,\"__esModule\",{value:!0});var r=n(78);n.d(e,\"timeFormatDefaultLocale\",function(){return r.a}),n.d(e,\"timeFormat\",function(){return r.b}),n.d(e,\"timeParse\",function(){return r.c}),n.d(e,\"utcFormat\",function(){return r.d}),n.d(e,\"utcParse\",function(){return r.e});var i=n(149);n.d(e,\"timeFormatLocale\",function(){return i.a});var o=n(148);n.d(e,\"isoFormat\",function(){return o.a});var a=n(303);n.d(e,\"isoParse\",function(){return a.a})},function(t,e,n){\"use strict\";function r(t){return o=n.i(i.a)(t),a=o.format,u=o.parse,c=o.utcFormat,s=o.utcParse,o}var i=n(149);n.d(e,\"b\",function(){return a}),n.d(e,\"c\",function(){return u}),n.d(e,\"d\",function(){return c}),n.d(e,\"e\",function(){return s}),e.a=r;var o,a,u,c,s;r({dateTime:\"%x, %X\",date:\"%-m/%-d/%Y\",time:\"%-I:%M:%S %p\",periods:[\"AM\",\"PM\"],days:[\"Sunday\",\"Monday\",\"Tuesday\",\"Wednesday\",\"Thursday\",\"Friday\",\"Saturday\"],shortDays:[\"Sun\",\"Mon\",\"Tue\",\"Wed\",\"Thu\",\"Fri\",\"Sat\"],months:[\"January\",\"February\",\"March\",\"April\",\"May\",\"June\",\"July\",\"August\",\"September\",\"October\",\"November\",\"December\"],shortMonths:[\"Jan\",\"Feb\",\"Mar\",\"Apr\",\"May\",\"Jun\",\"Jul\",\"Aug\",\"Sep\",\"Oct\",\"Nov\",\"Dec\"]})},function(t,e,n){\"use strict\";var r=(n(5),n(306));n.d(e,\"t\",function(){return r.a}),n.d(e,\"n\",function(){return r.a});var i=n(309);n.d(e,\"s\",function(){return i.a}),n.d(e,\"m\",function(){return i.a});var o=n(307);n.d(e,\"r\",function(){return o.a});var a=n(305);n.d(e,\"q\",function(){return a.a});var u=n(304);n.d(e,\"a\",function(){return u.a});var c=n(316);n.d(e,\"p\",function(){return c.a}),n.d(e,\"c\",function(){return c.a}),n.d(e,\"d\",function(){return c.b});var s=n(308);n.d(e,\"o\",function(){return s.a});var l=n(317);n.d(e,\"b\",function(){return l.a});var f=n(312);n.d(e,\"l\",function(){return f.a});var p=n(311);n.d(e,\"k\",function(){return p.a});var h=n(310);n.d(e,\"e\",function(){return h.a});var d=n(314);n.d(e,\"j\",function(){return d.a}),n.d(e,\"g\",function(){return d.a}),n.d(e,\"h\",function(){return d.b});var v=n(313);n.d(e,\"i\",function(){return v.a});var g=n(315);n.d(e,\"f\",function(){return g.a})},function(t,e,n){\"use strict\";function r(t,e){return t===e?0!==t||0!==e||1/t===1/e:t!==t&&e!==e}function i(t,e){if(r(t,e))return!0;if(\"object\"!=typeof t||null===t||\"object\"!=typeof e||null===e)return!1;var n=Object.keys(t),i=Object.keys(e);if(n.length!==i.length)return!1;for(var a=0;a<n.length;a++)if(!o.call(e,n[a])||!r(t[n[a]],e[n[a]]))return!1;return!0}var o=Object.prototype.hasOwnProperty;t.exports=i},function(t,e,n){\"use strict\";function r(t,e){return Array.isArray(e)&&(e=e[1]),e?e.nextSibling:t.firstChild}function i(t,e,n){l.insertTreeBefore(t,e,n)}function o(t,e,n){Array.isArray(e)?u(t,e[0],e[1],n):v(t,e,n)}function a(t,e){if(Array.isArray(e)){var n=e[1];e=e[0],c(t,e,n),t.removeChild(n)}t.removeChild(e)}function u(t,e,n,r){for(var i=e;;){var o=i.nextSibling;if(v(t,i,r),i===n)break;i=o}}function c(t,e,n){for(;;){var r=e.nextSibling;if(r===n)break;t.removeChild(r)}}function s(t,e,n){var r=t.parentNode,i=t.nextSibling;i===e?n&&v(r,document.createTextNode(n),i):n?(d(i,n),c(r,i,e)):c(r,t,e)}var l=n(20),f=n(336),p=(n(4),n(9),n(90)),h=n(55),d=n(171),v=p(function(t,e,n){t.insertBefore(e,n)}),g=f.dangerouslyReplaceNodeWithMarkup,m={dangerouslyReplaceNodeWithMarkup:g,replaceDelimitedText:s,processUpdates:function(t,e){for(var n=0;n<e.length;n++){var u=e[n];switch(u.type){case\"INSERT_MARKUP\":i(t,u.content,r(t,u.afterNode));break;case\"MOVE_EXISTING\":o(t,u.fromNode,r(t,u.afterNode));break;case\"SET_MARKUP\":h(t,u.content);break;case\"TEXT_CONTENT\":d(t,u.content);break;case\"REMOVE_NODE\":a(t,u.fromNode)}}}};t.exports=m},function(t,e,n){\"use strict\";var r={html:\"http://www.w3.org/1999/xhtml\",mathml:\"http://www.w3.org/1998/Math/MathML\",svg:\"http://www.w3.org/2000/svg\"};t.exports=r},function(t,e,n){\"use strict\";function r(){if(u)for(var t in c){var e=c[t],n=u.indexOf(t);if(n>-1?void 0:a(\"96\",t),!s.plugins[n]){e.extractEvents?void 0:a(\"97\",t),s.plugins[n]=e;var r=e.eventTypes;for(var o in r)i(r[o],e,o)?void 0:a(\"98\",o,t)}}}function i(t,e,n){s.eventNameDispatchConfigs.hasOwnProperty(n)?a(\"99\",n):void 0,s.eventNameDispatchConfigs[n]=t;var r=t.phasedRegistrationNames;if(r){for(var i in r)if(r.hasOwnProperty(i)){var u=r[i];o(u,e,n)}return!0}return!!t.registrationName&&(o(t.registrationName,e,n),!0)}function o(t,e,n){s.registrationNameModules[t]?a(\"100\",t):void 0,s.registrationNameModules[t]=e,s.registrationNameDependencies[t]=e.eventTypes[n].dependencies}var a=n(2),u=(n(0),null),c={},s={plugins:[],eventNameDispatchConfigs:{},registrationNameModules:{},registrationNameDependencies:{},possibleRegistrationNames:null,injectEventPluginOrder:function(t){\n",
       "u?a(\"101\"):void 0,u=Array.prototype.slice.call(t),r()},injectEventPluginsByName:function(t){var e=!1;for(var n in t)if(t.hasOwnProperty(n)){var i=t[n];c.hasOwnProperty(n)&&c[n]===i||(c[n]?a(\"102\",n):void 0,c[n]=i,e=!0)}e&&r()},getPluginModuleForEvent:function(t){var e=t.dispatchConfig;if(e.registrationName)return s.registrationNameModules[e.registrationName]||null;if(void 0!==e.phasedRegistrationNames){var n=e.phasedRegistrationNames;for(var r in n)if(n.hasOwnProperty(r)){var i=s.registrationNameModules[n[r]];if(i)return i}}return null},_resetEventPlugins:function(){u=null;for(var t in c)c.hasOwnProperty(t)&&delete c[t];s.plugins.length=0;var e=s.eventNameDispatchConfigs;for(var n in e)e.hasOwnProperty(n)&&delete e[n];var r=s.registrationNameModules;for(var i in r)r.hasOwnProperty(i)&&delete r[i]}};t.exports=s},function(t,e,n){\"use strict\";function r(t){var e=/[=:]/g,n={\"=\":\"=0\",\":\":\"=2\"},r=(\"\"+t).replace(e,function(t){return n[t]});return\"$\"+r}function i(t){var e=/(=0|=2)/g,n={\"=0\":\"=\",\"=2\":\":\"},r=\".\"===t[0]&&\"$\"===t[1]?t.substring(2):t.substring(1);return(\"\"+r).replace(e,function(t){return n[t]})}var o={escape:r,unescape:i};t.exports=o},function(t,e,n){\"use strict\";function r(t){null!=t.checkedLink&&null!=t.valueLink?u(\"87\"):void 0}function i(t){r(t),null!=t.value||null!=t.onChange?u(\"88\"):void 0}function o(t){r(t),null!=t.checked||null!=t.onChange?u(\"89\"):void 0}function a(t){if(t){var e=t.getName();if(e)return\" Check the render method of `\"+e+\"`.\"}return\"\"}var u=n(2),c=n(26),s=n(366),l=(n(0),n(1),{button:!0,checkbox:!0,image:!0,hidden:!0,radio:!0,reset:!0,submit:!0}),f={value:function(t,e,n){return!t[e]||l[t.type]||t.onChange||t.readOnly||t.disabled?null:new Error(\"You provided a `value` prop to a form field without an `onChange` handler. This will render a read-only field. If the field should be mutable use `defaultValue`. Otherwise, set either `onChange` or `readOnly`.\")},checked:function(t,e,n){return!t[e]||t.onChange||t.readOnly||t.disabled?null:new Error(\"You provided a `checked` prop to a form field without an `onChange` handler. This will render a read-only field. If the field should be mutable use `defaultChecked`. Otherwise, set either `onChange` or `readOnly`.\")},onChange:c.PropTypes.func},p={},h={checkPropTypes:function(t,e,n){for(var r in f){if(f.hasOwnProperty(r))var i=f[r](e,r,t,\"prop\",null,s);if(i instanceof Error&&!(i.message in p)){p[i.message]=!0;a(n)}}},getValue:function(t){return t.valueLink?(i(t),t.valueLink.value):t.value},getChecked:function(t){return t.checkedLink?(o(t),t.checkedLink.value):t.checked},executeOnChange:function(t,e){return t.valueLink?(i(t),t.valueLink.requestChange(e.target.value)):t.checkedLink?(o(t),t.checkedLink.requestChange(e.target.checked)):t.onChange?t.onChange.call(void 0,e):void 0}};t.exports=h},function(t,e,n){\"use strict\";var r=n(2),i=(n(0),!1),o={replaceNodeWithMarkup:null,processChildrenUpdates:null,injection:{injectEnvironment:function(t){i?r(\"104\"):void 0,o.replaceNodeWithMarkup=t.replaceNodeWithMarkup,o.processChildrenUpdates=t.processChildrenUpdates,i=!0}}};t.exports=o},function(t,e,n){\"use strict\";function r(t,e,n){try{e(n)}catch(t){null===i&&(i=t)}}var i=null,o={invokeGuardedCallback:r,invokeGuardedCallbackWithCatch:r,rethrowCaughtError:function(){if(i){var t=i;throw i=null,t}}};t.exports=o},function(t,e,n){\"use strict\";function r(t){c.enqueueUpdate(t)}function i(t){var e=typeof t;if(\"object\"!==e)return e;var n=t.constructor&&t.constructor.name||e,r=Object.keys(t);return r.length>0&&r.length<20?n+\" (keys: \"+r.join(\", \")+\")\":n}function o(t,e){var n=u.get(t);if(!n){return null}return n}var a=n(2),u=(n(15),n(40)),c=(n(9),n(11)),s=(n(0),n(1),{isMounted:function(t){var e=u.get(t);return!!e&&!!e._renderedComponent},enqueueCallback:function(t,e,n){s.validateCallback(e,n);var i=o(t);return i?(i._pendingCallbacks?i._pendingCallbacks.push(e):i._pendingCallbacks=[e],void r(i)):null},enqueueCallbackInternal:function(t,e){t._pendingCallbacks?t._pendingCallbacks.push(e):t._pendingCallbacks=[e],r(t)},enqueueForceUpdate:function(t){var e=o(t,\"forceUpdate\");e&&(e._pendingForceUpdate=!0,r(e))},enqueueReplaceState:function(t,e){var n=o(t,\"replaceState\");n&&(n._pendingStateQueue=[e],n._pendingReplaceState=!0,r(n))},enqueueSetState:function(t,e){var n=o(t,\"setState\");if(n){var i=n._pendingStateQueue||(n._pendingStateQueue=[]);i.push(e),r(n)}},enqueueElementInternal:function(t,e,n){t._pendingElement=e,t._context=n,r(t)},validateCallback:function(t,e){t&&\"function\"!=typeof t?a(\"122\",e,i(t)):void 0}});t.exports=s},function(t,e,n){\"use strict\";var r={currentScrollLeft:0,currentScrollTop:0,refreshScrollValues:function(t){r.currentScrollLeft=t.x,r.currentScrollTop=t.y}};t.exports=r},function(t,e,n){\"use strict\";var r=function(t){return\"undefined\"!=typeof MSApp&&MSApp.execUnsafeLocalFunction?function(e,n,r,i){MSApp.execUnsafeLocalFunction(function(){return t(e,n,r,i)})}:t};t.exports=r},function(t,e,n){\"use strict\";function r(t){var e,n=t.keyCode;return\"charCode\"in t?(e=t.charCode,0===e&&13===n&&(e=13)):e=n,e>=32||13===e?e:0}t.exports=r},function(t,e,n){\"use strict\";function r(t){var e=this,n=e.nativeEvent;if(n.getModifierState)return n.getModifierState(t);var r=o[t];return!!r&&!!n[r]}function i(t){return r}var o={Alt:\"altKey\",Control:\"ctrlKey\",Meta:\"metaKey\",Shift:\"shiftKey\"};t.exports=i},function(t,e,n){\"use strict\";function r(t){var e=t.target||t.srcElement||window;return e.correspondingUseElement&&(e=e.correspondingUseElement),3===e.nodeType?e.parentNode:e}t.exports=r},function(t,e,n){\"use strict\";/**\n",
       " * Checks if an event is supported in the current execution environment.\n",
       " *\n",
       " * NOTE: This will not work correctly for non-generic events such as `change`,\n",
       " * `reset`, `load`, `error`, and `select`.\n",
       " *\n",
       " * Borrows from Modernizr.\n",
       " *\n",
       " * @param {string} eventNameSuffix Event name, e.g. \"click\".\n",
       " * @param {?boolean} capture Check if the capture phase is supported.\n",
       " * @return {boolean} True if the event is supported.\n",
       " * @internal\n",
       " * @license Modernizr 3.0.0pre (Custom Build) | MIT\n",
       " */\n",
       "function r(t,e){if(!o.canUseDOM||e&&!(\"addEventListener\"in document))return!1;var n=\"on\"+t,r=n in document;if(!r){var a=document.createElement(\"div\");a.setAttribute(n,\"return;\"),r=\"function\"==typeof a[n]}return!r&&i&&\"wheel\"===t&&(r=document.implementation.hasFeature(\"Events.wheel\",\"3.0\")),r}var i,o=n(6);o.canUseDOM&&(i=document.implementation&&document.implementation.hasFeature&&document.implementation.hasFeature(\"\",\"\")!==!0),t.exports=r},function(t,e,n){\"use strict\";function r(t,e){var n=null===t||t===!1,r=null===e||e===!1;if(n||r)return n===r;var i=typeof t,o=typeof e;return\"string\"===i||\"number\"===i?\"string\"===o||\"number\"===o:\"object\"===o&&t.type===e.type&&t.key===e.key}t.exports=r},function(t,e,n){\"use strict\";var r=(n(3),n(8)),i=(n(1),r);t.exports=i},function(t,e,n){\"use strict\";function r(t,e,n){this.props=t,this.context=e,this.refs=a,this.updater=n||o}var i=n(28),o=n(98),a=(n(176),n(38));n(0),n(1);r.prototype.isReactComponent={},r.prototype.setState=function(t,e){\"object\"!=typeof t&&\"function\"!=typeof t&&null!=t?i(\"85\"):void 0,this.updater.enqueueSetState(this,t),e&&this.updater.enqueueCallback(this,e,\"setState\")},r.prototype.forceUpdate=function(t){this.updater.enqueueForceUpdate(this),t&&this.updater.enqueueCallback(this,t,\"forceUpdate\")};t.exports=r},function(t,e,n){\"use strict\";function r(t,e){}var i=(n(1),{isMounted:function(t){return!1},enqueueCallback:function(t,e){},enqueueForceUpdate:function(t){r(t,\"forceUpdate\")},enqueueReplaceState:function(t,e){r(t,\"replaceState\")},enqueueSetState:function(t,e){r(t,\"setState\")}});t.exports=i},function(t,e){var n;n=function(){return this}();try{n=n||Function(\"return this\")()||(0,eval)(\"this\")}catch(t){\"object\"==typeof window&&(n=window)}t.exports=n},function(t,e){t.exports=function(t){return t.webpackPolyfill||(t.deprecate=function(){},t.paths=[],t.children||(t.children=[]),Object.defineProperty(t,\"loaded\",{enumerable:!0,get:function(){return t.l}}),Object.defineProperty(t,\"id\",{enumerable:!0,get:function(){return t.i}}),t.webpackPolyfill=1),t}},function(t,e,n){\"use strict\";n.d(e,\"b\",function(){return i}),n.d(e,\"a\",function(){return o});var r=Array.prototype,i=r.slice,o=r.map},function(t,e,n){\"use strict\";var r=n(18),i=n(103),o=n.i(i.a)(r.a),a=o.right;o.left;e.a=a},function(t,e,n){\"use strict\";function r(t){return function(e,r){return n.i(i.a)(t(e),r)}}var i=n(18);e.a=function(t){return 1===t.length&&(t=r(t)),{left:function(e,n,r,i){for(null==r&&(r=0),null==i&&(i=e.length);r<i;){var o=r+i>>>1;t(e[o],n)<0?r=o+1:i=o}return r},right:function(e,n,r,i){for(null==r&&(r=0),null==i&&(i=e.length);r<i;){var o=r+i>>>1;t(e[o],n)>0?i=o:r=o+1}return r}}}},function(t,e,n){\"use strict\";var r=n(111);e.a=function(t,e){var i=n.i(r.a)(t,e);return i?Math.sqrt(i):i}},function(t,e,n){\"use strict\";e.a=function(t,e){var n,r,i,o=-1,a=t.length;if(null==e){for(;++o<a;)if(null!=(r=t[o])&&r>=r){n=i=r;break}for(;++o<a;)null!=(r=t[o])&&(n>r&&(n=r),i<r&&(i=r))}else{for(;++o<a;)if(null!=(r=e(t[o],o,t))&&r>=r){n=i=r;break}for(;++o<a;)null!=(r=e(t[o],o,t))&&(n>r&&(n=r),i<r&&(i=r))}return[n,i]}},function(t,e,n){\"use strict\";e.a=function(t,e){var n,r,i=-1,o=t.length;if(null==e){for(;++i<o;)if(null!=(r=t[i])&&r>=r){n=r;break}for(;++i<o;)null!=(r=t[i])&&n>r&&(n=r)}else{for(;++i<o;)if(null!=(r=e(t[i],i,t))&&r>=r){n=r;break}for(;++i<o;)null!=(r=e(t[i],i,t))&&n>r&&(n=r)}return n}},function(t,e,n){\"use strict\";e.a=function(t,e,n){t=+t,e=+e,n=(i=arguments.length)<2?(e=t,t=0,1):i<3?1:+n;for(var r=-1,i=0|Math.max(0,Math.ceil((e-t)/n)),o=new Array(i);++r<i;)o[r]=t+r*n;return o}},function(t,e,n){\"use strict\";e.a=function(t){return Math.ceil(Math.log(t.length)/Math.LN2)+1}},function(t,e,n){\"use strict\";function r(t,e,n){var r=Math.abs(e-t)/Math.max(0,n),i=Math.pow(10,Math.floor(Math.log(r)/Math.LN10)),c=r/i;return c>=o?i*=10:c>=a?i*=5:c>=u&&(i*=2),e<t?-i:i}var i=n(107);e.b=r;var o=Math.sqrt(50),a=Math.sqrt(10),u=Math.sqrt(2);e.a=function(t,e,o){var a=r(t,e,o);return n.i(i.a)(Math.ceil(t/a)*a,Math.floor(e/a)*a+a/2,a)}},function(t,e,n){\"use strict\";function r(t){return t.length}var i=n(106);e.a=function(t){if(!(u=t.length))return[];for(var e=-1,o=n.i(i.a)(t,r),a=new Array(o);++e<o;)for(var u,c=-1,s=a[e]=new Array(u);++c<u;)s[c]=t[c][e];return a}},function(t,e,n){\"use strict\";var r=n(29);e.a=function(t,e){var i,o,a=t.length,u=0,c=0,s=-1,l=0;if(null==e)for(;++s<a;)isNaN(i=n.i(r.a)(t[s]))||(o=i-u,u+=o/++l,c+=o*(i-u));else for(;++s<a;)isNaN(i=n.i(r.a)(e(t[s],s,t)))||(o=i-u,u+=o/++l,c+=o*(i-u));if(l>1)return c/(l-1)}},function(t,e,n){\"use strict\";Object.defineProperty(e,\"__esModule\",{value:!0});var r=n(201);n.d(e,\"axisTop\",function(){return r.a}),n.d(e,\"axisRight\",function(){return r.b}),n.d(e,\"axisBottom\",function(){return r.c}),n.d(e,\"axisLeft\",function(){return r.d})},function(t,e,n){\"use strict\";n.d(e,\"b\",function(){return r}),n.d(e,\"a\",function(){return i});var r=Math.PI/180,i=180/Math.PI},function(t,e,n){\"use strict\";var r=n(61);n.d(e,\"b\",function(){return i});var i;e.a=function(t,e){var o=n.i(r.a)(t,e);if(!o)return t+\"\";var a=o[0],u=o[1],c=u-(i=3*Math.max(-8,Math.min(8,Math.floor(u/3))))+1,s=a.length;return c===s?a:c>s?a+new Array(c-s+1).join(\"0\"):c>0?a.slice(0,c)+\".\"+a.slice(c):\"0.\"+new Array(1-c).join(\"0\")+n.i(r.a)(t,Math.max(0,e+c-1))[0]}},function(t,e,n){\"use strict\";function r(t){if(!(e=o.exec(t)))throw new Error(\"invalid format: \"+t);var e,n=e[1]||\" \",r=e[2]||\">\",a=e[3]||\"-\",u=e[4]||\"\",c=!!e[5],s=e[6]&&+e[6],l=!!e[7],f=e[8]&&+e[8].slice(1),p=e[9]||\"\";\"n\"===p?(l=!0,p=\"g\"):i.a[p]||(p=\"\"),(c||\"0\"===n&&\"=\"===r)&&(c=!0,n=\"0\",r=\"=\"),this.fill=n,this.align=r,this.sign=a,this.symbol=u,this.zero=c,this.width=s,this.comma=l,this.precision=f,this.type=p}var i=n(116),o=/^(?:(.)?([<>=^]))?([+\\-\\( ])?([$#])?(0)?(\\d+)?(,)?(\\.\\d+)?([a-z%])?$/i;e.a=function(t){return new r(t)},r.prototype.toString=function(){return this.fill+this.align+this.sign+this.symbol+(this.zero?\"0\":\"\")+(null==this.width?\"\":Math.max(1,0|this.width))+(this.comma?\",\":\"\")+(null==this.precision?\"\":\".\"+Math.max(0,0|this.precision))+this.type}},function(t,e,n){\"use strict\";var r=n(212),i=n(114),o=n(214);e.a={\"\":r.a,\"%\":function(t,e){return(100*t).toFixed(e)},b:function(t){return Math.round(t).toString(2)},c:function(t){return t+\"\"},d:function(t){return Math.round(t).toString(10)},e:function(t,e){return t.toExponential(e)},f:function(t,e){return t.toFixed(e)},g:function(t,e){return t.toPrecision(e)},o:function(t){return Math.round(t).toString(8)},p:function(t,e){return n.i(o.a)(100*t,e)},r:o.a,s:i.a,X:function(t){return Math.round(t).toString(16).toUpperCase()},x:function(t){return Math.round(t).toString(16)}}},function(t,e,n){\"use strict\";function r(t){return t}var i=n(42),o=n(213),a=n(115),u=n(116),c=n(114),s=[\"y\",\"z\",\"a\",\"f\",\"p\",\"n\",\"µ\",\"m\",\"\",\"k\",\"M\",\"G\",\"T\",\"P\",\"E\",\"Z\",\"Y\"];e.a=function(t){function e(t){function e(t){var e,n,a,u=_,l=b;if(\"c\"===y)l=x(t)+l,t=\"\";else{t=+t;var p=(t<0||1/t<0)&&(t*=-1,!0);if(t=x(t,m),p)for(e=-1,n=t.length,p=!1;++e<n;)if(a=t.charCodeAt(e),48<a&&a<58||\"x\"===y&&96<a&&a<103||\"X\"===y&&64<a&&a<71){p=!0;break}if(u=(p?\"(\"===o?o:\"-\":\"-\"===o||\"(\"===o?\"\":o)+u,l=l+(\"s\"===y?s[8+c.b/3]:\"\")+(p&&\"(\"===o?\")\":\"\"),w)for(e=-1,n=t.length;++e<n;)if(a=t.charCodeAt(e),48>a||a>57){l=(46===a?h+t.slice(e+1):t.slice(e))+l,t=t.slice(0,e);break}}g&&!d&&(t=f(t,1/0));var C=u.length+t.length+l.length,M=C<v?new Array(v-C+1).join(r):\"\";switch(g&&d&&(t=f(M+t,M.length?v-l.length:1/0),M=\"\"),i){case\"<\":return u+t+l+M;case\"=\":return u+M+t+l;case\"^\":return M.slice(0,C=M.length>>1)+u+t+l+M.slice(C)}return M+u+t+l}t=n.i(a.a)(t);var r=t.fill,i=t.align,o=t.sign,l=t.symbol,d=t.zero,v=t.width,g=t.comma,m=t.precision,y=t.type,_=\"$\"===l?p[0]:\"#\"===l&&/[boxX]/.test(y)?\"0\"+y.toLowerCase():\"\",b=\"$\"===l?p[1]:/[%p]/.test(y)?\"%\":\"\",x=u.a[y],w=!y||/[defgprs%]/.test(y);return m=null==m?y?6:12:/[gprs]/.test(y)?Math.max(1,Math.min(21,m)):Math.max(0,Math.min(20,m)),e.toString=function(){return t+\"\"},e}function l(t,r){var o=e((t=n.i(a.a)(t),t.type=\"f\",t)),u=3*Math.max(-8,Math.min(8,Math.floor(n.i(i.a)(r)/3))),c=Math.pow(10,-u),l=s[8+u/3];return function(t){return o(c*t)+l}}var f=t.grouping&&t.thousands?n.i(o.a)(t.grouping,t.thousands):r,p=t.currency,h=t.decimal;return{format:e,formatPrefix:l}}},function(t,e,n){\"use strict\";var r=n(63);e.a=function(t,e){var i,o=e?e.length:0,a=t?Math.min(o,t.length):0,u=new Array(o),c=new Array(o);for(i=0;i<a;++i)u[i]=n.i(r.a)(t[i],e[i]);for(;i<o;++i)c[i]=e[i];return function(t){for(i=0;i<a;++i)c[i]=u[i](t);return c}}},function(t,e,n){\"use strict\";var r=n(62);e.a=function(t){var e=t.length;return function(i){var o=Math.floor(((i%=1)<0?++i:i)*e),a=t[(o+e-1)%e],u=t[o%e],c=t[(o+1)%e],s=t[(o+2)%e];return n.i(r.b)((i-o/e)*e,a,u,c,s)}}},function(t,e,n){\"use strict\";e.a=function(t){return function(){return t}}},function(t,e,n){\"use strict\";e.a=function(t,e){var n=new Date;return t=+t,e-=t,function(r){return n.setTime(t+e*r),n}}},function(t,e,n){\"use strict\";var r=n(63);e.a=function(t,e){var i,o={},a={};null!==t&&\"object\"==typeof t||(t={}),null!==e&&\"object\"==typeof e||(e={});for(i in e)i in t?o[i]=n.i(r.a)(t[i],e[i]):a[i]=e[i];return function(t){for(i in o)a[i]=o[i](t);return a}}},function(t,e,n){\"use strict\";function r(t){return function(e){var r,o,a=e.length,u=new Array(a),c=new Array(a),s=new Array(a);for(r=0;r<a;++r)o=n.i(i.rgb)(e[r]),u[r]=o.r||0,c[r]=o.g||0,s[r]=o.b||0;return u=t(u),c=t(c),s=t(s),o.opacity=1,function(t){return o.r=u(t),o.g=c(t),o.b=s(t),o+\"\"}}}var i=n(10),o=n(62),a=n(119),u=n(32);e.a=function t(e){function r(t,e){var r=o((t=n.i(i.rgb)(t)).r,(e=n.i(i.rgb)(e)).r),a=o(t.g,e.g),c=o(t.b,e.b),s=n.i(u.a)(t.opacity,e.opacity);return function(e){return t.r=r(e),t.g=a(e),t.b=c(e),t.opacity=s(e),t+\"\"}}var o=n.i(u.c)(e);return r.gamma=t,r}(1);r(o.a),r(a.a)},function(t,e,n){\"use strict\";function r(t){return function(){return t}}function i(t){return function(e){return t(e)+\"\"}}var o=n(43),a=/[-+]?(?:\\d+\\.?\\d*|\\.?\\d+)(?:[eE][-+]?\\d+)?/g,u=new RegExp(a.source,\"g\");e.a=function(t,e){var c,s,l,f=a.lastIndex=u.lastIndex=0,p=-1,h=[],d=[];for(t+=\"\",e+=\"\";(c=a.exec(t))&&(s=u.exec(e));)(l=s.index)>f&&(l=e.slice(f,l),h[p]?h[p]+=l:h[++p]=l),(c=c[0])===(s=s[0])?h[p]?h[p]+=s:h[++p]=s:(h[++p]=null,d.push({i:p,x:n.i(o.a)(c,s)})),f=u.lastIndex;return f<e.length&&(l=e.slice(f),h[p]?h[p]+=l:h[++p]=l),h.length<2?d[0]?i(d[0].x):r(e):(e=d.length,function(t){for(var n,r=0;r<e;++r)h[(n=d[r]).i]=n.x(t);return h.join(\"\")})}},function(t,e,n){\"use strict\";e.a=function(t,e){t=t.slice();var n,r=0,i=t.length-1,o=t[r],a=t[i];return a<o&&(n=r,r=i,i=n,n=o,o=a,a=n),t[r]=e.floor(o),t[i]=e.ceil(a),t}},function(t,e,n){\"use strict\";e.a=function(t){return+t}},function(t,e,n){\"use strict\";function r(t){function e(e){var n=e+\"\",r=u.get(n);if(!r){if(s!==a)return s;u.set(n,r=c.push(e))}return t[(r-1)%t.length]}var u=n.i(i.a)(),c=[],s=a;return t=null==t?[]:o.b.call(t),e.domain=function(t){if(!arguments.length)return c.slice();c=[],u=n.i(i.a)();for(var r,o,a=-1,s=t.length;++a<s;)u.has(o=(r=t[a])+\"\")||u.set(o,c.push(r));return e},e.range=function(n){return arguments.length?(t=o.b.call(n),e):t.slice()},e.unknown=function(t){return arguments.length?(s=t,e):s},e.copy=function(){return r().domain(c).range(t).unknown(s)},e}var i=n(203),o=n(16);n.d(e,\"b\",function(){return a}),e.a=r;var a={name:\"implicit\"}},function(t,e,n){\"use strict\";function r(t){return new Date(t)}function i(t){return t instanceof Date?+t:+new Date(+t)}function o(t,e,c,s,b,x,w,C,M){function k(n){return(w(n)<n?N:x(n)<n?A:b(n)<n?O:s(n)<n?I:e(n)<n?c(n)<n?D:R:t(n)<n?L:U)(n)}function E(e,r,i,o){if(null==e&&(e=10),\"number\"==typeof e){var u=Math.abs(i-r)/e,c=n.i(a.d)(function(t){return t[2]}).right(F,u);c===F.length?(o=n.i(a.b)(r/_,i/_,e),e=t):c?(c=F[u/F[c-1][2]<F[c][2]/u?c-1:c],o=c[1],e=c[0]):(o=n.i(a.b)(r,i,e),e=C)}return null==o?e:e.every(o)}var T=n.i(f.a)(f.b,u.a),S=T.invert,P=T.domain,N=M(\".%L\"),A=M(\":%S\"),O=M(\"%I:%M\"),I=M(\"%I %p\"),D=M(\"%a %d\"),R=M(\"%b %d\"),L=M(\"%B\"),U=M(\"%Y\"),F=[[w,1,h],[w,5,5*h],[w,15,15*h],[w,30,30*h],[x,1,d],[x,5,5*d],[x,15,15*d],[x,30,30*d],[b,1,v],[b,3,3*v],[b,6,6*v],[b,12,12*v],[s,1,g],[s,2,2*g],[c,1,m],[e,1,y],[e,3,3*y],[t,1,_]];return T.invert=function(t){return new Date(S(t))},T.domain=function(t){return arguments.length?P(l.a.call(t,i)):P().map(r)},T.ticks=function(t,e){var n,r=P(),i=r[0],o=r[r.length-1],a=o<i;return a&&(n=i,i=o,o=n),n=E(t,i,o,e),n=n?n.range(i,o+1):[],a?n.reverse():n},T.tickFormat=function(t,e){return null==e?k:M(e)},T.nice=function(t,e){var r=P();return(t=E(t,r[0],r[r.length-1],e))?P(n.i(p.a)(r,t)):T},T.copy=function(){return n.i(f.c)(T,o(t,e,c,s,b,x,w,C,M))},T}var a=n(12),u=n(31),c=n(79),s=n(77),l=n(16),f=n(45),p=n(125);e.b=o;var h=1e3,d=60*h,v=60*d,g=24*v,m=7*g,y=30*g,_=365*g;e.a=function(){return o(c.b,c.o,c.p,c.a,c.q,c.r,c.s,c.t,s.timeFormat).domain([new Date(2e3,0,1),new Date(2e3,0,2)])}},function(t,e,n){\"use strict\";Object.defineProperty(e,\"__esModule\",{value:!0});var r=n(66);n.d(e,\"creator\",function(){return r.a});var i=n(247);n.d(e,\"local\",function(){return i.a});var o=n(130);n.d(e,\"matcher\",function(){return o.a});var a=n(248);n.d(e,\"mouse\",function(){return a.a});var u=n(67);n.d(e,\"namespace\",function(){return u.a});var c=n(68);n.d(e,\"namespaces\",function(){return c.a});var s=n(249);n.d(e,\"select\",function(){return s.a});var l=n(250);n.d(e,\"selectAll\",function(){return l.a});var f=n(7);n.d(e,\"selection\",function(){return f.a});var p=n(71);n.d(e,\"selector\",function(){return p.a});var h=n(133);n.d(e,\"selectorAll\",function(){return h.a});var d=n(278);n.d(e,\"touch\",function(){return d.a});var v=n(279);n.d(e,\"touches\",function(){return v.a});var g=n(73);n.d(e,\"window\",function(){return g.a});var m=n(70);n.d(e,\"event\",function(){return m.a}),n.d(e,\"customEvent\",function(){return m.b})},function(t,e,n){\"use strict\";var r=function(t){return function(){return this.matches(t)}};if(\"undefined\"!=typeof document){var i=document.documentElement;if(!i.matches){var o=i.webkitMatchesSelector||i.msMatchesSelector||i.mozMatchesSelector||i.oMatchesSelector;r=function(t){return function(){return o.call(this,t)}}}}e.a=r},function(t,e,n){\"use strict\";function r(t,e){this.ownerDocument=t.ownerDocument,this.namespaceURI=t.namespaceURI,this._next=null,this._parent=t,this.__data__=e}var i=n(132),o=n(7);e.b=r,e.a=function(){return new o.b(this._enter||this._groups.map(i.a),this._parents)},r.prototype={constructor:r,appendChild:function(t){return this._parent.insertBefore(t,this._next)},insertBefore:function(t,e){return this._parent.insertBefore(t,e)},querySelector:function(t){return this._parent.querySelector(t)},querySelectorAll:function(t){return this._parent.querySelectorAll(t)}}},function(t,e,n){\"use strict\";e.a=function(t){return new Array(t.length)}},function(t,e,n){\"use strict\";function r(){return[]}e.a=function(t){return null==t?r:function(){return this.querySelectorAll(t)}}},function(t,e,n){\"use strict\";Object.defineProperty(e,\"__esModule\",{value:!0});var r=n(280);n.d(e,\"arc\",function(){return r.a});var i=n(135);n.d(e,\"area\",function(){return i.a});var o=n(75);n.d(e,\"line\",function(){return o.a});var a=n(299);n.d(e,\"pie\",function(){return a.a});var u=n(300);n.d(e,\"radialArea\",function(){return u.a});var c=n(140);n.d(e,\"radialLine\",function(){return c.a});var s=n(302);n.d(e,\"symbol\",function(){return s.a}),n.d(e,\"symbols\",function(){return s.b});var l=n(141);n.d(e,\"symbolCircle\",function(){return l.a});var f=n(142);n.d(e,\"symbolCross\",function(){return f.a});var p=n(143);n.d(e,\"symbolDiamond\",function(){return p.a});var h=n(144);n.d(e,\"symbolSquare\",function(){return h.a});var d=n(145);n.d(e,\"symbolStar\",function(){return d.a});var v=n(146);n.d(e,\"symbolTriangle\",function(){return v.a});var g=n(147);n.d(e,\"symbolWye\",function(){return g.a});var m=n(282);n.d(e,\"curveBasisClosed\",function(){return m.a});var y=n(283);n.d(e,\"curveBasisOpen\",function(){return y.a});var _=n(46);n.d(e,\"curveBasis\",function(){return _.a});var b=n(284);n.d(e,\"curveBundle\",function(){return b.a});var x=n(136);n.d(e,\"curveCardinalClosed\",function(){return x.a});var w=n(137);n.d(e,\"curveCardinalOpen\",function(){return w.a});var C=n(47);n.d(e,\"curveCardinal\",function(){return C.a});var M=n(285);n.d(e,\"curveCatmullRomClosed\",function(){return M.a});var k=n(286);n.d(e,\"curveCatmullRomOpen\",function(){return k.a});var E=n(74);n.d(e,\"curveCatmullRom\",function(){return E.a});var T=n(287);n.d(e,\"curveLinearClosed\",function(){return T.a});var S=n(48);n.d(e,\"curveLinear\",function(){return S.a});var P=n(288);n.d(e,\"curveMonotoneX\",function(){return P.a}),n.d(e,\"curveMonotoneY\",function(){return P.b});var N=n(289);n.d(e,\"curveNatural\",function(){return N.a});var A=n(290);n.d(e,\"curveStep\",function(){return A.a}),n.d(e,\"curveStepAfter\",function(){return A.b}),n.d(e,\"curveStepBefore\",function(){return A.c});var O=n(301);n.d(e,\"stack\",function(){return O.a});var I=n(293);n.d(e,\"stackOffsetExpand\",function(){return I.a});var D=n(36);n.d(e,\"stackOffsetNone\",function(){return D.a});var R=n(294);n.d(e,\"stackOffsetSilhouette\",function(){return R.a});var L=n(295);n.d(e,\"stackOffsetWiggle\",function(){return L.a});var U=n(76);n.d(e,\"stackOrderAscending\",function(){return U.a});var F=n(296);n.d(e,\"stackOrderDescending\",function(){return F.a});var j=n(297);n.d(e,\"stackOrderInsideOut\",function(){return j.a});var B=n(37);n.d(e,\"stackOrderNone\",function(){return B.a});var W=n(298);n.d(e,\"stackOrderReverse\",function(){return W.a})},function(t,e,n){\"use strict\";var r=n(44),i=n(19),o=n(48),a=n(75),u=n(139);e.a=function(){function t(t){var e,i,o,a,u,g=t.length,m=!1,y=new Array(g),_=new Array(g);for(null==h&&(v=d(u=n.i(r.a)())),e=0;e<=g;++e){if(!(e<g&&p(a=t[e],e,t))===m)if(m=!m)i=e,v.areaStart(),v.lineStart();else{for(v.lineEnd(),v.lineStart(),o=e-1;o>=i;--o)v.point(y[o],_[o]);v.lineEnd(),v.areaEnd()}m&&(y[e]=+c(a,e,t),_[e]=+l(a,e,t),v.point(s?+s(a,e,t):y[e],f?+f(a,e,t):_[e]))}if(u)return v=null,u+\"\"||null}function e(){return n.i(a.a)().defined(p).curve(d).context(h)}var c=u.a,s=null,l=n.i(i.a)(0),f=u.b,p=n.i(i.a)(!0),h=null,d=o.a,v=null;return t.x=function(e){return arguments.length?(c=\"function\"==typeof e?e:n.i(i.a)(+e),s=null,t):c},t.x0=function(e){return arguments.length?(c=\"function\"==typeof e?e:n.i(i.a)(+e),t):c},t.x1=function(e){return arguments.length?(s=null==e?null:\"function\"==typeof e?e:n.i(i.a)(+e),t):s},t.y=function(e){return arguments.length?(l=\"function\"==typeof e?e:n.i(i.a)(+e),f=null,t):l},t.y0=function(e){return arguments.length?(l=\"function\"==typeof e?e:n.i(i.a)(+e),t):l},t.y1=function(e){return arguments.length?(f=null==e?null:\"function\"==typeof e?e:n.i(i.a)(+e),t):f},t.lineX0=t.lineY0=function(){return e().x(c).y(l)},t.lineY1=function(){return e().x(c).y(f)},t.lineX1=function(){return e().x(s).y(l)},t.defined=function(e){return arguments.length?(p=\"function\"==typeof e?e:n.i(i.a)(!!e),t):p},t.curve=function(e){return arguments.length?(d=e,null!=h&&(v=d(h)),t):d},t.context=function(e){return arguments.length?(null==e?h=v=null:v=d(h=e),t):h},t}},function(t,e,n){\"use strict\";function r(t,e){this._context=t,this._k=(1-e)/6}var i=n(49),o=n(47);e.b=r,r.prototype={areaStart:i.a,areaEnd:i.a,lineStart:function(){this._x0=this._x1=this._x2=this._x3=this._x4=this._x5=this._y0=this._y1=this._y2=this._y3=this._y4=this._y5=NaN,this._point=0},lineEnd:function(){switch(this._point){case 1:this._context.moveTo(this._x3,this._y3),this._context.closePath();break;case 2:this._context.lineTo(this._x3,this._y3),this._context.closePath();break;case 3:this.point(this._x3,this._y3),this.point(this._x4,this._y4),this.point(this._x5,this._y5)}},point:function(t,e){switch(t=+t,e=+e,this._point){case 0:this._point=1,this._x3=t,this._y3=e;break;case 1:this._point=2,this._context.moveTo(this._x4=t,this._y4=e);break;case 2:this._point=3,this._x5=t,this._y5=e;break;default:n.i(o.c)(this,t,e)}this._x0=this._x1,this._x1=this._x2,this._x2=t,this._y0=this._y1,this._y1=this._y2,this._y2=e}},e.a=function t(e){function n(t){return new r(t,e)}return n.tension=function(e){return t(+e)},n}(0)},function(t,e,n){\"use strict\";function r(t,e){this._context=t,this._k=(1-e)/6}var i=n(47);e.b=r,r.prototype={areaStart:function(){this._line=0},areaEnd:function(){this._line=NaN},lineStart:function(){this._x0=this._x1=this._x2=this._y0=this._y1=this._y2=NaN,this._point=0},lineEnd:function(){(this._line||0!==this._line&&3===this._point)&&this._context.closePath(),this._line=1-this._line},point:function(t,e){switch(t=+t,e=+e,this._point){case 0:this._point=1;break;case 1:this._point=2;break;case 2:this._point=3,this._line?this._context.lineTo(this._x2,this._y2):this._context.moveTo(this._x2,this._y2);break;case 3:this._point=4;default:n.i(i.c)(this,t,e)}this._x0=this._x1,this._x1=this._x2,this._x2=t,this._y0=this._y1,this._y1=this._y2,this._y2=e}},e.a=function t(e){function n(t){return new r(t,e)}return n.tension=function(e){return t(+e)},n}(0)},function(t,e,n){\"use strict\";function r(t){this._curve=t}function i(t){function e(e){return new r(t(e))}return e._curve=t,e}var o=n(48);n.d(e,\"b\",function(){return a}),e.a=i;var a=i(o.a);r.prototype={areaStart:function(){this._curve.areaStart()},areaEnd:function(){this._curve.areaEnd()},lineStart:function(){this._curve.lineStart()},lineEnd:function(){this._curve.lineEnd()},point:function(t,e){this._curve.point(e*Math.sin(t),e*-Math.cos(t))}}},function(t,e,n){\"use strict\";function r(t){return t[0]}function i(t){return t[1]}e.a=r,e.b=i},function(t,e,n){\"use strict\";function r(t){var e=t.curve;return t.angle=t.x,delete t.x,t.radius=t.y,delete t.y,t.curve=function(t){return arguments.length?e(n.i(i.a)(t)):e()._curve},t}var i=n(138),o=n(75);e.b=r,e.a=function(){return r(n.i(o.a)().curve(i.b))}},function(t,e,n){\"use strict\";var r=n(35);e.a={draw:function(t,e){var n=Math.sqrt(e/r.b);t.moveTo(n,0),t.arc(0,0,n,0,r.c)}}},function(t,e,n){\"use strict\";e.a={draw:function(t,e){var n=Math.sqrt(e/5)/2;t.moveTo(-3*n,-n),t.lineTo(-n,-n),t.lineTo(-n,-3*n),t.lineTo(n,-3*n),t.lineTo(n,-n),t.lineTo(3*n,-n),t.lineTo(3*n,n),t.lineTo(n,n),t.lineTo(n,3*n),t.lineTo(-n,3*n),t.lineTo(-n,n),t.lineTo(-3*n,n),t.closePath()}}},function(t,e,n){\"use strict\";var r=Math.sqrt(1/3),i=2*r;e.a={draw:function(t,e){var n=Math.sqrt(e/i),o=n*r;t.moveTo(0,-n),t.lineTo(o,0),t.lineTo(0,n),t.lineTo(-o,0),t.closePath()}}},function(t,e,n){\"use strict\";e.a={draw:function(t,e){var n=Math.sqrt(e),r=-n/2;t.rect(r,r,n,n)}}},function(t,e,n){\"use strict\";var r=n(35),i=.8908130915292852,o=Math.sin(r.b/10)/Math.sin(7*r.b/10),a=Math.sin(r.c/10)*o,u=-Math.cos(r.c/10)*o;e.a={draw:function(t,e){var n=Math.sqrt(e*i),o=a*n,c=u*n;t.moveTo(0,-n),t.lineTo(o,c);for(var s=1;s<5;++s){var l=r.c*s/5,f=Math.cos(l),p=Math.sin(l);t.lineTo(p*n,-f*n),t.lineTo(f*o-p*c,p*o+f*c)}t.closePath()}}},function(t,e,n){\"use strict\";var r=Math.sqrt(3);e.a={draw:function(t,e){var n=-Math.sqrt(e/(3*r));t.moveTo(0,2*n),t.lineTo(-r*n,-n),t.lineTo(r*n,-n),t.closePath()}}},function(t,e,n){\"use strict\";var r=-.5,i=Math.sqrt(3)/2,o=1/Math.sqrt(12),a=3*(o/2+1);e.a={draw:function(t,e){var n=Math.sqrt(e/a),u=n/2,c=n*o,s=u,l=n*o+n,f=-s,p=l;t.moveTo(u,c),t.lineTo(s,l),t.lineTo(f,p),t.lineTo(r*u-i*c,i*u+r*c),t.lineTo(r*s-i*l,i*s+r*l),t.lineTo(r*f-i*p,i*f+r*p),t.lineTo(r*u+i*c,r*c-i*u),t.lineTo(r*s+i*l,r*l-i*s),t.lineTo(r*f+i*p,r*p-i*f),t.closePath()}}},function(t,e,n){\"use strict\";function r(t){return t.toISOString()}var i=n(78);n.d(e,\"b\",function(){return o});var o=\"%Y-%m-%dT%H:%M:%S.%LZ\",a=Date.prototype.toISOString?r:n.i(i.d)(o);e.a=a},function(t,e,n){\"use strict\";function r(t){if(0<=t.y&&t.y<100){var e=new Date(-1,t.m,t.d,t.H,t.M,t.S,t.L);return e.setFullYear(t.y),e}return new Date(t.y,t.m,t.d,t.H,t.M,t.S,t.L)}function i(t){if(0<=t.y&&t.y<100){var e=new Date(Date.UTC(-1,t.m,t.d,t.H,t.M,t.S,t.L));return e.setUTCFullYear(t.y),e}return new Date(Date.UTC(t.y,t.m,t.d,t.H,t.M,t.S,t.L))}function o(t){return{y:t,m:0,d:1,H:0,M:0,S:0,L:0}}function a(t){function e(t,e){return function(n){var r,i,o,a=[],u=-1,c=0,s=t.length;for(n instanceof Date||(n=new Date(+n));++u<s;)37===t.charCodeAt(u)&&(a.push(t.slice(c,u)),null!=(i=et[r=t.charAt(++u)])?r=t.charAt(++u):i=\"e\"===r?\" \":\"0\",(o=e[r])&&(r=o(n,i)),a.push(r),c=u+1);return a.push(t.slice(c,u)),a.join(\"\")}}function n(t,e){return function(n){var r=o(1900),u=a(r,t,n+=\"\",0);if(u!=n.length)return null;if(\"p\"in r&&(r.H=r.H%12+12*r.p),\"W\"in r||\"U\"in r){\"w\"in r||(r.w=\"W\"in r?1:0);var c=\"Z\"in r?i(o(r.y)).getUTCDay():e(o(r.y)).getDay();r.m=0,r.d=\"W\"in r?(r.w+6)%7+7*r.W-(c+5)%7:r.w+7*r.U-(c+6)%7}return\"Z\"in r?(r.H+=r.Z/100|0,r.M+=r.Z%100,i(r)):e(r)}}function a(t,e,n,r){for(var i,o,a=0,u=e.length,c=n.length;a<u;){if(r>=c)return-1;if(i=e.charCodeAt(a++),37===i){if(i=e.charAt(a++),o=Ut[i in et?e.charAt(a++):i],!o||(r=o(t,n,r))<0)return-1}else if(i!=n.charCodeAt(r++))return-1}return r}function u(t,e,n){var r=kt.exec(e.slice(n));return r?(t.p=Et[r[0].toLowerCase()],n+r[0].length):-1}function c(t,e,n){var r=Pt.exec(e.slice(n));return r?(t.w=Nt[r[0].toLowerCase()],n+r[0].length):-1}function tt(t,e,n){var r=Tt.exec(e.slice(n));return r?(t.w=St[r[0].toLowerCase()],n+r[0].length):-1}function nt(t,e,n){var r=It.exec(e.slice(n));return r?(t.m=Dt[r[0].toLowerCase()],n+r[0].length):-1}function rt(t,e,n){var r=At.exec(e.slice(n));return r?(t.m=Ot[r[0].toLowerCase()],n+r[0].length):-1}function it(t,e,n){return a(t,mt,e,n)}function ot(t,e,n){return a(t,yt,e,n)}function at(t,e,n){return a(t,_t,e,n)}function ut(t){return wt[t.getDay()]}function ct(t){return xt[t.getDay()]}function st(t){return Mt[t.getMonth()]}function lt(t){return Ct[t.getMonth()]}function ft(t){return bt[+(t.getHours()>=12)]}function pt(t){return wt[t.getUTCDay()]}function ht(t){return xt[t.getUTCDay()]}function dt(t){return Mt[t.getUTCMonth()]}function vt(t){return Ct[t.getUTCMonth()]}function gt(t){return bt[+(t.getUTCHours()>=12)]}var mt=t.dateTime,yt=t.date,_t=t.time,bt=t.periods,xt=t.days,wt=t.shortDays,Ct=t.months,Mt=t.shortMonths,kt=s(bt),Et=l(bt),Tt=s(xt),St=l(xt),Pt=s(wt),Nt=l(wt),At=s(Ct),Ot=l(Ct),It=s(Mt),Dt=l(Mt),Rt={a:ut,A:ct,b:st,B:lt,c:null,d:k,e:k,H:E,I:T,j:S,L:P,m:N,M:A,p:ft,S:O,U:I,w:D,W:R,x:null,X:null,y:L,Y:U,Z:F,\"%\":J},Lt={a:pt,A:ht,b:dt,B:vt,c:null,d:j,e:j,H:B,I:W,j:V,L:z,m:H,M:q,p:gt,S:Y,U:K,w:G,W:$,x:null,X:null,y:X,Y:Z,Z:Q,\"%\":J},Ut={a:c,A:tt,b:nt,B:rt,c:it,d:y,e:y,H:b,I:b,j:_,L:C,m:m,M:x,p:u,S:w,U:p,w:f,W:h,x:ot,X:at,y:v,Y:d,Z:g,\"%\":M};return Rt.x=e(yt,Rt),Rt.X=e(_t,Rt),Rt.c=e(mt,Rt),Lt.x=e(yt,Lt),Lt.X=e(_t,Lt),Lt.c=e(mt,Lt),{format:function(t){var n=e(t+=\"\",Rt);return n.toString=function(){return t},n},parse:function(t){var e=n(t+=\"\",r);return e.toString=function(){return t},e},utcFormat:function(t){var n=e(t+=\"\",Lt);return n.toString=function(){return t},n},utcParse:function(t){var e=n(t,i);return e.toString=function(){return t},e}}}function u(t,e,n){var r=t<0?\"-\":\"\",i=(r?-t:t)+\"\",o=i.length;return r+(o<n?new Array(n-o+1).join(e)+i:i)}function c(t){return t.replace(it,\"\\\\$&\")}function s(t){return new RegExp(\"^(?:\"+t.map(c).join(\"|\")+\")\",\"i\")}function l(t){for(var e={},n=-1,r=t.length;++n<r;)e[t[n].toLowerCase()]=n;return e}function f(t,e,n){var r=nt.exec(e.slice(n,n+1));return r?(t.w=+r[0],n+r[0].length):-1}function p(t,e,n){var r=nt.exec(e.slice(n));return r?(t.U=+r[0],n+r[0].length):-1}function h(t,e,n){var r=nt.exec(e.slice(n));return r?(t.W=+r[0],n+r[0].length):-1}function d(t,e,n){var r=nt.exec(e.slice(n,n+4));return r?(t.y=+r[0],n+r[0].length):-1}function v(t,e,n){var r=nt.exec(e.slice(n,n+2));return r?(t.y=+r[0]+(+r[0]>68?1900:2e3),n+r[0].length):-1}function g(t,e,n){var r=/^(Z)|([+-]\\d\\d)(?:\\:?(\\d\\d))?/.exec(e.slice(n,n+6));return r?(t.Z=r[1]?0:-(r[2]+(r[3]||\"00\")),n+r[0].length):-1}function m(t,e,n){var r=nt.exec(e.slice(n,n+2));return r?(t.m=r[0]-1,n+r[0].length):-1}function y(t,e,n){var r=nt.exec(e.slice(n,n+2));return r?(t.d=+r[0],n+r[0].length):-1}function _(t,e,n){var r=nt.exec(e.slice(n,n+3));return r?(t.m=0,t.d=+r[0],n+r[0].length):-1}function b(t,e,n){var r=nt.exec(e.slice(n,n+2));return r?(t.H=+r[0],n+r[0].length):-1}function x(t,e,n){var r=nt.exec(e.slice(n,n+2));return r?(t.M=+r[0],n+r[0].length):-1}function w(t,e,n){var r=nt.exec(e.slice(n,n+2));return r?(t.S=+r[0],n+r[0].length):-1}function C(t,e,n){var r=nt.exec(e.slice(n,n+3));return r?(t.L=+r[0],n+r[0].length):-1}function M(t,e,n){var r=rt.exec(e.slice(n,n+1));return r?n+r[0].length:-1}function k(t,e){return u(t.getDate(),e,2)}function E(t,e){return u(t.getHours(),e,2)}function T(t,e){return u(t.getHours()%12||12,e,2)}function S(t,e){return u(1+tt.a.count(n.i(tt.b)(t),t),e,3)}function P(t,e){return u(t.getMilliseconds(),e,3)}function N(t,e){return u(t.getMonth()+1,e,2)}function A(t,e){return u(t.getMinutes(),e,2)}function O(t,e){return u(t.getSeconds(),e,2)}function I(t,e){return u(tt.c.count(n.i(tt.b)(t),t),e,2)}function D(t){return t.getDay()}function R(t,e){return u(tt.d.count(n.i(tt.b)(t),t),e,2)}function L(t,e){return u(t.getFullYear()%100,e,2)}function U(t,e){return u(t.getFullYear()%1e4,e,4)}function F(t){var e=t.getTimezoneOffset();return(e>0?\"-\":(e*=-1,\"+\"))+u(e/60|0,\"0\",2)+u(e%60,\"0\",2)}function j(t,e){return u(t.getUTCDate(),e,2)}function B(t,e){return u(t.getUTCHours(),e,2)}function W(t,e){return u(t.getUTCHours()%12||12,e,2)}function V(t,e){return u(1+tt.e.count(n.i(tt.f)(t),t),e,3)}function z(t,e){return u(t.getUTCMilliseconds(),e,3)}function H(t,e){return u(t.getUTCMonth()+1,e,2)}function q(t,e){return u(t.getUTCMinutes(),e,2)}function Y(t,e){return u(t.getUTCSeconds(),e,2)}function K(t,e){return u(tt.g.count(n.i(tt.f)(t),t),e,2)}function G(t){return t.getUTCDay()}function $(t,e){return u(tt.h.count(n.i(tt.f)(t),t),e,2)}function X(t,e){return u(t.getUTCFullYear()%100,e,2)}function Z(t,e){return u(t.getUTCFullYear()%1e4,e,4)}function Q(){return\"+0000\"}function J(){return\"%\"}var tt=n(79);e.a=a;var et={\"-\":\"\",_:\" \",0:\"0\"},nt=/^\\s*\\d+/,rt=/^%/,it=/[\\\\\\^\\$\\*\\+\\?\\|\\[\\]\\(\\)\\.\\{\\}]/g},function(t,e,n){\"use strict\";var r=n(8),i={listen:function(t,e,n){return t.addEventListener?(t.addEventListener(e,n,!1),{remove:function(){t.removeEventListener(e,n,!1)}}):t.attachEvent?(t.attachEvent(\"on\"+e,n),{remove:function(){t.detachEvent(\"on\"+e,n)}}):void 0},capture:function(t,e,n){return t.addEventListener?(t.addEventListener(e,n,!0),{remove:function(){t.removeEventListener(e,n,!0)}}):{remove:r}},registerDefault:function(){}};t.exports=i},function(t,e,n){\"use strict\";function r(t){try{t.focus()}catch(t){}}t.exports=r},function(t,e,n){\"use strict\";function r(){if(\"undefined\"==typeof document)return null;try{return document.activeElement||document.body}catch(t){return document.body}}t.exports=r},function(t,e){function n(){throw new Error(\"setTimeout has not been defined\")}function r(){throw new Error(\"clearTimeout has not been defined\")}function i(t){if(l===setTimeout)return setTimeout(t,0);if((l===n||!l)&&setTimeout)return l=setTimeout,setTimeout(t,0);try{return l(t,0)}catch(e){try{return l.call(null,t,0)}catch(e){return l.call(this,t,0)}}}function o(t){if(f===clearTimeout)return clearTimeout(t);if((f===r||!f)&&clearTimeout)return f=clearTimeout,clearTimeout(t);try{return f(t)}catch(e){try{return f.call(null,t)}catch(e){return f.call(this,t)}}}function a(){v&&h&&(v=!1,h.length?d=h.concat(d):g=-1,d.length&&u())}function u(){if(!v){var t=i(a);v=!0;for(var e=d.length;e;){for(h=d,d=[];++g<e;)h&&h[g].run();g=-1,e=d.length}h=null,v=!1,o(t)}}function c(t,e){this.fun=t,this.array=e}function s(){}var l,f,p=t.exports={};!function(){try{l=\"function\"==typeof setTimeout?setTimeout:n}catch(t){l=n}try{f=\"function\"==typeof clearTimeout?clearTimeout:r}catch(t){f=r}}();var h,d=[],v=!1,g=-1;p.nextTick=function(t){var e=new Array(arguments.length-1);if(arguments.length>1)for(var n=1;n<arguments.length;n++)e[n-1]=arguments[n];d.push(new c(t,e)),1!==d.length||v||i(u)},c.prototype.run=function(){this.fun.apply(null,this.array)},p.title=\"browser\",p.browser=!0,p.env={},p.argv=[],p.version=\"\",p.versions={},p.on=s,p.addListener=s,p.once=s,p.off=s,p.removeListener=s,p.removeAllListeners=s,p.emit=s,p.binding=function(t){throw new Error(\"process.binding is not supported\")},p.cwd=function(){return\"/\"},p.chdir=function(t){throw new Error(\"process.chdir is not supported\")},p.umask=function(){\n",
       "return 0}},function(t,e,n){\"use strict\";function r(t,e){return t+e.charAt(0).toUpperCase()+e.substring(1)}var i={animationIterationCount:!0,borderImageOutset:!0,borderImageSlice:!0,borderImageWidth:!0,boxFlex:!0,boxFlexGroup:!0,boxOrdinalGroup:!0,columnCount:!0,flex:!0,flexGrow:!0,flexPositive:!0,flexShrink:!0,flexNegative:!0,flexOrder:!0,gridRow:!0,gridColumn:!0,fontWeight:!0,lineClamp:!0,lineHeight:!0,opacity:!0,order:!0,orphans:!0,tabSize:!0,widows:!0,zIndex:!0,zoom:!0,fillOpacity:!0,floodOpacity:!0,stopOpacity:!0,strokeDasharray:!0,strokeDashoffset:!0,strokeMiterlimit:!0,strokeOpacity:!0,strokeWidth:!0},o=[\"Webkit\",\"ms\",\"Moz\",\"O\"];Object.keys(i).forEach(function(t){o.forEach(function(e){i[r(e,t)]=i[t]})});var a={background:{backgroundAttachment:!0,backgroundColor:!0,backgroundImage:!0,backgroundPositionX:!0,backgroundPositionY:!0,backgroundRepeat:!0},backgroundPosition:{backgroundPositionX:!0,backgroundPositionY:!0},border:{borderWidth:!0,borderStyle:!0,borderColor:!0},borderBottom:{borderBottomWidth:!0,borderBottomStyle:!0,borderBottomColor:!0},borderLeft:{borderLeftWidth:!0,borderLeftStyle:!0,borderLeftColor:!0},borderRight:{borderRightWidth:!0,borderRightStyle:!0,borderRightColor:!0},borderTop:{borderTopWidth:!0,borderTopStyle:!0,borderTopColor:!0},font:{fontStyle:!0,fontVariant:!0,fontWeight:!0,fontSize:!0,lineHeight:!0,fontFamily:!0},outline:{outlineWidth:!0,outlineStyle:!0,outlineColor:!0}},u={isUnitlessNumber:i,shorthandPropertyExpansions:a};t.exports=u},function(t,e,n){\"use strict\";function r(t,e){if(!(t instanceof e))throw new TypeError(\"Cannot call a class as a function\")}var i=n(2),o=n(17),a=(n(0),function(){function t(e){r(this,t),this._callbacks=null,this._contexts=null,this._arg=e}return t.prototype.enqueue=function(t,e){this._callbacks=this._callbacks||[],this._callbacks.push(t),this._contexts=this._contexts||[],this._contexts.push(e)},t.prototype.notifyAll=function(){var t=this._callbacks,e=this._contexts,n=this._arg;if(t&&e){t.length!==e.length?i(\"24\"):void 0,this._callbacks=null,this._contexts=null;for(var r=0;r<t.length;r++)t[r].call(e[r],n);t.length=0,e.length=0}},t.prototype.checkpoint=function(){return this._callbacks?this._callbacks.length:0},t.prototype.rollback=function(t){this._callbacks&&this._contexts&&(this._callbacks.length=t,this._contexts.length=t)},t.prototype.reset=function(){this._callbacks=null,this._contexts=null},t.prototype.destructor=function(){this.reset()},t}());t.exports=o.addPoolingTo(a)},function(t,e,n){\"use strict\";function r(t){return!!s.hasOwnProperty(t)||!c.hasOwnProperty(t)&&(u.test(t)?(s[t]=!0,!0):(c[t]=!0,!1))}function i(t,e){return null==e||t.hasBooleanValue&&!e||t.hasNumericValue&&isNaN(e)||t.hasPositiveNumericValue&&e<1||t.hasOverloadedBooleanValue&&e===!1}var o=n(21),a=(n(4),n(9),n(394)),u=(n(1),new RegExp(\"^[\"+o.ATTRIBUTE_NAME_START_CHAR+\"][\"+o.ATTRIBUTE_NAME_CHAR+\"]*$\")),c={},s={},l={createMarkupForID:function(t){return o.ID_ATTRIBUTE_NAME+\"=\"+a(t)},setAttributeForID:function(t,e){t.setAttribute(o.ID_ATTRIBUTE_NAME,e)},createMarkupForRoot:function(){return o.ROOT_ATTRIBUTE_NAME+'=\"\"'},setAttributeForRoot:function(t){t.setAttribute(o.ROOT_ATTRIBUTE_NAME,\"\")},createMarkupForProperty:function(t,e){var n=o.properties.hasOwnProperty(t)?o.properties[t]:null;if(n){if(i(n,e))return\"\";var r=n.attributeName;return n.hasBooleanValue||n.hasOverloadedBooleanValue&&e===!0?r+'=\"\"':r+\"=\"+a(e)}return o.isCustomAttribute(t)?null==e?\"\":t+\"=\"+a(e):null},createMarkupForCustomAttribute:function(t,e){return r(t)&&null!=e?t+\"=\"+a(e):\"\"},setValueForProperty:function(t,e,n){var r=o.properties.hasOwnProperty(e)?o.properties[e]:null;if(r){var a=r.mutationMethod;if(a)a(t,n);else{if(i(r,n))return void this.deleteValueForProperty(t,e);if(r.mustUseProperty)t[r.propertyName]=n;else{var u=r.attributeName,c=r.attributeNamespace;c?t.setAttributeNS(c,u,\"\"+n):r.hasBooleanValue||r.hasOverloadedBooleanValue&&n===!0?t.setAttribute(u,\"\"):t.setAttribute(u,\"\"+n)}}}else if(o.isCustomAttribute(e))return void l.setValueForAttribute(t,e,n)},setValueForAttribute:function(t,e,n){if(r(e)){null==n?t.removeAttribute(e):t.setAttribute(e,\"\"+n)}},deleteValueForAttribute:function(t,e){t.removeAttribute(e)},deleteValueForProperty:function(t,e){var n=o.properties.hasOwnProperty(e)?o.properties[e]:null;if(n){var r=n.mutationMethod;if(r)r(t,void 0);else if(n.mustUseProperty){var i=n.propertyName;n.hasBooleanValue?t[i]=!1:t[i]=\"\"}else t.removeAttribute(n.attributeName)}else o.isCustomAttribute(e)&&t.removeAttribute(e)}};t.exports=l},function(t,e,n){\"use strict\";var r={hasCachedChildNodes:1};t.exports=r},function(t,e,n){\"use strict\";function r(){if(this._rootNodeID&&this._wrapperState.pendingUpdate){this._wrapperState.pendingUpdate=!1;var t=this._currentElement.props,e=u.getValue(t);null!=e&&i(this,Boolean(t.multiple),e)}}function i(t,e,n){var r,i,o=c.getNodeFromInstance(t).options;if(e){for(r={},i=0;i<n.length;i++)r[\"\"+n[i]]=!0;for(i=0;i<o.length;i++){var a=r.hasOwnProperty(o[i].value);o[i].selected!==a&&(o[i].selected=a)}}else{for(r=\"\"+n,i=0;i<o.length;i++)if(o[i].value===r)return void(o[i].selected=!0);o.length&&(o[0].selected=!0)}}function o(t){var e=this._currentElement.props,n=u.executeOnChange(e,t);return this._rootNodeID&&(this._wrapperState.pendingUpdate=!0),s.asap(r,this),n}var a=n(3),u=n(85),c=n(4),s=n(11),l=(n(1),!1),f={getHostProps:function(t,e){return a({},e,{onChange:t._wrapperState.onChange,value:void 0})},mountWrapper:function(t,e){var n=u.getValue(e);t._wrapperState={pendingUpdate:!1,initialValue:null!=n?n:e.defaultValue,listeners:null,onChange:o.bind(t),wasMultiple:Boolean(e.multiple)},void 0===e.value||void 0===e.defaultValue||l||(l=!0)},getSelectValueContext:function(t){return t._wrapperState.initialValue},postUpdateWrapper:function(t){var e=t._currentElement.props;t._wrapperState.initialValue=void 0;var n=t._wrapperState.wasMultiple;t._wrapperState.wasMultiple=Boolean(e.multiple);var r=u.getValue(e);null!=r?(t._wrapperState.pendingUpdate=!1,i(t,Boolean(e.multiple),r)):n!==Boolean(e.multiple)&&(null!=e.defaultValue?i(t,Boolean(e.multiple),e.defaultValue):i(t,Boolean(e.multiple),e.multiple?[]:\"\"))}};t.exports=f},function(t,e,n){\"use strict\";var r,i={injectEmptyComponentFactory:function(t){r=t}},o={create:function(t){return r(t)}};o.injection=i,t.exports=o},function(t,e,n){\"use strict\";var r={logTopLevelRenders:!1};t.exports=r},function(t,e,n){\"use strict\";function r(t){return u?void 0:a(\"111\",t.type),new u(t)}function i(t){return new c(t)}function o(t){return t instanceof c}var a=n(2),u=(n(0),null),c=null,s={injectGenericComponentClass:function(t){u=t},injectTextComponentClass:function(t){c=t}},l={createInternalComponent:r,createInstanceForText:i,isTextComponent:o,injection:s};t.exports=l},function(t,e,n){\"use strict\";function r(t){return o(document.documentElement,t)}var i=n(353),o=n(320),a=n(151),u=n(152),c={hasSelectionCapabilities:function(t){var e=t&&t.nodeName&&t.nodeName.toLowerCase();return e&&(\"input\"===e&&\"text\"===t.type||\"textarea\"===e||\"true\"===t.contentEditable)},getSelectionInformation:function(){var t=u();return{focusedElem:t,selectionRange:c.hasSelectionCapabilities(t)?c.getSelection(t):null}},restoreSelection:function(t){var e=u(),n=t.focusedElem,i=t.selectionRange;e!==n&&r(n)&&(c.hasSelectionCapabilities(n)&&c.setSelection(n,i),a(n))},getSelection:function(t){var e;if(\"selectionStart\"in t)e={start:t.selectionStart,end:t.selectionEnd};else if(document.selection&&t.nodeName&&\"input\"===t.nodeName.toLowerCase()){var n=document.selection.createRange();n.parentElement()===t&&(e={start:-n.moveStart(\"character\",-t.value.length),end:-n.moveEnd(\"character\",-t.value.length)})}else e=i.getOffsets(t);return e||{start:0,end:0}},setSelection:function(t,e){var n=e.start,r=e.end;if(void 0===r&&(r=n),\"selectionStart\"in t)t.selectionStart=n,t.selectionEnd=Math.min(r,t.value.length);else if(document.selection&&t.nodeName&&\"input\"===t.nodeName.toLowerCase()){var o=t.createTextRange();o.collapse(!0),o.moveStart(\"character\",n),o.moveEnd(\"character\",r-n),o.select()}else i.setOffsets(t,e)}};t.exports=c},function(t,e,n){\"use strict\";function r(t,e){for(var n=Math.min(t.length,e.length),r=0;r<n;r++)if(t.charAt(r)!==e.charAt(r))return r;return t.length===e.length?-1:n}function i(t){return t?t.nodeType===D?t.documentElement:t.firstChild:null}function o(t){return t.getAttribute&&t.getAttribute(A)||\"\"}function a(t,e,n,r,i){var o;if(x.logTopLevelRenders){var a=t._currentElement.props.child,u=a.type;o=\"React mount: \"+(\"string\"==typeof u?u:u.displayName||u.name),console.time(o)}var c=M.mountComponent(t,n,null,_(t,e),i,0);o&&console.timeEnd(o),t._renderedComponent._topLevelWrapper=t,j._mountImageIntoNode(c,e,t,r,n)}function u(t,e,n,r){var i=E.ReactReconcileTransaction.getPooled(!n&&b.useCreateElement);i.perform(a,null,t,e,i,n,r),E.ReactReconcileTransaction.release(i)}function c(t,e,n){for(M.unmountComponent(t,n),e.nodeType===D&&(e=e.documentElement);e.lastChild;)e.removeChild(e.lastChild)}function s(t){var e=i(t);if(e){var n=y.getInstanceFromNode(e);return!(!n||!n._hostParent)}}function l(t){return!(!t||t.nodeType!==I&&t.nodeType!==D&&t.nodeType!==R)}function f(t){var e=i(t),n=e&&y.getInstanceFromNode(e);return n&&!n._hostParent?n:null}function p(t){var e=f(t);return e?e._hostContainerInfo._topLevelWrapper:null}var h=n(2),d=n(20),v=n(21),g=n(26),m=n(51),y=(n(15),n(4)),_=n(347),b=n(349),x=n(160),w=n(40),C=(n(9),n(363)),M=n(24),k=n(88),E=n(11),T=n(38),S=n(169),P=(n(0),n(55)),N=n(95),A=(n(1),v.ID_ATTRIBUTE_NAME),O=v.ROOT_ATTRIBUTE_NAME,I=1,D=9,R=11,L={},U=1,F=function(){this.rootID=U++};F.prototype.isReactComponent={},F.prototype.render=function(){return this.props.child},F.isReactTopLevelWrapper=!0;var j={TopLevelWrapper:F,_instancesByReactRootID:L,scrollMonitor:function(t,e){e()},_updateRootComponent:function(t,e,n,r,i){return j.scrollMonitor(r,function(){k.enqueueElementInternal(t,e,n),i&&k.enqueueCallbackInternal(t,i)}),t},_renderNewRootComponent:function(t,e,n,r){l(e)?void 0:h(\"37\"),m.ensureScrollValueMonitoring();var i=S(t,!1);E.batchedUpdates(u,i,e,n,r);var o=i._instance.rootID;return L[o]=i,i},renderSubtreeIntoContainer:function(t,e,n,r){return null!=t&&w.has(t)?void 0:h(\"38\"),j._renderSubtreeIntoContainer(t,e,n,r)},_renderSubtreeIntoContainer:function(t,e,n,r){k.validateCallback(r,\"ReactDOM.render\"),g.isValidElement(e)?void 0:h(\"39\",\"string\"==typeof e?\" Instead of passing a string like 'div', pass React.createElement('div') or <div />.\":\"function\"==typeof e?\" Instead of passing a class like Foo, pass React.createElement(Foo) or <Foo />.\":null!=e&&void 0!==e.props?\" This may be caused by unintentionally loading two independent copies of React.\":\"\");var a,u=g.createElement(F,{child:e});if(t){var c=w.get(t);a=c._processChildContext(c._context)}else a=T;var l=p(n);if(l){var f=l._currentElement,d=f.props.child;if(N(d,e)){var v=l._renderedComponent.getPublicInstance(),m=r&&function(){r.call(v)};return j._updateRootComponent(l,u,a,n,m),v}j.unmountComponentAtNode(n)}var y=i(n),_=y&&!!o(y),b=s(n),x=_&&!l&&!b,C=j._renderNewRootComponent(u,n,x,a)._renderedComponent.getPublicInstance();return r&&r.call(C),C},render:function(t,e,n){return j._renderSubtreeIntoContainer(null,t,e,n)},unmountComponentAtNode:function(t){l(t)?void 0:h(\"40\");var e=p(t);if(!e){s(t),1===t.nodeType&&t.hasAttribute(O);return!1}return delete L[e._instance.rootID],E.batchedUpdates(c,e,t,!1),!0},_mountImageIntoNode:function(t,e,n,o,a){if(l(e)?void 0:h(\"41\"),o){var u=i(e);if(C.canReuseMarkup(t,u))return void y.precacheNode(n,u);var c=u.getAttribute(C.CHECKSUM_ATTR_NAME);u.removeAttribute(C.CHECKSUM_ATTR_NAME);var s=u.outerHTML;u.setAttribute(C.CHECKSUM_ATTR_NAME,c);var f=t,p=r(f,s),v=\" (client) \"+f.substring(p-20,p+20)+\"\\n (server) \"+s.substring(p-20,p+20);e.nodeType===D?h(\"42\",v):void 0}if(e.nodeType===D?h(\"43\"):void 0,a.useCreateElement){for(;e.lastChild;)e.removeChild(e.lastChild);d.insertTreeBefore(e,t,null)}else P(e,t),y.precacheNode(n,e.firstChild)}};t.exports=j},function(t,e,n){\"use strict\";var r=n(2),i=n(26),o=(n(0),{HOST:0,COMPOSITE:1,EMPTY:2,getType:function(t){return null===t||t===!1?o.EMPTY:i.isValidElement(t)?\"function\"==typeof t.type?o.COMPOSITE:o.HOST:void r(\"26\",t)}});t.exports=o},function(t,e,n){\"use strict\";function r(t,e){return null==e?i(\"30\"):void 0,null==t?e:Array.isArray(t)?Array.isArray(e)?(t.push.apply(t,e),t):(t.push(e),t):Array.isArray(e)?[t].concat(e):[t,e]}var i=n(2);n(0);t.exports=r},function(t,e,n){\"use strict\";function r(t,e,n){Array.isArray(t)?t.forEach(e,n):t&&e.call(n,t)}t.exports=r},function(t,e,n){\"use strict\";function r(t){for(var e;(e=t._renderedNodeType)===i.COMPOSITE;)t=t._renderedComponent;return e===i.HOST?t._renderedComponent:e===i.EMPTY?null:void 0}var i=n(164);t.exports=r},function(t,e,n){\"use strict\";function r(){return!o&&i.canUseDOM&&(o=\"textContent\"in document.documentElement?\"textContent\":\"innerText\"),o}var i=n(6),o=null;t.exports=r},function(t,e,n){\"use strict\";function r(t){if(t){var e=t.getName();if(e)return\" Check the render method of `\"+e+\"`.\"}return\"\"}function i(t){return\"function\"==typeof t&&\"undefined\"!=typeof t.prototype&&\"function\"==typeof t.prototype.mountComponent&&\"function\"==typeof t.prototype.receiveComponent}function o(t,e){var n;if(null===t||t===!1)n=s.create(o);else if(\"object\"==typeof t){var u=t,c=u.type;if(\"function\"!=typeof c&&\"string\"!=typeof c){var p=\"\";p+=r(u._owner),a(\"130\",null==c?c:typeof c,p)}\"string\"==typeof u.type?n=l.createInternalComponent(u):i(u.type)?(n=new u.type(u),n.getHostNode||(n.getHostNode=n.getNativeNode)):n=new f(u)}else\"string\"==typeof t||\"number\"==typeof t?n=l.createInstanceForText(t):a(\"131\",typeof t);return n._mountIndex=0,n._mountImage=null,n}var a=n(2),u=n(3),c=n(344),s=n(159),l=n(161),f=(n(391),n(0),n(1),function(t){this.construct(t)});u(f.prototype,c,{_instantiateReactComponent:o}),t.exports=o},function(t,e,n){\"use strict\";function r(t){var e=t&&t.nodeName&&t.nodeName.toLowerCase();return\"input\"===e?!!i[t.type]:\"textarea\"===e}var i={color:!0,date:!0,datetime:!0,\"datetime-local\":!0,email:!0,month:!0,number:!0,password:!0,range:!0,search:!0,tel:!0,text:!0,time:!0,url:!0,week:!0};t.exports=r},function(t,e,n){\"use strict\";var r=n(6),i=n(54),o=n(55),a=function(t,e){if(e){var n=t.firstChild;if(n&&n===t.lastChild&&3===n.nodeType)return void(n.nodeValue=e)}t.textContent=e};r.canUseDOM&&(\"textContent\"in document.documentElement||(a=function(t,e){return 3===t.nodeType?void(t.nodeValue=e):void o(t,i(e))})),t.exports=a},function(t,e,n){\"use strict\";function r(t,e){return t&&\"object\"==typeof t&&null!=t.key?s.escape(t.key):e.toString(36)}function i(t,e,n,o){var p=typeof t;if(\"undefined\"!==p&&\"boolean\"!==p||(t=null),null===t||\"string\"===p||\"number\"===p||\"object\"===p&&t.$$typeof===u)return n(o,t,\"\"===e?l+r(t,0):e),1;var h,d,v=0,g=\"\"===e?l:e+f;if(Array.isArray(t))for(var m=0;m<t.length;m++)h=t[m],d=g+r(h,m),v+=i(h,d,n,o);else{var y=c(t);if(y){var _,b=y.call(t);if(y!==t.entries)for(var x=0;!(_=b.next()).done;)h=_.value,d=g+r(h,x++),v+=i(h,d,n,o);else for(;!(_=b.next()).done;){var w=_.value;w&&(h=w[1],d=g+s.escape(w[0])+f+r(h,0),v+=i(h,d,n,o))}}else if(\"object\"===p){var C=\"\",M=String(t);a(\"31\",\"[object Object]\"===M?\"object with keys {\"+Object.keys(t).join(\", \")+\"}\":M,C)}}return v}function o(t,e,n){return null==t?0:i(t,\"\",e,n)}var a=n(2),u=(n(15),n(359)),c=n(390),s=(n(0),n(84)),l=(n(1),\".\"),f=\":\";t.exports=o},function(t,e,n){\"use strict\";function r(t){var e=Function.prototype.toString,n=Object.prototype.hasOwnProperty,r=RegExp(\"^\"+e.call(n).replace(/[\\\\^$.*+?()[\\]{}|]/g,\"\\\\$&\").replace(/hasOwnProperty|(function).*?(?=\\\\\\()| for .+?(?=\\\\\\])/g,\"$1.*?\")+\"$\");try{var i=e.call(t);return r.test(i)}catch(t){return!1}}function i(t){var e=s(t);if(e){var n=e.childIDs;l(t),n.forEach(i)}}function o(t,e,n){return\"\\n    in \"+(t||\"Unknown\")+(e?\" (at \"+e.fileName.replace(/^.*[\\\\\\/]/,\"\")+\":\"+e.lineNumber+\")\":n?\" (created by \"+n+\")\":\"\")}function a(t){return null==t?\"#empty\":\"string\"==typeof t||\"number\"==typeof t?\"#text\":\"string\"==typeof t.type?t.type:t.type.displayName||t.type.name||\"Unknown\"}function u(t){var e,n=k.getDisplayName(t),r=k.getElement(t),i=k.getOwnerID(t);return i&&(e=k.getDisplayName(i)),o(n,r&&r._source,e)}var c,s,l,f,p,h,d,v=n(28),g=n(15),m=(n(0),n(1),\"function\"==typeof Array.from&&\"function\"==typeof Map&&r(Map)&&null!=Map.prototype&&\"function\"==typeof Map.prototype.keys&&r(Map.prototype.keys)&&\"function\"==typeof Set&&r(Set)&&null!=Set.prototype&&\"function\"==typeof Set.prototype.keys&&r(Set.prototype.keys));if(m){var y=new Map,_=new Set;c=function(t,e){y.set(t,e)},s=function(t){return y.get(t)},l=function(t){y.delete(t)},f=function(){return Array.from(y.keys())},p=function(t){_.add(t)},h=function(t){_.delete(t)},d=function(){return Array.from(_.keys())}}else{var b={},x={},w=function(t){return\".\"+t},C=function(t){return parseInt(t.substr(1),10)};c=function(t,e){var n=w(t);b[n]=e},s=function(t){var e=w(t);return b[e]},l=function(t){var e=w(t);delete b[e]},f=function(){return Object.keys(b).map(C)},p=function(t){var e=w(t);x[e]=!0},h=function(t){var e=w(t);delete x[e]},d=function(){return Object.keys(x).map(C)}}var M=[],k={onSetChildren:function(t,e){var n=s(t);n?void 0:v(\"144\"),n.childIDs=e;for(var r=0;r<e.length;r++){var i=e[r],o=s(i);o?void 0:v(\"140\"),null==o.childIDs&&\"object\"==typeof o.element&&null!=o.element?v(\"141\"):void 0,o.isMounted?void 0:v(\"71\"),null==o.parentID&&(o.parentID=t),o.parentID!==t?v(\"142\",i,o.parentID,t):void 0}},onBeforeMountComponent:function(t,e,n){var r={element:e,parentID:n,text:null,childIDs:[],isMounted:!1,updateCount:0};c(t,r)},onBeforeUpdateComponent:function(t,e){var n=s(t);n&&n.isMounted&&(n.element=e)},onMountComponent:function(t){var e=s(t);e?void 0:v(\"144\"),e.isMounted=!0;var n=0===e.parentID;n&&p(t)},onUpdateComponent:function(t){var e=s(t);e&&e.isMounted&&e.updateCount++},onUnmountComponent:function(t){var e=s(t);if(e){e.isMounted=!1;var n=0===e.parentID;n&&h(t)}M.push(t)},purgeUnmountedComponents:function(){if(!k._preventPurging){for(var t=0;t<M.length;t++){var e=M[t];i(e)}M.length=0}},isMounted:function(t){var e=s(t);return!!e&&e.isMounted},getCurrentStackAddendum:function(t){var e=\"\";if(t){var n=a(t),r=t._owner;e+=o(n,t._source,r&&r.getName())}var i=g.current,u=i&&i._debugID;return e+=k.getStackAddendumByID(u)},getStackAddendumByID:function(t){for(var e=\"\";t;)e+=u(t),t=k.getParentID(t);return e},getChildIDs:function(t){var e=s(t);return e?e.childIDs:[]},getDisplayName:function(t){var e=k.getElement(t);return e?a(e):null},getElement:function(t){var e=s(t);return e?e.element:null},getOwnerID:function(t){var e=k.getElement(t);return e&&e._owner?e._owner._debugID:null},getParentID:function(t){var e=s(t);return e?e.parentID:null},getSource:function(t){var e=s(t),n=e?e.element:null,r=null!=n?n._source:null;return r},getText:function(t){var e=k.getElement(t);return\"string\"==typeof e?e:\"number\"==typeof e?\"\"+e:null},getUpdateCount:function(t){var e=s(t);return e?e.updateCount:0},getRootIDs:d,getRegisteredIDs:f};t.exports=k},function(t,e,n){\"use strict\";var r=\"function\"==typeof Symbol&&Symbol.for&&Symbol.for(\"react.element\")||60103;t.exports=r},function(t,e,n){\"use strict\";var r={};t.exports=r},function(t,e,n){\"use strict\";var r=!1;t.exports=r},function(t,e,n){\"use strict\";function r(t){var e=t&&(i&&t[i]||t[o]);if(\"function\"==typeof e)return e}var i=\"function\"==typeof Symbol&&Symbol.iterator,o=\"@@iterator\";t.exports=r},,function(t,e,n){\"use strict\";function r(t){return t&&t.__esModule?t:{default:t}}function i(t,e){if(!(t instanceof e))throw new TypeError(\"Cannot call a class as a function\")}function o(t,e){if(!t)throw new ReferenceError(\"this hasn't been initialised - super() hasn't been called\");return!e||\"object\"!=typeof e&&\"function\"!=typeof e?t:e}function a(t,e){if(\"function\"!=typeof e&&null!==e)throw new TypeError(\"Super expression must either be null or a function, not \"+typeof e);t.prototype=Object.create(e&&e.prototype,{constructor:{value:t,enumerable:!1,writable:!0,configurable:!0}}),e&&(Object.setPrototypeOf?Object.setPrototypeOf(t,e):t.__proto__=e)}Object.defineProperty(e,\"__esModule\",{value:!0});var u=\"function\"==typeof Symbol&&\"symbol\"==typeof Symbol.iterator?function(t){return typeof t}:function(t){return t&&\"function\"==typeof Symbol&&t.constructor===Symbol&&t!==Symbol.prototype?\"symbol\":typeof t},c=function(){function t(t,e){for(var n=0;n<e.length;n++){var r=e[n];r.enumerable=r.enumerable||!1,r.configurable=!0,\"value\"in r&&(r.writable=!0),Object.defineProperty(t,r.key,r)}}return function(e,n,r){return n&&t(e.prototype,n),r&&t(e,r),e}}(),s=n(41),l=r(s),f=n(129),p=n(64),h=n(30),d=n(77),v=n(112),g=n(134),m=n(10),y=n(39),_=n(56),b=r(_),x=function(t){function e(){i(this,e);var t=o(this,(e.__proto__||Object.getPrototypeOf(e)).call(this));return window.lastAdditiveForceArrayVisualizer=t,t.topOffset=28,t.leftOffset=80,t.height=350,t.effectFormat=(0,h.format)(\".2\"),t.redraw=(0,y.debounce)(function(){return t.draw()},200),t}return a(e,t),c(e,[{key:\"componentDidMount\",value:function(){var t=this;this.mainGroup=this.svg.append(\"g\"),this.onTopGroup=this.svg.append(\"g\"),this.xaxisElement=this.onTopGroup.append(\"g\").attr(\"transform\",\"translate(0,35)\").attr(\"class\",\"force-bar-array-xaxis\"),this.yaxisElement=this.onTopGroup.append(\"g\").attr(\"transform\",\"translate(0,35)\").attr(\"class\",\"force-bar-array-yaxis\"),this.hoverGroup1=this.svg.append(\"g\"),this.hoverGroup2=this.svg.append(\"g\"),this.baseValueTitle=this.svg.append(\"text\"),this.hoverLine=this.svg.append(\"line\"),this.hoverxOutline=this.svg.append(\"text\").attr(\"text-anchor\",\"middle\").attr(\"font-weight\",\"bold\").attr(\"fill\",\"#fff\").attr(\"stroke\",\"#fff\").attr(\"stroke-width\",\"6\").attr(\"font-size\",\"12px\"),this.hoverx=this.svg.append(\"text\").attr(\"text-anchor\",\"middle\").attr(\"font-weight\",\"bold\").attr(\"fill\",\"#000\").attr(\"font-size\",\"12px\"),this.hoverxTitle=this.svg.append(\"text\").attr(\"text-anchor\",\"middle\").attr(\"opacity\",.6).attr(\"font-size\",\"12px\"),this.hoveryOutline=this.svg.append(\"text\").attr(\"text-anchor\",\"end\").attr(\"font-weight\",\"bold\").attr(\"fill\",\"#fff\").attr(\"stroke\",\"#fff\").attr(\"stroke-width\",\"6\").attr(\"font-size\",\"12px\"),this.hovery=this.svg.append(\"text\").attr(\"text-anchor\",\"end\").attr(\"font-weight\",\"bold\").attr(\"fill\",\"#000\").attr(\"font-size\",\"12px\"),this.xlabel=this.wrapper.select(\".additive-force-array-xlabel\"),this.ylabel=this.wrapper.select(\".additive-force-array-ylabel\");var e=void 0;\"string\"==typeof this.props.plot_cmap?this.props.plot_cmap in b.default.colors?e=b.default.colors[this.props.plot_cmap]:(console.log(\"Invalid color map name, reverting to default.\"),e=b.default.colors.RdBu):Array.isArray(this.props.plot_cmap)&&(e=this.props.plot_cmap),this.colors=e.map(function(t){return(0,m.hsl)(t)}),this.brighterColors=[1.45,1.6].map(function(e,n){return t.colors[n].brighter(e)});var n=(0,h.format)(\",.4\");if(null!=this.props.ordering_keys&&null!=this.props.ordering_keys_time_format){var r=function(t){return\"object\"==(\"undefined\"==typeof t?\"undefined\":u(t))?this.formatTime(t):n(t)};this.parseTime=(0,d.timeParse)(this.props.ordering_keys_time_format),this.formatTime=(0,d.timeFormat)(this.props.ordering_keys_time_format),this.xtickFormat=r}else this.parseTime=null,this.formatTime=null,this.xtickFormat=n;this.xscale=(0,p.scaleLinear)(),this.xaxis=(0,v.axisBottom)().scale(this.xscale).tickSizeInner(4).tickSizeOuter(0).tickFormat(function(e){return t.xtickFormat(e)}).tickPadding(-18),this.ytickFormat=n,this.yscale=(0,p.scaleLinear)(),this.yaxis=(0,v.axisLeft)().scale(this.yscale).tickSizeInner(4).tickSizeOuter(0).tickFormat(function(e){return t.ytickFormat(t.invLinkFunction(e))}).tickPadding(2),this.xlabel.node().onchange=function(){return t.internalDraw()},this.ylabel.node().onchange=function(){return t.internalDraw()},this.svg.on(\"mousemove\",function(e){return t.mouseMoved(e)}),this.svg.on(\"click\",function(){return alert(\"This original index of the sample you clicked is \"+t.nearestExpIndex)}),this.svg.on(\"mouseout\",function(e){return t.mouseOut(e)}),window.addEventListener(\"resize\",this.redraw),window.setTimeout(this.redraw,50)}},{key:\"componentDidUpdate\",value:function(){this.draw()}},{key:\"mouseOut\",value:function(){this.hoverLine.attr(\"display\",\"none\"),this.hoverx.attr(\"display\",\"none\"),this.hoverxOutline.attr(\"display\",\"none\"),this.hoverxTitle.attr(\"display\",\"none\"),this.hovery.attr(\"display\",\"none\"),this.hoveryOutline.attr(\"display\",\"none\"),this.hoverGroup1.attr(\"display\",\"none\"),this.hoverGroup2.attr(\"display\",\"none\")}},{key:\"mouseMoved\",value:function(){var t=this,e=void 0,n=void 0;this.hoverLine.attr(\"display\",\"\"),this.hoverx.attr(\"display\",\"\"),this.hoverxOutline.attr(\"display\",\"\"),this.hoverxTitle.attr(\"display\",\"\"),this.hovery.attr(\"display\",\"\"),this.hoveryOutline.attr(\"display\",\"\"),this.hoverGroup1.attr(\"display\",\"\"),this.hoverGroup2.attr(\"display\",\"\");var r=(0,f.mouse)(this.svg.node())[0];if(this.props.explanations){for(e=0;e<this.currExplanations.length;++e)(!n||Math.abs(n.xmapScaled-r)>Math.abs(this.currExplanations[e].xmapScaled-r))&&(n=this.currExplanations[e]);this.nearestExpIndex=n.origInd,this.hoverLine.attr(\"x1\",n.xmapScaled).attr(\"x2\",n.xmapScaled).attr(\"y1\",0+this.topOffset).attr(\"y2\",this.height),this.hoverx.attr(\"x\",n.xmapScaled).attr(\"y\",this.topOffset-5).text(this.xtickFormat(n.xmap)),this.hoverxOutline.attr(\"x\",n.xmapScaled).attr(\"y\",this.topOffset-5).text(this.xtickFormat(n.xmap)),this.hoverxTitle.attr(\"x\",n.xmapScaled).attr(\"y\",this.topOffset-18).text(n.count>1?n.count+\" averaged samples\":\"\"),this.hovery.attr(\"x\",this.leftOffset-6).attr(\"y\",n.joinPointy).text(this.ytickFormat(this.invLinkFunction(n.joinPoint))),this.hoveryOutline.attr(\"x\",this.leftOffset-6).attr(\"y\",n.joinPointy).text(this.ytickFormat(this.invLinkFunction(n.joinPoint)));for(var i=[],o=void 0,a=void 0,u=this.currPosOrderedFeatures.length-1;u>=0;--u){var c=this.currPosOrderedFeatures[u],s=n.features[c];a=5+(s.posyTop+s.posyBottom)/2,(!o||a-o>=15)&&s.posyTop-s.posyBottom>=6&&(i.push(s),o=a)}var l=[];o=void 0;var p=!0,h=!1,d=void 0;try{for(var v,g=this.currNegOrderedFeatures[Symbol.iterator]();!(p=(v=g.next()).done);p=!0){var m=v.value,y=n.features[m];a=5+(y.negyTop+y.negyBottom)/2,(!o||o-a>=15)&&y.negyTop-y.negyBottom>=6&&(l.push(y),o=a)}}catch(t){h=!0,d=t}finally{try{!p&&g.return&&g.return()}finally{if(h)throw d}}var _=function(e){var r=\"\";return null!==e.value&&void 0!==e.value&&(r=\" = \"+(isNaN(e.value)?e.value:t.ytickFormat(e.value))),n.count>1?\"mean(\"+t.props.featureNames[e.ind]+\")\"+r:t.props.featureNames[e.ind]+r},b=this.hoverGroup1.selectAll(\".pos-values\").data(i);b.enter().append(\"text\").attr(\"class\",\"pos-values\").merge(b).attr(\"x\",n.xmapScaled+5).attr(\"y\",function(t){return 4+(t.posyTop+t.posyBottom)/2}).attr(\"text-anchor\",\"start\").attr(\"font-size\",12).attr(\"stroke\",\"#fff\").attr(\"fill\",\"#fff\").attr(\"stroke-width\",\"4\").attr(\"stroke-linejoin\",\"round\").attr(\"opacity\",1).text(_),b.exit().remove();var x=this.hoverGroup2.selectAll(\".pos-values\").data(i);x.enter().append(\"text\").attr(\"class\",\"pos-values\").merge(x).attr(\"x\",n.xmapScaled+5).attr(\"y\",function(t){return 4+(t.posyTop+t.posyBottom)/2}).attr(\"text-anchor\",\"start\").attr(\"font-size\",12).attr(\"fill\",this.colors[0]).text(_),x.exit().remove();var w=this.hoverGroup1.selectAll(\".neg-values\").data(l);w.enter().append(\"text\").attr(\"class\",\"neg-values\").merge(w).attr(\"x\",n.xmapScaled+5).attr(\"y\",function(t){return 4+(t.negyTop+t.negyBottom)/2}).attr(\"text-anchor\",\"start\").attr(\"font-size\",12).attr(\"stroke\",\"#fff\").attr(\"fill\",\"#fff\").attr(\"stroke-width\",\"4\").attr(\"stroke-linejoin\",\"round\").attr(\"opacity\",1).text(_),w.exit().remove();var C=this.hoverGroup2.selectAll(\".neg-values\").data(l);C.enter().append(\"text\").attr(\"class\",\"neg-values\").merge(C).attr(\"x\",n.xmapScaled+5).attr(\"y\",function(t){return 4+(t.negyTop+t.negyBottom)/2}).attr(\"text-anchor\",\"start\").attr(\"font-size\",12).attr(\"fill\",this.colors[1]).text(_),C.exit().remove()}}},{key:\"draw\",value:function(){var t=this;if(this.props.explanations&&0!==this.props.explanations.length){(0,y.each)(this.props.explanations,function(t,e){return t.origInd=e});var e={},n={},r={},i=!0,o=!1,a=void 0;try{for(var u,c=this.props.explanations[Symbol.iterator]();!(i=(u=c.next()).done);i=!0){var s=u.value;for(var l in s.features)void 0===e[l]&&(e[l]=0,n[l]=0,r[l]=0),s.features[l].effect>0?e[l]+=s.features[l].effect:n[l]-=s.features[l].effect,null!==s.features[l].value&&void 0!==s.features[l].value&&(r[l]+=1)}}catch(t){o=!0,a=t}finally{try{!i&&c.return&&c.return()}finally{if(o)throw a}}this.usedFeatures=(0,y.sortBy)((0,y.keys)(e),function(t){return-(e[t]+n[t])}),console.log(\"found \",this.usedFeatures.length,\" used features\"),this.posOrderedFeatures=(0,y.sortBy)(this.usedFeatures,function(t){return e[t]}),this.negOrderedFeatures=(0,y.sortBy)(this.usedFeatures,function(t){return-n[t]}),this.singleValueFeatures=(0,y.filter)(this.usedFeatures,function(t){return r[t]>0});var f=[\"sample order by similarity\",\"sample order by output value\",\"original sample ordering\"].concat(this.singleValueFeatures.map(function(e){return t.props.featureNames[e]}));null!=this.props.ordering_keys&&f.unshift(\"sample order by key\");var p=this.xlabel.selectAll(\"option\").data(f);p.enter().append(\"option\").merge(p).attr(\"value\",function(t){return t}).text(function(t){return t}),p.exit().remove();var h=this.props.outNames[0]?this.props.outNames[0]:\"model output value\";f=(0,y.map)(this.usedFeatures,function(e){return[t.props.featureNames[e],t.props.featureNames[e]+\" effects\"]}),f.unshift([\"model output value\",h]);var d=this.ylabel.selectAll(\"option\").data(f);d.enter().append(\"option\").merge(d).attr(\"value\",function(t){return t[0]}).text(function(t){return t[1]}),d.exit().remove(),this.ylabel.style(\"top\",(this.height-10-this.topOffset)/2+this.topOffset+\"px\").style(\"left\",10-this.ylabel.node().offsetWidth/2+\"px\"),this.internalDraw()}}},{key:\"internalDraw\",value:function(){var t=this,e=!0,n=!1,r=void 0;try{for(var i,o=this.props.explanations[Symbol.iterator]();!(e=(i=o.next()).done);e=!0){var a=i.value,c=!0,s=!1,l=void 0;try{for(var f,h=this.usedFeatures[Symbol.iterator]();!(c=(f=h.next()).done);c=!0){var d=f.value;a.features.hasOwnProperty(d)||(a.features[d]={effect:0,value:0}),a.features[d].ind=d}}catch(t){s=!0,l=t}finally{try{!c&&h.return&&h.return()}finally{if(s)throw l}}}}catch(t){n=!0,r=t}finally{try{!e&&o.return&&o.return()}finally{if(n)throw r}}var v=void 0,m=this.xlabel.node().value,_=\"sample order by key\"===m&&null!=this.props.ordering_keys_time_format;if(_?this.xscale=(0,p.scaleTime)():this.xscale=(0,p.scaleLinear)(),this.xaxis.scale(this.xscale),\"sample order by similarity\"===m)v=(0,y.sortBy)(this.props.explanations,function(t){return t.simIndex}),(0,y.each)(v,function(t,e){return t.xmap=e});else if(\"sample order by output value\"===m)v=(0,y.sortBy)(this.props.explanations,function(t){return-t.outValue}),(0,y.each)(v,function(t,e){return t.xmap=e});else if(\"original sample ordering\"===m)v=(0,y.sortBy)(this.props.explanations,function(t){return t.origInd}),(0,y.each)(v,function(t,e){return t.xmap=e});else if(\"sample order by key\"===m)v=this.props.explanations,_?(0,y.each)(v,function(e,n){return e.xmap=t.parseTime(t.props.ordering_keys[n])}):(0,y.each)(v,function(e,n){return e.xmap=t.props.ordering_keys[n]}),v=(0,y.sortBy)(v,function(t){return t.xmap});else{var b=function(){var e=(0,y.findKey)(t.props.featureNames,function(t){return t===m});(0,y.each)(t.props.explanations,function(t,n){return t.xmap=t.features[e].value});var n=(0,y.sortBy)(t.props.explanations,function(t){return t.xmap}),r=(0,y.map)(n,function(t){return t.xmap});if(\"string\"==typeof r[0])return alert(\"Ordering by category names is not yet supported.\"),{v:void 0};var i=(0,y.min)(r),o=(0,y.max)(r),a=(o-i)/100;v=[];for(var u=void 0,c=void 0,s=0;s<n.length;++s){var l=n[s];if(u&&!c&&l.xmap-u.xmap<=a||c&&l.xmap-c.xmap<=a){c||(c=(0,y.cloneDeep)(u),c.count=1);var f=!0,p=!1,h=void 0;try{for(var d,g=t.usedFeatures[Symbol.iterator]();!(f=(d=g.next()).done);f=!0){var _=d.value;c.features[_].effect+=l.features[_].effect,c.features[_].value+=l.features[_].value;\n",
       "}}catch(t){p=!0,h=t}finally{try{!f&&g.return&&g.return()}finally{if(p)throw h}}c.count+=1}else if(u)if(c){var b=!0,x=!1,w=void 0;try{for(var C,M=t.usedFeatures[Symbol.iterator]();!(b=(C=M.next()).done);b=!0){var k=C.value;c.features[k].effect/=c.count,c.features[k].value/=c.count}}catch(t){x=!0,w=t}finally{try{!b&&M.return&&M.return()}finally{if(x)throw w}}v.push(c),c=void 0}else v.push(u);u=l}u.xmap-v[v.length-1].xmap>a&&v.push(u)}();if(\"object\"===(\"undefined\"==typeof b?\"undefined\":u(b)))return b.v}this.currUsedFeatures=this.usedFeatures,this.currPosOrderedFeatures=this.posOrderedFeatures,this.currNegOrderedFeatures=this.negOrderedFeatures;var x=this.ylabel.node().value;if(\"model output value\"!==x){var w=v;v=(0,y.cloneDeep)(v);for(var C=(0,y.findKey)(this.props.featureNames,function(t){return t===x}),M=0;M<v.length;++M){var k=v[M].features[C];v[M].features={},v[M].features[C]=k,w[M].remapped_version=v[M]}this.currUsedFeatures=[C],this.currPosOrderedFeatures=[C],this.currNegOrderedFeatures=[C]}this.currExplanations=v,\"identity\"===this.props.link?this.invLinkFunction=function(e){return t.props.baseValue+e}:\"logit\"===this.props.link?this.invLinkFunction=function(e){return 1/(1+Math.exp(-(t.props.baseValue+e)))}:console.log(\"ERROR: Unrecognized link function: \",this.props.link),this.predValues=(0,y.map)(v,function(t){return(0,y.sum)((0,y.map)(t.features,function(t){return t.effect}))});var E=this.wrapper.node().offsetWidth;if(0==E)return setTimeout(function(){return t.draw(v)},500);this.svg.style(\"height\",this.height+\"px\"),this.svg.style(\"width\",E+\"px\");var T=(0,y.map)(v,function(t){return t.xmap});this.xscale.domain([(0,y.min)(T),(0,y.max)(T)]).range([this.leftOffset,E]).clamp(!0),this.xaxisElement.attr(\"transform\",\"translate(0,\"+this.topOffset+\")\").call(this.xaxis);for(var S=0;S<this.currExplanations.length;++S)this.currExplanations[S].xmapScaled=this.xscale(this.currExplanations[S].xmap);for(var P=v.length,N=0,A=0;A<P;++A){var O=v[A].features,I=(0,y.sum)((0,y.map)((0,y.filter)(O,function(t){return t.effect>0}),function(t){return t.effect}))||0,D=(0,y.sum)((0,y.map)((0,y.filter)(O,function(t){return t.effect<0}),function(t){return-t.effect}))||0;N=Math.max(N,2.2*Math.max(I,D))}this.yscale.domain([-N/2,N/2]).range([this.height-10,this.topOffset]),this.yaxisElement.attr(\"transform\",\"translate(\"+this.leftOffset+\",0)\").call(this.yaxis);for(var R=0;R<P;++R){var L=v[R].features,U=(0,y.sum)((0,y.map)((0,y.filter)(L,function(t){return t.effect<0}),function(t){return-t.effect}))||0,F=-U,j=void 0,B=!0,W=!1,V=void 0;try{for(var z,H=this.currPosOrderedFeatures[Symbol.iterator]();!(B=(z=H.next()).done);B=!0)j=z.value,L[j].posyTop=this.yscale(F),L[j].effect>0&&(F+=L[j].effect),L[j].posyBottom=this.yscale(F),L[j].ind=j}catch(t){W=!0,V=t}finally{try{!B&&H.return&&H.return()}finally{if(W)throw V}}var q=F,Y=!0,K=!1,G=void 0;try{for(var $,X=this.currNegOrderedFeatures[Symbol.iterator]();!(Y=($=X.next()).done);Y=!0)j=$.value,L[j].negyTop=this.yscale(F),L[j].effect<0&&(F-=L[j].effect),L[j].negyBottom=this.yscale(F)}catch(t){K=!0,G=t}finally{try{!Y&&X.return&&X.return()}finally{if(K)throw G}}v[R].joinPoint=q,v[R].joinPointy=this.yscale(q)}var Z=(0,g.line)().x(function(t){return t[0]}).y(function(t){return t[1]}),Q=this.mainGroup.selectAll(\".force-bar-array-area-pos\").data(this.currUsedFeatures);Q.enter().append(\"path\").attr(\"class\",\"force-bar-array-area-pos\").merge(Q).attr(\"d\",function(t){var e=(0,y.map)((0,y.range)(P),function(e){return[v[e].xmapScaled,v[e].features[t].posyTop]}),n=(0,y.map)((0,y.rangeRight)(P),function(e){return[v[e].xmapScaled,v[e].features[t].posyBottom]});return Z(e.concat(n))}).attr(\"fill\",this.colors[0]),Q.exit().remove();var J=this.mainGroup.selectAll(\".force-bar-array-area-neg\").data(this.currUsedFeatures);J.enter().append(\"path\").attr(\"class\",\"force-bar-array-area-neg\").merge(J).attr(\"d\",function(t){var e=(0,y.map)((0,y.range)(P),function(e){return[v[e].xmapScaled,v[e].features[t].negyTop]}),n=(0,y.map)((0,y.rangeRight)(P),function(e){return[v[e].xmapScaled,v[e].features[t].negyBottom]});return Z(e.concat(n))}).attr(\"fill\",this.colors[1]),J.exit().remove();var tt=this.mainGroup.selectAll(\".force-bar-array-divider-pos\").data(this.currUsedFeatures);tt.enter().append(\"path\").attr(\"class\",\"force-bar-array-divider-pos\").merge(tt).attr(\"d\",function(t){var e=(0,y.map)((0,y.range)(P),function(e){return[v[e].xmapScaled,v[e].features[t].posyBottom]});return Z(e)}).attr(\"fill\",\"none\").attr(\"stroke-width\",1).attr(\"stroke\",function(){return t.colors[0].brighter(1.2)}),tt.exit().remove();var et=this.mainGroup.selectAll(\".force-bar-array-divider-neg\").data(this.currUsedFeatures);et.enter().append(\"path\").attr(\"class\",\"force-bar-array-divider-neg\").merge(et).attr(\"d\",function(t){var e=(0,y.map)((0,y.range)(P),function(e){return[v[e].xmapScaled,v[e].features[t].negyTop]});return Z(e)}).attr(\"fill\",\"none\").attr(\"stroke-width\",1).attr(\"stroke\",function(){return t.colors[1].brighter(1.5)}),et.exit().remove();for(var nt=function(t,e,n,r,i){var o=void 0,a=void 0;\"pos\"===i?(o=t[n].features[e].posyBottom,a=t[n].features[e].posyTop):(o=t[n].features[e].negyBottom,a=t[n].features[e].negyTop);for(var u=void 0,c=void 0,s=n+1;s<=r;++s)\"pos\"===i?(u=t[s].features[e].posyBottom,c=t[s].features[e].posyTop):(u=t[s].features[e].negyBottom,c=t[s].features[e].negyTop),u>o&&(o=u),c<a&&(a=c);return{top:o,bottom:a}},rt=100,it=20,ot=100,at=[],ut=[\"pos\",\"neg\"],ct=0;ct<ut.length;ct++){var st=ut[ct],lt=!0,ft=!1,pt=void 0;try{for(var ht,dt=this.currUsedFeatures[Symbol.iterator]();!(lt=(ht=dt.next()).done);lt=!0)for(var vt=ht.value,gt=0,mt=0,yt=0,_t={top:0,bottom:0},bt=void 0;mt<P-1;){for(;yt<rt&&mt<P-1;)++mt,yt=v[mt].xmapScaled-v[gt].xmapScaled;for(_t=nt(v,vt,gt,mt,st);_t.bottom-_t.top<it&&gt<mt;)++gt,_t=nt(v,vt,gt,mt,st);if(yt=v[mt].xmapScaled-v[gt].xmapScaled,_t.bottom-_t.top>=it&&yt>=rt){for(;mt<P-1;){if(++mt,bt=nt(v,vt,gt,mt,st),!(bt.bottom-bt.top>it)){--mt;break}_t=bt}yt=v[mt].xmapScaled-v[gt].xmapScaled,at.push([(v[mt].xmapScaled+v[gt].xmapScaled)/2,(_t.top+_t.bottom)/2,this.props.featureNames[vt]]);var xt=v[mt].xmapScaled;for(gt=mt;xt+ot>v[gt].xmapScaled&&gt<P-1;)++gt;mt=gt}}}catch(t){ft=!0,pt=t}finally{try{!lt&&dt.return&&dt.return()}finally{if(ft)throw pt}}}var wt=this.onTopGroup.selectAll(\".force-bar-array-flabels\").data(at);wt.enter().append(\"text\").attr(\"class\",\"force-bar-array-flabels\").merge(wt).attr(\"x\",function(t){return t[0]}).attr(\"y\",function(t){return t[1]+4}).text(function(t){return t[2]}),wt.exit().remove()}},{key:\"componentWillUnmount\",value:function(){window.removeEventListener(\"resize\",this.redraw)}},{key:\"render\",value:function(){var t=this;return l.default.createElement(\"div\",{ref:function(e){return t.wrapper=(0,f.select)(e)},style:{textAlign:\"center\"}},l.default.createElement(\"style\",{dangerouslySetInnerHTML:{__html:\"\\n          .force-bar-array-wrapper {\\n            text-align: center;\\n          }\\n          .force-bar-array-xaxis path {\\n            fill: none;\\n            opacity: 0.4;\\n          }\\n          .force-bar-array-xaxis .domain {\\n            opacity: 0;\\n          }\\n          .force-bar-array-xaxis paths {\\n            display: none;\\n          }\\n          .force-bar-array-yaxis path {\\n            fill: none;\\n            opacity: 0.4;\\n          }\\n          .force-bar-array-yaxis paths {\\n            display: none;\\n          }\\n          .tick line {\\n            stroke: #000;\\n            stroke-width: 1px;\\n            opacity: 0.4;\\n          }\\n          .tick text {\\n            fill: #000;\\n            opacity: 0.5;\\n            font-size: 12px;\\n            padding: 0px;\\n          }\\n          .force-bar-array-flabels {\\n            font-size: 12px;\\n            fill: #fff;\\n            text-anchor: middle;\\n          }\\n          .additive-force-array-xlabel {\\n            background: none;\\n            border: 1px solid #ccc;\\n            opacity: 0.5;\\n            margin-bottom: 0px;\\n            font-size: 12px;\\n            font-family: arial;\\n            margin-left: 80px;\\n            max-width: 300px;\\n          }\\n          .additive-force-array-xlabel:focus {\\n            outline: none;\\n          }\\n          .additive-force-array-ylabel {\\n            position: relative;\\n            top: 0px;\\n            left: 0px;\\n            transform: rotate(-90deg);\\n            background: none;\\n            border: 1px solid #ccc;\\n            opacity: 0.5;\\n            margin-bottom: 0px;\\n            font-size: 12px;\\n            font-family: arial;\\n            max-width: 150px;\\n          }\\n          .additive-force-array-ylabel:focus {\\n            outline: none;\\n          }\\n          .additive-force-array-hoverLine {\\n            stroke-width: 1px;\\n            stroke: #fff;\\n            opacity: 1;\\n          }\"}}),l.default.createElement(\"select\",{className:\"additive-force-array-xlabel\"}),l.default.createElement(\"div\",{style:{height:\"0px\",textAlign:\"left\"}},l.default.createElement(\"select\",{className:\"additive-force-array-ylabel\"})),l.default.createElement(\"svg\",{ref:function(e){return t.svg=(0,f.select)(e)},style:{userSelect:\"none\",display:\"block\",fontFamily:\"arial\",sansSerif:!0}}))}}]),e}(l.default.Component);x.defaultProps={plot_cmap:\"RdBu\",ordering_keys:null,ordering_keys_time_format:null},e.default=x},function(t,e,n){\"use strict\";function r(t){return t&&t.__esModule?t:{default:t}}function i(t,e){if(!(t instanceof e))throw new TypeError(\"Cannot call a class as a function\")}function o(t,e){if(!t)throw new ReferenceError(\"this hasn't been initialised - super() hasn't been called\");return!e||\"object\"!=typeof e&&\"function\"!=typeof e?t:e}function a(t,e){if(\"function\"!=typeof e&&null!==e)throw new TypeError(\"Super expression must either be null or a function, not \"+typeof e);t.prototype=Object.create(e&&e.prototype,{constructor:{value:t,enumerable:!1,writable:!0,configurable:!0}}),e&&(Object.setPrototypeOf?Object.setPrototypeOf(t,e):t.__proto__=e)}Object.defineProperty(e,\"__esModule\",{value:!0});var u=function(){function t(t,e){for(var n=0;n<e.length;n++){var r=e[n];r.enumerable=r.enumerable||!1,r.configurable=!0,\"value\"in r&&(r.writable=!0),Object.defineProperty(t,r.key,r)}}return function(e,n,r){return n&&t(e.prototype,n),r&&t(e,r),e}}(),c=n(41),s=r(c),l=n(129),f=n(64),p=n(30),h=n(112),d=n(134),v=n(10),g=n(39),m=n(56),y=r(m),b=function(t){function e(){i(this,e);var t=o(this,(e.__proto__||Object.getPrototypeOf(e)).call(this));return window.lastAdditiveForceVisualizer=t,t.effectFormat=(0,p.format)(\".2\"),t.redraw=(0,g.debounce)(function(){return t.draw()},200),t}return a(e,t),u(e,[{key:\"componentDidMount\",value:function(){var t=this;this.mainGroup=this.svg.append(\"g\"),this.axisElement=this.mainGroup.append(\"g\").attr(\"transform\",\"translate(0,35)\").attr(\"class\",\"force-bar-axis\"),this.onTopGroup=this.svg.append(\"g\"),this.baseValueTitle=this.svg.append(\"text\"),this.joinPointLine=this.svg.append(\"line\"),this.joinPointLabelOutline=this.svg.append(\"text\"),this.joinPointLabel=this.svg.append(\"text\"),this.joinPointTitleLeft=this.svg.append(\"text\"),this.joinPointTitleLeftArrow=this.svg.append(\"text\"),this.joinPointTitle=this.svg.append(\"text\"),this.joinPointTitleRightArrow=this.svg.append(\"text\"),this.joinPointTitleRight=this.svg.append(\"text\"),this.hoverLabelBacking=this.svg.append(\"text\").attr(\"x\",10).attr(\"y\",20).attr(\"text-anchor\",\"middle\").attr(\"font-size\",12).attr(\"stroke\",\"#fff\").attr(\"fill\",\"#fff\").attr(\"stroke-width\",\"4\").attr(\"stroke-linejoin\",\"round\").text(\"\").on(\"mouseover\",function(){t.hoverLabel.attr(\"opacity\",1),t.hoverLabelBacking.attr(\"opacity\",1)}).on(\"mouseout\",function(){t.hoverLabel.attr(\"opacity\",0),t.hoverLabelBacking.attr(\"opacity\",0)}),this.hoverLabel=this.svg.append(\"text\").attr(\"x\",10).attr(\"y\",20).attr(\"text-anchor\",\"middle\").attr(\"font-size\",12).attr(\"fill\",\"#0f0\").text(\"\").on(\"mouseover\",function(){t.hoverLabel.attr(\"opacity\",1),t.hoverLabelBacking.attr(\"opacity\",1)}).on(\"mouseout\",function(){t.hoverLabel.attr(\"opacity\",0),t.hoverLabelBacking.attr(\"opacity\",0)});var e=void 0;\"string\"==typeof this.props.plot_cmap?this.props.plot_cmap in y.default.colors?e=y.default.colors[this.props.plot_cmap]:(console.log(\"Invalid color map name, reverting to default.\"),e=y.default.colors.RdBu):Array.isArray(this.props.plot_cmap)&&(e=this.props.plot_cmap),this.colors=e.map(function(t){return(0,v.hsl)(t)}),this.brighterColors=[1.45,1.6].map(function(e,n){return t.colors[n].brighter(e)}),this.colors.map(function(e,n){var r=t.svg.append(\"linearGradient\").attr(\"id\",\"linear-grad-\"+n).attr(\"x1\",\"0%\").attr(\"y1\",\"0%\").attr(\"x2\",\"0%\").attr(\"y2\",\"100%\");r.append(\"stop\").attr(\"offset\",\"0%\").attr(\"stop-color\",e).attr(\"stop-opacity\",.6),r.append(\"stop\").attr(\"offset\",\"100%\").attr(\"stop-color\",e).attr(\"stop-opacity\",0);var i=t.svg.append(\"linearGradient\").attr(\"id\",\"linear-backgrad-\"+n).attr(\"x1\",\"0%\").attr(\"y1\",\"0%\").attr(\"x2\",\"0%\").attr(\"y2\",\"100%\");i.append(\"stop\").attr(\"offset\",\"0%\").attr(\"stop-color\",e).attr(\"stop-opacity\",.5),i.append(\"stop\").attr(\"offset\",\"100%\").attr(\"stop-color\",e).attr(\"stop-opacity\",0)}),this.tickFormat=(0,p.format)(\",.4\"),this.scaleCentered=(0,f.scaleLinear)(),this.axis=(0,h.axisBottom)().scale(this.scaleCentered).tickSizeInner(4).tickSizeOuter(0).tickFormat(function(e){return t.tickFormat(t.invLinkFunction(e))}).tickPadding(-18),window.addEventListener(\"resize\",this.redraw),window.setTimeout(this.redraw,50)}},{key:\"componentDidUpdate\",value:function(){this.draw()}},{key:\"draw\",value:function(){var t=this;(0,g.each)(this.props.featureNames,function(e,n){t.props.features[n]&&(t.props.features[n].name=e)}),\"identity\"===this.props.link?this.invLinkFunction=function(e){return t.props.baseValue+e}:\"logit\"===this.props.link?this.invLinkFunction=function(e){return 1/(1+Math.exp(-(t.props.baseValue+e)))}:console.log(\"ERROR: Unrecognized link function: \",this.props.link);var e=this.svg.node().parentNode.offsetWidth;if(0==e)return setTimeout(function(){return t.draw(t.props)},500);this.svg.style(\"height\",\"150px\"),this.svg.style(\"width\",e+\"px\");var n=50,r=(0,g.sortBy)(this.props.features,function(t){return-1/(t.effect+1e-10)}),i=(0,g.sum)((0,g.map)(r,function(t){return Math.abs(t.effect)})),o=(0,g.sum)((0,g.map)((0,g.filter)(r,function(t){return t.effect>0}),function(t){return t.effect}))||0,a=(0,g.sum)((0,g.map)((0,g.filter)(r,function(t){return t.effect<0}),function(t){return-t.effect}))||0;this.domainSize=3*Math.max(o,a);var u=(0,f.scaleLinear)().domain([0,this.domainSize]).range([0,e]),c=e/2-u(a);this.scaleCentered.domain([-this.domainSize/2,this.domainSize/2]).range([0,e]).clamp(!0),this.axisElement.attr(\"transform\",\"translate(0,\"+n+\")\").call(this.axis);var s=0,l=void 0,h=void 0,v=void 0;for(l=0;l<r.length;++l)r[l].x=s,r[l].effect<0&&void 0===h&&(h=s,v=l),s+=Math.abs(r[l].effect);void 0===h&&(h=s,v=l);var m=(0,d.line)().x(function(t){return t[0]}).y(function(t){return t[1]}),y=function(e){return void 0!==e.value&&null!==e.value&&\"\"!==e.value?e.name+\" = \"+(isNaN(e.value)?e.value:t.tickFormat(e.value)):e.name};r=this.props.hideBars?[]:r;var b=this.mainGroup.selectAll(\".force-bar-blocks\").data(r);b.enter().append(\"path\").attr(\"class\",\"force-bar-blocks\").merge(b).attr(\"d\",function(t,e){var r=u(t.x)+c,i=u(Math.abs(t.effect)),o=t.effect<0?-4:4,a=o;return e===v&&(o=0),e===v-1&&(a=0),m([[r,6+n],[r+i,6+n],[r+i+a,14.5+n],[r+i,23+n],[r,23+n],[r+o,14.5+n]])}).attr(\"fill\",function(e){return e.effect>0?t.colors[0]:t.colors[1]}).on(\"mouseover\",function(e){if(u(Math.abs(e.effect))<u(i)/50||u(Math.abs(e.effect))<10){var r=u(e.x)+c,o=u(Math.abs(e.effect));t.hoverLabel.attr(\"opacity\",1).attr(\"x\",r+o/2).attr(\"y\",n+.5).attr(\"fill\",e.effect>0?t.colors[0]:t.colors[1]).text(y(e)),t.hoverLabelBacking.attr(\"opacity\",1).attr(\"x\",r+o/2).attr(\"y\",n+.5).text(y(e))}}).on(\"mouseout\",function(){t.hoverLabel.attr(\"opacity\",0),t.hoverLabelBacking.attr(\"opacity\",0)}),b.exit().remove();var x=_.filter(r,function(t){return u(Math.abs(t.effect))>u(i)/50&&u(Math.abs(t.effect))>10}),w=this.onTopGroup.selectAll(\".force-bar-labels\").data(x);if(w.exit().remove(),w=w.enter().append(\"text\").attr(\"class\",\"force-bar-labels\").attr(\"font-size\",\"12px\").attr(\"y\",48+n).merge(w).text(function(e){return void 0!==e.value&&null!==e.value&&\"\"!==e.value?e.name+\" = \"+(isNaN(e.value)?e.value:t.tickFormat(e.value)):e.name}).attr(\"fill\",function(e){return e.effect>0?t.colors[0]:t.colors[1]}).attr(\"stroke\",function(t){return t.textWidth=Math.max(this.getComputedTextLength(),u(Math.abs(t.effect))-10),t.innerTextWidth=this.getComputedTextLength(),\"none\"}),this.filteredData=x,r.length>0){s=h+u.invert(5);for(var C=v;C<r.length;++C)r[C].textx=s,s+=u.invert(r[C].textWidth+10);s=h-u.invert(5);for(var M=v-1;M>=0;--M)r[M].textx=s,s-=u.invert(r[M].textWidth+10)}w.attr(\"x\",function(t){return u(t.textx)+c+(t.effect>0?-t.textWidth/2:t.textWidth/2)}).attr(\"text-anchor\",\"middle\"),x=(0,g.filter)(x,function(n){return u(n.textx)+c>t.props.labelMargin&&u(n.textx)+c<e-t.props.labelMargin}),this.filteredData2=x;var k=x.slice(),E=(0,g.findIndex)(r,x[0])-1;E>=0&&k.unshift(r[E]);var T=this.mainGroup.selectAll(\".force-bar-labelBacking\").data(x);T.enter().append(\"path\").attr(\"class\",\"force-bar-labelBacking\").attr(\"stroke\",\"none\").attr(\"opacity\",.2).merge(T).attr(\"d\",function(t){return m([[u(t.x)+u(Math.abs(t.effect))+c,23+n],[(t.effect>0?u(t.textx):u(t.textx)+t.textWidth)+c+5,33+n],[(t.effect>0?u(t.textx):u(t.textx)+t.textWidth)+c+5,54+n],[(t.effect>0?u(t.textx)-t.textWidth:u(t.textx))+c-5,54+n],[(t.effect>0?u(t.textx)-t.textWidth:u(t.textx))+c-5,33+n],[u(t.x)+c,23+n]])}).attr(\"fill\",function(t){return\"url(#linear-backgrad-\"+(t.effect>0?0:1)+\")\"}),T.exit().remove();var S=this.mainGroup.selectAll(\".force-bar-labelDividers\").data(x.slice(0,-1));S.enter().append(\"rect\").attr(\"class\",\"force-bar-labelDividers\").attr(\"height\",\"21px\").attr(\"width\",\"1px\").attr(\"y\",33+n).merge(S).attr(\"x\",function(t){return(t.effect>0?u(t.textx):u(t.textx)+t.textWidth)+c+4.5}).attr(\"fill\",function(t){return\"url(#linear-grad-\"+(t.effect>0?0:1)+\")\"}),S.exit().remove();var P=this.mainGroup.selectAll(\".force-bar-labelLinks\").data(x.slice(0,-1));P.enter().append(\"line\").attr(\"class\",\"force-bar-labelLinks\").attr(\"y1\",23+n).attr(\"y2\",33+n).attr(\"stroke-opacity\",.5).attr(\"stroke-width\",1).merge(P).attr(\"x1\",function(t){return u(t.x)+u(Math.abs(t.effect))+c}).attr(\"x2\",function(t){return(t.effect>0?u(t.textx):u(t.textx)+t.textWidth)+c+5}).attr(\"stroke\",function(e){return e.effect>0?t.colors[0]:t.colors[1]}),P.exit().remove();var N=this.mainGroup.selectAll(\".force-bar-blockDividers\").data(r.slice(0,-1));N.enter().append(\"path\").attr(\"class\",\"force-bar-blockDividers\").attr(\"stroke-width\",2).attr(\"fill\",\"none\").merge(N).attr(\"d\",function(t){var e=u(t.x)+u(Math.abs(t.effect))+c;return m([[e,6+n],[e+(t.effect<0?-4:4),14.5+n],[e,23+n]])}).attr(\"stroke\",function(e,n){return v===n+1||Math.abs(e.effect)<1e-8?\"#rgba(0,0,0,0)\":e.effect>0?t.brighterColors[0]:t.brighterColors[1]}),N.exit().remove(),this.joinPointLine.attr(\"x1\",u(h)+c).attr(\"x2\",u(h)+c).attr(\"y1\",0+n).attr(\"y2\",6+n).attr(\"stroke\",\"#F2F2F2\").attr(\"stroke-width\",1).attr(\"opacity\",1),this.joinPointLabelOutline.attr(\"x\",u(h)+c).attr(\"y\",-5+n).attr(\"color\",\"#fff\").attr(\"text-anchor\",\"middle\").attr(\"font-weight\",\"bold\").attr(\"stroke\",\"#fff\").attr(\"stroke-width\",6).text((0,p.format)(\",.2f\")(this.invLinkFunction(h-a))).attr(\"opacity\",1),console.log(\"joinPoint\",h,c,n,a),this.joinPointLabel.attr(\"x\",u(h)+c).attr(\"y\",-5+n).attr(\"text-anchor\",\"middle\").attr(\"font-weight\",\"bold\").attr(\"fill\",\"#000\").text((0,p.format)(\",.2f\")(this.invLinkFunction(h-a))).attr(\"opacity\",1),this.joinPointTitle.attr(\"x\",u(h)+c).attr(\"y\",-22+n).attr(\"text-anchor\",\"middle\").attr(\"font-size\",\"12\").attr(\"fill\",\"#000\").text(this.props.outNames[0]).attr(\"opacity\",.5),this.props.hideBars||(this.joinPointTitleLeft.attr(\"x\",u(h)+c-16).attr(\"y\",-38+n).attr(\"text-anchor\",\"end\").attr(\"font-size\",\"13\").attr(\"fill\",this.colors[0]).text(\"higher\").attr(\"opacity\",1),this.joinPointTitleRight.attr(\"x\",u(h)+c+16).attr(\"y\",-38+n).attr(\"text-anchor\",\"start\").attr(\"font-size\",\"13\").attr(\"fill\",this.colors[1]).text(\"lower\").attr(\"opacity\",1),this.joinPointTitleLeftArrow.attr(\"x\",u(h)+c+7).attr(\"y\",-42+n).attr(\"text-anchor\",\"end\").attr(\"font-size\",\"13\").attr(\"fill\",this.colors[0]).text(\"→\").attr(\"opacity\",1),this.joinPointTitleRightArrow.attr(\"x\",u(h)+c-7).attr(\"y\",-36+n).attr(\"text-anchor\",\"start\").attr(\"font-size\",\"13\").attr(\"fill\",this.colors[1]).text(\"←\").attr(\"opacity\",1)),this.props.hideBaseValueLabel||this.baseValueTitle.attr(\"x\",this.scaleCentered(0)).attr(\"y\",-22+n).attr(\"text-anchor\",\"middle\").attr(\"font-size\",\"12\").attr(\"fill\",\"#000\").text(\"base value\").attr(\"opacity\",.5)}},{key:\"componentWillUnmount\",value:function(){window.removeEventListener(\"resize\",this.redraw)}},{key:\"render\",value:function(){var t=this;return s.default.createElement(\"svg\",{ref:function(e){return t.svg=(0,l.select)(e)},style:{userSelect:\"none\",display:\"block\",fontFamily:\"arial\",sansSerif:!0}},s.default.createElement(\"style\",{dangerouslySetInnerHTML:{__html:\"\\n          .force-bar-axis path {\\n            fill: none;\\n            opacity: 0.4;\\n          }\\n          .force-bar-axis paths {\\n            display: none;\\n          }\\n          .tick line {\\n            stroke: #000;\\n            stroke-width: 1px;\\n            opacity: 0.4;\\n          }\\n          .tick text {\\n            fill: #000;\\n            opacity: 0.5;\\n            font-size: 12px;\\n            padding: 0px;\\n          }\"}}))}}]),e}(s.default.Component);b.defaultProps={plot_cmap:\"RdBu\"},e.default=b},function(t,e,n){\"use strict\";function r(t){return t&&t.__esModule?t:{default:t}}function i(t,e){if(!(t instanceof e))throw new TypeError(\"Cannot call a class as a function\")}function o(t,e){if(!t)throw new ReferenceError(\"this hasn't been initialised - super() hasn't been called\");return!e||\"object\"!=typeof e&&\"function\"!=typeof e?t:e}function a(t,e){if(\"function\"!=typeof e&&null!==e)throw new TypeError(\"Super expression must either be null or a function, not \"+typeof e);t.prototype=Object.create(e&&e.prototype,{constructor:{value:t,enumerable:!1,writable:!0,configurable:!0}}),e&&(Object.setPrototypeOf?Object.setPrototypeOf(t,e):t.__proto__=e)}Object.defineProperty(e,\"__esModule\",{value:!0});var u=function(){function t(t,e){for(var n=0;n<e.length;n++){var r=e[n];r.enumerable=r.enumerable||!1,r.configurable=!0,\"value\"in r&&(r.writable=!0),Object.defineProperty(t,r.key,r)}}return function(e,n,r){return n&&t(e.prototype,n),r&&t(e,r),e}}(),c=n(41),s=r(c),l=n(64),f=n(30),p=n(39),h=n(56),d=r(h),v=function(t){function e(){i(this,e);var t=o(this,(e.__proto__||Object.getPrototypeOf(e)).call(this));return t.width=100,window.lastSimpleListInstance=t,t.effectFormat=(0,f.format)(\".2\"),t}return a(e,t),u(e,[{key:\"render\",value:function(){var t=this,e=void 0;\"string\"==typeof this.props.plot_cmap?this.props.plot_cmap in d.default.colors?e=d.default.colors[this.props.plot_cmap]:(console.log(\"Invalid color map name, reverting to default.\"),e=d.default.colors.RdBu):Array.isArray(this.props.plot_cmap)&&(e=this.props.plot_cmap),console.log(this.props.features,this.props.features),this.scale=(0,l.scaleLinear)().domain([0,(0,p.max)((0,p.map)(this.props.features,function(t){return Math.abs(t.effect)}))]).range([0,this.width]);var n=(0,p.reverse)((0,p.sortBy)(Object.keys(this.props.features),function(e){return Math.abs(t.props.features[e].effect)})),r=n.map(function(n){var r=t.props.features[n],i=t.props.featureNames[n],o={width:t.scale(Math.abs(r.effect)),height:\"20px\",background:r.effect<0?e[0]:e[1],display:\"inline-block\"},a=void 0,u=void 0,c={lineHeight:\"20px\",display:\"inline-block\",width:t.width+40,verticalAlign:\"top\",marginRight:\"5px\",textAlign:\"right\"},l={lineHeight:\"20px\",display:\"inline-block\",width:t.width+40,verticalAlign:\"top\",marginLeft:\"5px\"};return r.effect<0?(u=s.default.createElement(\"span\",{style:l},i),c.width=40+t.width-t.scale(Math.abs(r.effect)),c.textAlign=\"right\",c.color=\"#999\",c.fontSize=\"13px\",a=s.default.createElement(\"span\",{style:c},t.effectFormat(r.effect))):(c.textAlign=\"right\",a=s.default.createElement(\"span\",{style:c},i),l.width=40,l.textAlign=\"left\",l.color=\"#999\",l.fontSize=\"13px\",u=s.default.createElement(\"span\",{style:l},t.effectFormat(r.effect))),s.default.createElement(\"div\",{key:n,style:{marginTop:\"2px\"}},a,s.default.createElement(\"div\",{style:o}),u)});return s.default.createElement(\"span\",null,r)}}]),e}(s.default.Component);v.defaultProps={plot_cmap:\"RdBu\"},e.default=v},function(t,e,n){\"use strict\";t.exports=n(345)},function(t,e,n){var r=(n(0),n(398)),i=!1;t.exports=function(t){t=t||{};var e=t.shouldRejectClick||r;i=!0,n(22).injection.injectEventPluginsByName({TapEventPlugin:n(396)(e)})}},function(t,e,n){\"use strict\";e.a=function(t){return function(){return t}}},function(t,e,n){\"use strict\"},function(t,e,n){\"use strict\";n(101),n(102),n(184),n(105),n(187),n(109),n(108)},function(t,e,n){\"use strict\";e.a=function(t){return t}},function(t,e,n){\"use strict\"},function(t,e,n){\"use strict\";n(29)},function(t,e,n){\"use strict\";n(18),n(29),n(57)},function(t,e,n){\"use strict\"},function(t,e,n){\"use strict\"},function(t,e,n){\"use strict\"},function(t,e,n){\"use strict\";n(18)},function(t,e,n){\"use strict\"},function(t,e,n){\"use strict\"},function(t,e,n){\"use strict\";n(101),n(18),n(29),n(57)},function(t,e,n){\"use strict\";n(104)},function(t,e,n){\"use strict\";n(110)},function(t,e,n){\"use strict\";n.d(e,\"a\",function(){return r});var r=Array.prototype.slice},function(t,e,n){\"use strict\";function r(t,e,n){var r=t(n);return\"translate(\"+(isFinite(r)?r:e(n))+\",0)\"}function i(t,e,n){var r=t(n);return\"translate(0,\"+(isFinite(r)?r:e(n))+\")\"}function o(t){var e=t.bandwidth()/2;return t.round()&&(e=Math.round(e)),function(n){return t(n)+e}}function a(){return!this.__axis}function u(t,e){function n(n){var p,b=null==c?e.ticks?e.ticks.apply(e,u):e.domain():c,x=null==s?e.tickFormat?e.tickFormat.apply(e,u):h.a:s,w=Math.max(l,0)+_,C=t===d||t===g?r:i,M=e.range(),k=M[0]+.5,E=M[M.length-1]+.5,T=(e.bandwidth?o:h.a)(e.copy()),S=n.selection?n.selection():n,P=S.selectAll(\".domain\").data([null]),N=S.selectAll(\".tick\").data(b,e).order(),A=N.exit(),O=N.enter().append(\"g\").attr(\"class\",\"tick\"),I=N.select(\"line\"),D=N.select(\"text\"),R=t===d||t===m?-1:1,L=t===m||t===v?(p=\"x\",\"y\"):(p=\"y\",\"x\");P=P.merge(P.enter().insert(\"path\",\".tick\").attr(\"class\",\"domain\").attr(\"stroke\",\"#000\")),N=N.merge(O),I=I.merge(O.append(\"line\").attr(\"stroke\",\"#000\").attr(p+\"2\",R*l).attr(L+\"1\",.5).attr(L+\"2\",.5)),D=D.merge(O.append(\"text\").attr(\"fill\",\"#000\").attr(p,R*w).attr(L,.5).attr(\"dy\",t===d?\"0em\":t===g?\"0.71em\":\"0.32em\")),n!==S&&(P=P.transition(n),N=N.transition(n),I=I.transition(n),D=D.transition(n),A=A.transition(n).attr(\"opacity\",y).attr(\"transform\",function(t){return C(T,this.parentNode.__axis||T,t)}),O.attr(\"opacity\",y).attr(\"transform\",function(t){return C(this.parentNode.__axis||T,T,t)})),A.remove(),P.attr(\"d\",t===m||t==v?\"M\"+R*f+\",\"+k+\"H0.5V\"+E+\"H\"+R*f:\"M\"+k+\",\"+R*f+\"V0.5H\"+E+\"V\"+R*f),N.attr(\"opacity\",1).attr(\"transform\",function(t){return C(T,T,t)}),I.attr(p+\"2\",R*l),D.attr(p,R*w).text(x),S.filter(a).attr(\"fill\",\"none\").attr(\"font-size\",10).attr(\"font-family\",\"sans-serif\").attr(\"text-anchor\",t===v?\"start\":t===m?\"end\":\"middle\"),S.each(function(){this.__axis=T})}var u=[],c=null,s=null,l=6,f=6,_=3;return n.scale=function(t){return arguments.length?(e=t,n):e},n.ticks=function(){return u=p.a.call(arguments),n},n.tickArguments=function(t){return arguments.length?(u=null==t?[]:p.a.call(t),n):u.slice()},n.tickValues=function(t){return arguments.length?(c=null==t?null:p.a.call(t),n):c&&c.slice()},n.tickFormat=function(t){return arguments.length?(s=t,n):s},n.tickSize=function(t){return arguments.length?(l=f=+t,n):l},n.tickSizeInner=function(t){return arguments.length?(l=+t,n):l},n.tickSizeOuter=function(t){return arguments.length?(f=+t,n):f},n.tickPadding=function(t){return arguments.length?(_=+t,n):_},n}function c(t){return u(d,t)}function s(t){return u(v,t)}function l(t){return u(g,t)}function f(t){return u(m,t)}var p=n(200),h=n(202);e.a=c,e.b=s,e.c=l,e.d=f;var d=1,v=2,g=3,m=4,y=1e-6},function(t,e,n){\"use strict\";e.a=function(t){return t}},function(t,e,n){\"use strict\";var r=(n(206),n(207),n(58));n.d(e,\"a\",function(){return r.a});n(205),n(208),n(204)},function(t,e,n){\"use strict\"},function(t,e,n){\"use strict\"},function(t,e,n){\"use strict\";n(58)},function(t,e,n){\"use strict\";function r(){}function i(t,e){var n=new r;if(t instanceof r)t.each(function(t){n.add(t)});else if(t){var i=-1,o=t.length;if(null==e)for(;++i<o;)n.add(t[i]);else for(;++i<o;)n.add(e(t[i],i,t))}return n}var o=n(58),a=o.a.prototype;r.prototype=i.prototype={constructor:r,has:a.has,add:function(t){return t+=\"\",this[o.b+t]=t,this},remove:a.remove,clear:a.clear,values:a.keys,size:a.size,empty:a.empty,each:a.each}},function(t,e,n){\"use strict\"},function(t,e,n){\"use strict\";function r(t){if(t instanceof o)return new o(t.h,t.s,t.l,t.opacity);t instanceof u.d||(t=n.i(u.e)(t));var e=t.r/255,r=t.g/255,i=t.b/255,a=(g*i+d*e-v*r)/(g+d-v),s=i-a,l=(h*(r-a)-f*s)/p,m=Math.sqrt(l*l+s*s)/(h*a*(1-a)),y=m?Math.atan2(l,s)*c.a-120:NaN;return new o(y<0?y+360:y,m,a,t.opacity)}function i(t,e,n,i){return 1===arguments.length?r(t):new o(t,e,n,null==i?1:i)}function o(t,e,n,r){this.h=+t,this.s=+e,this.l=+n,this.opacity=+r}var a=n(60),u=n(59),c=n(113);e.a=i;var s=-.14861,l=1.78277,f=-.29227,p=-.90649,h=1.97294,d=h*p,v=h*l,g=l*f-p*s;n.i(a.a)(o,i,n.i(a.b)(u.f,{brighter:function(t){return t=null==t?u.g:Math.pow(u.g,t),new o(this.h,this.s,this.l*t,this.opacity)},darker:function(t){return t=null==t?u.h:Math.pow(u.h,t),new o(this.h,this.s,this.l*t,this.opacity)},rgb:function(){var t=isNaN(this.h)?0:(this.h+120)*c.b,e=+this.l,n=isNaN(this.s)?0:this.s*e*(1-e),r=Math.cos(t),i=Math.sin(t);return new u.d(255*(e+n*(s*r+l*i)),255*(e+n*(f*r+p*i)),255*(e+n*(h*r)),this.opacity)}}))},function(t,e,n){\"use strict\";function r(t){if(t instanceof o)return new o(t.l,t.a,t.b,t.opacity);if(t instanceof p){var e=t.h*v.b;return new o(t.l,Math.cos(e)*t.c,Math.sin(e)*t.c,t.opacity)}t instanceof d.d||(t=n.i(d.e)(t));var r=s(t.r),i=s(t.g),u=s(t.b),c=a((.4124564*r+.3575761*i+.1804375*u)/m),l=a((.2126729*r+.7151522*i+.072175*u)/y),f=a((.0193339*r+.119192*i+.9503041*u)/_);return new o(116*l-16,500*(c-l),200*(l-f),t.opacity)}function i(t,e,n,i){return 1===arguments.length?r(t):new o(t,e,n,null==i?1:i)}function o(t,e,n,r){this.l=+t,this.a=+e,this.b=+n,this.opacity=+r}function a(t){return t>C?Math.pow(t,1/3):t/w+b}function u(t){return t>x?t*t*t:w*(t-b)}function c(t){return 255*(t<=.0031308?12.92*t:1.055*Math.pow(t,1/2.4)-.055)}function s(t){return(t/=255)<=.04045?t/12.92:Math.pow((t+.055)/1.055,2.4)}function l(t){if(t instanceof p)return new p(t.h,t.c,t.l,t.opacity);t instanceof o||(t=r(t));var e=Math.atan2(t.b,t.a)*v.a;return new p(e<0?e+360:e,Math.sqrt(t.a*t.a+t.b*t.b),t.l,t.opacity)}function f(t,e,n,r){return 1===arguments.length?l(t):new p(t,e,n,null==r?1:r)}function p(t,e,n,r){this.h=+t,this.c=+e,this.l=+n,this.opacity=+r}var h=n(60),d=n(59),v=n(113);e.a=i,e.b=f;var g=18,m=.95047,y=1,_=1.08883,b=4/29,x=6/29,w=3*x*x,C=x*x*x;n.i(h.a)(o,i,n.i(h.b)(d.f,{brighter:function(t){return new o(this.l+g*(null==t?1:t),this.a,this.b,this.opacity)},darker:function(t){return new o(this.l-g*(null==t?1:t),this.a,this.b,this.opacity)},rgb:function(){var t=(this.l+16)/116,e=isNaN(this.a)?t:t+this.a/500,n=isNaN(this.b)?t:t-this.b/200;return t=y*u(t),e=m*u(e),n=_*u(n),new d.d(c(3.2404542*e-1.5371385*t-.4985314*n),c(-.969266*e+1.8760108*t+.041556*n),c(.0556434*e-.2040259*t+1.0572252*n),this.opacity)}})),n.i(h.a)(p,f,n.i(h.b)(d.f,{brighter:function(t){return new p(this.h,this.c,this.l+g*(null==t?1:t),this.opacity)},darker:function(t){return new p(this.h,this.c,this.l-g*(null==t?1:t),this.opacity)},rgb:function(){return r(this).rgb()}}))},function(t,e,n){\"use strict\";function r(t){return o=n.i(i.a)(t),a=o.format,u=o.formatPrefix,o}var i=n(117);n.d(e,\"b\",function(){return a}),n.d(e,\"c\",function(){\n",
       "return u}),e.a=r;var o,a,u;r({decimal:\".\",thousands:\",\",grouping:[3],currency:[\"$\",\"\"]})},function(t,e,n){\"use strict\";e.a=function(t,e){t=t.toPrecision(e);t:for(var n,r=t.length,i=1,o=-1;i<r;++i)switch(t[i]){case\".\":o=n=i;break;case\"0\":0===o&&(o=i),n=i;break;case\"e\":break t;default:o>0&&(o=0)}return o>0?t.slice(0,o)+t.slice(n+1):t}},function(t,e,n){\"use strict\";e.a=function(t,e){return function(n,r){for(var i=n.length,o=[],a=0,u=t[0],c=0;i>0&&u>0&&(c+u+1>r&&(u=Math.max(1,r-c)),o.push(n.substring(i-=u,i+u)),!((c+=u+1)>r));)u=t[a=(a+1)%t.length];return o.reverse().join(e)}}},function(t,e,n){\"use strict\";var r=n(61);e.a=function(t,e){var i=n.i(r.a)(t,e);if(!i)return t+\"\";var o=i[0],a=i[1];return a<0?\"0.\"+new Array(-a).join(\"0\")+o:o.length>a+1?o.slice(0,a+1)+\".\"+o.slice(a+1):o+new Array(a-o.length+2).join(\"0\")}},function(t,e,n){\"use strict\";var r=n(42);e.a=function(t){return Math.max(0,-n.i(r.a)(Math.abs(t)))}},function(t,e,n){\"use strict\";var r=n(42);e.a=function(t,e){return Math.max(0,3*Math.max(-8,Math.min(8,Math.floor(n.i(r.a)(e)/3)))-n.i(r.a)(Math.abs(t)))}},function(t,e,n){\"use strict\";var r=n(42);e.a=function(t,e){return t=Math.abs(t),e=Math.abs(e)-t,Math.max(0,n.i(r.a)(e)-n.i(r.a)(t))+1}},function(t,e,n){\"use strict\";function r(t){return function e(r){function a(e,a){var u=t((e=n.i(i.cubehelix)(e)).h,(a=n.i(i.cubehelix)(a)).h),c=n.i(o.a)(e.s,a.s),s=n.i(o.a)(e.l,a.l),l=n.i(o.a)(e.opacity,a.opacity);return function(t){return e.h=u(t),e.s=c(t),e.l=s(Math.pow(t,r)),e.opacity=l(t),e+\"\"}}return r=+r,a.gamma=e,a}(1)}var i=n(10),o=n(32);n.d(e,\"a\",function(){return a});var a=(r(o.b),r(o.a))},function(t,e,n){\"use strict\";function r(t){return function(e,r){var a=t((e=n.i(i.hcl)(e)).h,(r=n.i(i.hcl)(r)).h),u=n.i(o.a)(e.c,r.c),c=n.i(o.a)(e.l,r.l),s=n.i(o.a)(e.opacity,r.opacity);return function(t){return e.h=a(t),e.c=u(t),e.l=c(t),e.opacity=s(t),e+\"\"}}}var i=n(10),o=n(32);r(o.b),r(o.a)},function(t,e,n){\"use strict\";function r(t){return function(e,r){var a=t((e=n.i(i.hsl)(e)).h,(r=n.i(i.hsl)(r)).h),u=n.i(o.a)(e.s,r.s),c=n.i(o.a)(e.l,r.l),s=n.i(o.a)(e.opacity,r.opacity);return function(t){return e.h=a(t),e.s=u(t),e.l=c(t),e.opacity=s(t),e+\"\"}}}var i=n(10),o=n(32);r(o.b),r(o.a)},function(t,e,n){\"use strict\";n(10),n(32)},function(t,e,n){\"use strict\"},function(t,e,n){\"use strict\";e.a=function(t,e){return t=+t,e-=t,function(n){return Math.round(t+e*n)}}},function(t,e,n){\"use strict\";n.d(e,\"a\",function(){return i});var r=180/Math.PI,i={translateX:0,translateY:0,rotate:0,skewX:0,scaleX:1,scaleY:1};e.b=function(t,e,n,i,o,a){var u,c,s;return(u=Math.sqrt(t*t+e*e))&&(t/=u,e/=u),(s=t*n+e*i)&&(n-=t*s,i-=e*s),(c=Math.sqrt(n*n+i*i))&&(n/=c,i/=c,s/=c),t*i<e*n&&(t=-t,e=-e,s=-s,u=-u),{translateX:o,translateY:a,rotate:Math.atan2(e,t)*r,skewX:Math.atan(s)*r,scaleX:u,scaleY:c}}},function(t,e,n){\"use strict\";function r(t,e,r,o){function a(t){return t.length?t.pop()+\" \":\"\"}function u(t,o,a,u,c,s){if(t!==a||o!==u){var l=c.push(\"translate(\",null,e,null,r);s.push({i:l-4,x:n.i(i.a)(t,a)},{i:l-2,x:n.i(i.a)(o,u)})}else(a||u)&&c.push(\"translate(\"+a+e+u+r)}function c(t,e,r,u){t!==e?(t-e>180?e+=360:e-t>180&&(t+=360),u.push({i:r.push(a(r)+\"rotate(\",null,o)-2,x:n.i(i.a)(t,e)})):e&&r.push(a(r)+\"rotate(\"+e+o)}function s(t,e,r,u){t!==e?u.push({i:r.push(a(r)+\"skewX(\",null,o)-2,x:n.i(i.a)(t,e)}):e&&r.push(a(r)+\"skewX(\"+e+o)}function l(t,e,r,o,u,c){if(t!==r||e!==o){var s=u.push(a(u)+\"scale(\",null,\",\",null,\")\");c.push({i:s-4,x:n.i(i.a)(t,r)},{i:s-2,x:n.i(i.a)(e,o)})}else 1===r&&1===o||u.push(a(u)+\"scale(\"+r+\",\"+o+\")\")}return function(e,n){var r=[],i=[];return e=t(e),n=t(n),u(e.translateX,e.translateY,n.translateX,n.translateY,r,i),c(e.rotate,n.rotate,r,i),s(e.skewX,n.skewX,r,i),l(e.scaleX,e.scaleY,n.scaleX,n.scaleY,r,i),e=n=null,function(t){for(var e,n=-1,o=i.length;++n<o;)r[(e=i[n]).i]=e.x(t);return r.join(\"\")}}}var i=n(43),o=n(226);r(o.a,\"px, \",\"px)\",\"deg)\"),r(o.b,\", \",\")\",\")\")},function(t,e,n){\"use strict\";function r(t){return\"none\"===t?o.a:(a||(a=document.createElement(\"DIV\"),u=document.documentElement,c=document.defaultView),a.style.transform=t,t=c.getComputedStyle(u.appendChild(a),null).getPropertyValue(\"transform\"),u.removeChild(a),t=t.slice(7,-1).split(\",\"),n.i(o.b)(+t[0],+t[1],+t[2],+t[3],+t[4],+t[5]))}function i(t){return null==t?o.a:(s||(s=document.createElementNS(\"http://www.w3.org/2000/svg\",\"g\")),s.setAttribute(\"transform\",t),(t=s.transform.baseVal.consolidate())?(t=t.matrix,n.i(o.b)(t.a,t.b,t.c,t.d,t.e,t.f)):o.a)}var o=n(224);e.a=r,e.b=i;var a,u,c,s},function(t,e,n){\"use strict\";Math.SQRT2},function(t,e,n){\"use strict\";function r(){this._x0=this._y0=this._x1=this._y1=null,this._=\"\"}function i(){return new r}var o=Math.PI,a=2*o,u=1e-6,c=a-u;r.prototype=i.prototype={constructor:r,moveTo:function(t,e){this._+=\"M\"+(this._x0=this._x1=+t)+\",\"+(this._y0=this._y1=+e)},closePath:function(){null!==this._x1&&(this._x1=this._x0,this._y1=this._y0,this._+=\"Z\")},lineTo:function(t,e){this._+=\"L\"+(this._x1=+t)+\",\"+(this._y1=+e)},quadraticCurveTo:function(t,e,n,r){this._+=\"Q\"+ +t+\",\"+ +e+\",\"+(this._x1=+n)+\",\"+(this._y1=+r)},bezierCurveTo:function(t,e,n,r,i,o){this._+=\"C\"+ +t+\",\"+ +e+\",\"+ +n+\",\"+ +r+\",\"+(this._x1=+i)+\",\"+(this._y1=+o)},arcTo:function(t,e,n,r,i){t=+t,e=+e,n=+n,r=+r,i=+i;var a=this._x1,c=this._y1,s=n-t,l=r-e,f=a-t,p=c-e,h=f*f+p*p;if(i<0)throw new Error(\"negative radius: \"+i);if(null===this._x1)this._+=\"M\"+(this._x1=t)+\",\"+(this._y1=e);else if(h>u)if(Math.abs(p*s-l*f)>u&&i){var d=n-a,v=r-c,g=s*s+l*l,m=d*d+v*v,y=Math.sqrt(g),_=Math.sqrt(h),b=i*Math.tan((o-Math.acos((g+h-m)/(2*y*_)))/2),x=b/_,w=b/y;Math.abs(x-1)>u&&(this._+=\"L\"+(t+x*f)+\",\"+(e+x*p)),this._+=\"A\"+i+\",\"+i+\",0,0,\"+ +(p*d>f*v)+\",\"+(this._x1=t+w*s)+\",\"+(this._y1=e+w*l)}else this._+=\"L\"+(this._x1=t)+\",\"+(this._y1=e);else;},arc:function(t,e,n,r,i,s){t=+t,e=+e,n=+n;var l=n*Math.cos(r),f=n*Math.sin(r),p=t+l,h=e+f,d=1^s,v=s?r-i:i-r;if(n<0)throw new Error(\"negative radius: \"+n);null===this._x1?this._+=\"M\"+p+\",\"+h:(Math.abs(this._x1-p)>u||Math.abs(this._y1-h)>u)&&(this._+=\"L\"+p+\",\"+h),n&&(v>c?this._+=\"A\"+n+\",\"+n+\",0,1,\"+d+\",\"+(t-l)+\",\"+(e-f)+\"A\"+n+\",\"+n+\",0,1,\"+d+\",\"+(this._x1=p)+\",\"+(this._y1=h):(v<0&&(v=v%a+a),this._+=\"A\"+n+\",\"+n+\",0,\"+ +(v>=o)+\",\"+d+\",\"+(this._x1=t+n*Math.cos(i))+\",\"+(this._y1=e+n*Math.sin(i))))},rect:function(t,e,n,r){this._+=\"M\"+(this._x0=this._x1=+t)+\",\"+(this._y0=this._y1=+e)+\"h\"+ +n+\"v\"+ +r+\"h\"+-n+\"Z\"},toString:function(){return this._}},e.a=i},function(t,e,n){\"use strict\";function r(){function t(){var t=c().length,r=l[1]<l[0],o=l[r-0],u=l[1-r];e=(u-o)/Math.max(1,t-p+2*h),f&&(e=Math.floor(e)),o+=(u-o-e*(t-p))*d,i=e*(1-p),f&&(o=Math.round(o),i=Math.round(i));var v=n.i(a.g)(t).map(function(t){return o+e*t});return s(r?v.reverse():v)}var e,i,o=n.i(u.a)().unknown(void 0),c=o.domain,s=o.range,l=[0,1],f=!1,p=0,h=0,d=.5;return delete o.unknown,o.domain=function(e){return arguments.length?(c(e),t()):c()},o.range=function(e){return arguments.length?(l=[+e[0],+e[1]],t()):l.slice()},o.rangeRound=function(e){return l=[+e[0],+e[1]],f=!0,t()},o.bandwidth=function(){return i},o.step=function(){return e},o.round=function(e){return arguments.length?(f=!!e,t()):f},o.padding=function(e){return arguments.length?(p=h=Math.max(0,Math.min(1,e)),t()):p},o.paddingInner=function(e){return arguments.length?(p=Math.max(0,Math.min(1,e)),t()):p},o.paddingOuter=function(e){return arguments.length?(h=Math.max(0,Math.min(1,e)),t()):h},o.align=function(e){return arguments.length?(d=Math.max(0,Math.min(1,e)),t()):d},o.copy=function(){return r().domain(c()).range(l).round(f).paddingInner(p).paddingOuter(h).align(d)},t()}function i(t){var e=t.copy;return t.padding=t.paddingOuter,delete t.paddingInner,delete t.paddingOuter,t.copy=function(){return i(e())},t}function o(){return i(r().paddingInner(1))}var a=n(12),u=n(127);e.a=r,e.b=o},function(t,e,n){\"use strict\";var r=n(33);e.a=n.i(r.a)(\"1f77b4ff7f0e2ca02cd627289467bd8c564be377c27f7f7fbcbd2217becf\")},function(t,e,n){\"use strict\";var r=n(33);e.a=n.i(r.a)(\"1f77b4aec7e8ff7f0effbb782ca02c98df8ad62728ff98969467bdc5b0d58c564bc49c94e377c2f7b6d27f7f7fc7c7c7bcbd22dbdb8d17becf9edae5\")},function(t,e,n){\"use strict\";var r=n(33);e.a=n.i(r.a)(\"393b795254a36b6ecf9c9ede6379398ca252b5cf6bcedb9c8c6d31bd9e39e7ba52e7cb94843c39ad494ad6616be7969c7b4173a55194ce6dbdde9ed6\")},function(t,e,n){\"use strict\";var r=n(33);e.a=n.i(r.a)(\"3182bd6baed69ecae1c6dbefe6550dfd8d3cfdae6bfdd0a231a35474c476a1d99bc7e9c0756bb19e9ac8bcbddcdadaeb636363969696bdbdbdd9d9d9\")},function(t,e,n){\"use strict\";var r=n(10),i=n(31);e.a=n.i(i.d)(n.i(r.cubehelix)(300,.5,0),n.i(r.cubehelix)(-240,.5,1))},function(t,e,n){\"use strict\";function r(){function t(t){return+t}var e=[0,1];return t.invert=t,t.domain=t.range=function(n){return arguments.length?(e=i.a.call(n,a.a),t):e.slice()},t.copy=function(){return r().domain(e)},n.i(o.b)(t)}var i=n(16),o=n(34),a=n(126);e.a=r},function(t,e,n){\"use strict\";function r(t,e){return(e=Math.log(e/t))?function(n){return Math.log(n/t)/e}:n.i(p.a)(e)}function i(t,e){return t<0?function(n){return-Math.pow(-e,n)*Math.pow(-t,1-n)}:function(n){return Math.pow(e,n)*Math.pow(t,1-n)}}function o(t){return isFinite(t)?+(\"1e\"+t):t<0?0:t}function a(t){return 10===t?o:t===Math.E?Math.exp:function(e){return Math.pow(t,e)}}function u(t){return t===Math.E?Math.log:10===t&&Math.log10||2===t&&Math.log2||(t=Math.log(t),function(e){return Math.log(e)/t})}function c(t){return function(e){return-t(-e)}}function s(){function t(){return v=u(p),g=a(p),o()[0]<0&&(v=c(v),g=c(g)),e}var e=n.i(d.a)(r,i).domain([1,10]),o=e.domain,p=10,v=u(10),g=a(10);return e.base=function(e){return arguments.length?(p=+e,t()):p},e.domain=function(e){return arguments.length?(o(e),t()):o()},e.ticks=function(t){var e,r=o(),i=r[0],a=r[r.length-1];(e=a<i)&&(f=i,i=a,a=f);var u,c,s,f=v(i),h=v(a),d=null==t?10:+t,m=[];if(!(p%1)&&h-f<d){if(f=Math.round(f)-1,h=Math.round(h)+1,i>0){for(;f<h;++f)for(c=1,u=g(f);c<p;++c)if(s=u*c,!(s<i)){if(s>a)break;m.push(s)}}else for(;f<h;++f)for(c=p-1,u=g(f);c>=1;--c)if(s=u*c,!(s<i)){if(s>a)break;m.push(s)}}else m=n.i(l.a)(f,h,Math.min(h-f,d)).map(g);return e?m.reverse():m},e.tickFormat=function(t,r){if(null==r&&(r=10===p?\".0e\":\",\"),\"function\"!=typeof r&&(r=n.i(f.format)(r)),t===1/0)return r;null==t&&(t=10);var i=Math.max(1,p*t/e.ticks().length);return function(t){var e=t/g(Math.round(v(t)));return e*p<p-.5&&(e*=p),e<=i?r(t):\"\"}},e.nice=function(){return o(n.i(h.a)(o(),{floor:function(t){return g(Math.floor(v(t)))},ceil:function(t){return g(Math.ceil(v(t)))}}))},e.copy=function(){return n.i(d.c)(e,s().base(p))},e}var l=n(12),f=n(30),p=n(65),h=n(125),d=n(45);e.a=s},function(t,e,n){\"use strict\";function r(t,e){return t<0?-Math.pow(-t,e):Math.pow(t,e)}function i(){function t(t,e){return(e=r(e,o)-(t=r(t,o)))?function(n){return(r(n,o)-t)/e}:n.i(a.a)(e)}function e(t,e){return e=r(e,o)-(t=r(t,o)),function(n){return r(t+e*n,1/o)}}var o=1,s=n.i(c.a)(t,e),l=s.domain;return s.exponent=function(t){return arguments.length?(o=+t,l(l())):o},s.copy=function(){return n.i(c.c)(s,i().exponent(o))},n.i(u.b)(s)}function o(){return i().exponent(.5)}var a=n(65),u=n(34),c=n(45);e.a=i,e.b=o},function(t,e,n){\"use strict\";function r(){function t(){var t=0,r=Math.max(1,u.length);for(c=new Array(r-1);++t<r;)c[t-1]=n.i(i.e)(a,t/r);return e}function e(t){if(!isNaN(t=+t))return u[n.i(i.c)(c,t)]}var a=[],u=[],c=[];return e.invertExtent=function(t){var e=u.indexOf(t);return e<0?[NaN,NaN]:[e>0?c[e-1]:a[0],e<c.length?c[e]:a[a.length-1]]},e.domain=function(e){if(!arguments.length)return a.slice();a=[];for(var n,r=0,o=e.length;r<o;++r)n=e[r],null==n||isNaN(n=+n)||a.push(n);return a.sort(i.f),t()},e.range=function(e){return arguments.length?(u=o.b.call(e),t()):u.slice()},e.quantiles=function(){return c.slice()},e.copy=function(){return r().domain(a).range(u)},e}var i=n(12),o=n(16);e.a=r},function(t,e,n){\"use strict\";function r(){function t(t){if(t<=t)return f[n.i(i.c)(l,t,0,s)]}function e(){var e=-1;for(l=new Array(s);++e<s;)l[e]=((e+1)*c-(e-s)*u)/(s+1);return t}var u=0,c=1,s=1,l=[.5],f=[0,1];return t.domain=function(t){return arguments.length?(u=+t[0],c=+t[1],e()):[u,c]},t.range=function(t){return arguments.length?(s=(f=o.b.call(t)).length-1,e()):f.slice()},t.invertExtent=function(t){var e=f.indexOf(t);return e<0?[NaN,NaN]:e<1?[u,l[0]]:e>=s?[l[s-1],c]:[l[e-1],l[e]]},t.copy=function(){return r().domain([u,c]).range(f)},n.i(a.b)(t)}var i=n(12),o=n(16),a=n(34);e.a=r},function(t,e,n){\"use strict\";var r=n(10),i=n(31);n.d(e,\"b\",function(){return o}),n.d(e,\"c\",function(){return a});var o=n.i(i.d)(n.i(r.cubehelix)(-100,.75,.35),n.i(r.cubehelix)(80,1.5,.8)),a=n.i(i.d)(n.i(r.cubehelix)(260,.75,.35),n.i(r.cubehelix)(80,1.5,.8)),u=n.i(r.cubehelix)();e.a=function(t){(t<0||t>1)&&(t-=Math.floor(t));var e=Math.abs(t-.5);return u.h=360*t-100,u.s=1.5-1.5*e,u.l=.8-.9*e,u+\"\"}},function(t,e,n){\"use strict\";function r(t){function e(e){var n=(e-o)/(a-o);return t(u?Math.max(0,Math.min(1,n)):n)}var o=0,a=1,u=!1;return e.domain=function(t){return arguments.length?(o=+t[0],a=+t[1],e):[o,a]},e.clamp=function(t){return arguments.length?(u=!!t,e):u},e.interpolator=function(n){return arguments.length?(t=n,e):t},e.copy=function(){return r(t).domain([o,a]).clamp(u)},n.i(i.b)(e)}var i=n(34);e.a=r},function(t,e,n){\"use strict\";function r(){function t(t){if(t<=t)return a[n.i(i.c)(e,t,0,u)]}var e=[.5],a=[0,1],u=1;return t.domain=function(n){return arguments.length?(e=o.b.call(n),u=Math.min(e.length,a.length-1),t):e.slice()},t.range=function(n){return arguments.length?(a=o.b.call(n),u=Math.min(e.length,a.length-1),t):a.slice()},t.invertExtent=function(t){var n=a.indexOf(t);return[e[n-1],e[n]]},t.copy=function(){return r().domain(e).range(a)},t}var i=n(12),o=n(16);e.a=r},function(t,e,n){\"use strict\";var r=n(12),i=n(30);e.a=function(t,e,o){var a,u=t[0],c=t[t.length-1],s=n.i(r.b)(u,c,null==e?10:e);switch(o=n.i(i.formatSpecifier)(null==o?\",f\":o),o.type){case\"s\":var l=Math.max(Math.abs(u),Math.abs(c));return null!=o.precision||isNaN(a=n.i(i.precisionPrefix)(s,l))||(o.precision=a),n.i(i.formatPrefix)(o,l);case\"\":case\"e\":case\"g\":case\"p\":case\"r\":null!=o.precision||isNaN(a=n.i(i.precisionRound)(s,Math.max(Math.abs(u),Math.abs(c))))||(o.precision=a-(\"e\"===o.type));break;case\"f\":case\"%\":null!=o.precision||isNaN(a=n.i(i.precisionFixed)(s))||(o.precision=a-2*(\"%\"===o.type))}return n.i(i.format)(o)}},function(t,e,n){\"use strict\";var r=n(128),i=n(77),o=n(79);e.a=function(){return n.i(r.b)(o.f,o.i,o.j,o.e,o.k,o.l,o.m,o.n,i.utcFormat).domain([Date.UTC(2e3,0,1),Date.UTC(2e3,0,2)])}},function(t,e,n){\"use strict\";function r(t){var e=t.length;return function(n){return t[Math.max(0,Math.min(e-1,Math.floor(n*e)))]}}var i=n(33);n.d(e,\"b\",function(){return o}),n.d(e,\"c\",function(){return a}),n.d(e,\"d\",function(){return u}),e.a=r(n.i(i.a)(\"44015444025645045745055946075a46085c460a5d460b5e470d60470e6147106347116447136548146748166848176948186a481a6c481b6d481c6e481d6f481f70482071482173482374482475482576482677482878482979472a7a472c7a472d7b472e7c472f7d46307e46327e46337f463480453581453781453882443983443a83443b84433d84433e85423f854240864241864142874144874045884046883f47883f48893e49893e4a893e4c8a3d4d8a3d4e8a3c4f8a3c508b3b518b3b528b3a538b3a548c39558c39568c38588c38598c375a8c375b8d365c8d365d8d355e8d355f8d34608d34618d33628d33638d32648e32658e31668e31678e31688e30698e306a8e2f6b8e2f6c8e2e6d8e2e6e8e2e6f8e2d708e2d718e2c718e2c728e2c738e2b748e2b758e2a768e2a778e2a788e29798e297a8e297b8e287c8e287d8e277e8e277f8e27808e26818e26828e26828e25838e25848e25858e24868e24878e23888e23898e238a8d228b8d228c8d228d8d218e8d218f8d21908d21918c20928c20928c20938c1f948c1f958b1f968b1f978b1f988b1f998a1f9a8a1e9b8a1e9c891e9d891f9e891f9f881fa0881fa1881fa1871fa28720a38620a48621a58521a68522a78522a88423a98324aa8325ab8225ac8226ad8127ad8128ae8029af7f2ab07f2cb17e2db27d2eb37c2fb47c31b57b32b67a34b67935b77937b87838b9773aba763bbb753dbc743fbc7340bd7242be7144bf7046c06f48c16e4ac16d4cc26c4ec36b50c46a52c56954c56856c66758c7655ac8645cc8635ec96260ca6063cb5f65cb5e67cc5c69cd5b6ccd5a6ece5870cf5773d05675d05477d1537ad1517cd2507fd34e81d34d84d44b86d54989d5488bd6468ed64590d74393d74195d84098d83e9bd93c9dd93ba0da39a2da37a5db36a8db34aadc32addc30b0dd2fb2dd2db5de2bb8de29bade28bddf26c0df25c2df23c5e021c8e020cae11fcde11dd0e11cd2e21bd5e21ad8e219dae319dde318dfe318e2e418e5e419e7e419eae51aece51befe51cf1e51df4e61ef6e620f8e621fbe723fde725\"));var o=r(n.i(i.a)(\"00000401000501010601010802010902020b02020d03030f03031204041405041606051806051a07061c08071e0907200a08220b09240c09260d0a290e0b2b100b2d110c2f120d31130d34140e36150e38160f3b180f3d19103f1a10421c10441d11471e114920114b21114e22115024125325125527125829115a2a115c2c115f2d11612f116331116533106734106936106b38106c390f6e3b0f703d0f713f0f72400f74420f75440f764510774710784910784a10794c117a4e117b4f127b51127c52137c54137d56147d57157e59157e5a167e5c167f5d177f5f187f601880621980641a80651a80671b80681c816a1c816b1d816d1d816e1e81701f81721f817320817521817621817822817922827b23827c23827e24828025828125818326818426818627818827818928818b29818c29818e2a81902a81912b81932b80942c80962c80982d80992d809b2e7f9c2e7f9e2f7fa02f7fa1307ea3307ea5317ea6317da8327daa337dab337cad347cae347bb0357bb2357bb3367ab5367ab73779b83779ba3878bc3978bd3977bf3a77c03a76c23b75c43c75c53c74c73d73c83e73ca3e72cc3f71cd4071cf4070d0416fd2426fd3436ed5446dd6456cd8456cd9466bdb476adc4869de4968df4a68e04c67e24d66e34e65e44f64e55064e75263e85362e95462ea5661eb5760ec5860ed5a5fee5b5eef5d5ef05f5ef1605df2625df2645cf3655cf4675cf4695cf56b5cf66c5cf66e5cf7705cf7725cf8745cf8765cf9785df9795df97b5dfa7d5efa7f5efa815ffb835ffb8560fb8761fc8961fc8a62fc8c63fc8e64fc9065fd9266fd9467fd9668fd9869fd9a6afd9b6bfe9d6cfe9f6dfea16efea36ffea571fea772fea973feaa74feac76feae77feb078feb27afeb47bfeb67cfeb77efeb97ffebb81febd82febf84fec185fec287fec488fec68afec88cfeca8dfecc8ffecd90fecf92fed194fed395fed597fed799fed89afdda9cfddc9efddea0fde0a1fde2a3fde3a5fde5a7fde7a9fde9aafdebacfcecaefceeb0fcf0b2fcf2b4fcf4b6fcf6b8fcf7b9fcf9bbfcfbbdfcfdbf\")),a=r(n.i(i.a)(\"00000401000501010601010802010a02020c02020e03021004031204031405041706041907051b08051d09061f0a07220b07240c08260d08290e092b10092d110a30120a32140b34150b37160b39180c3c190c3e1b0c411c0c431e0c451f0c48210c4a230c4c240c4f260c51280b53290b552b0b572d0b592f0a5b310a5c320a5e340a5f3609613809623909633b09643d09653e0966400a67420a68440a68450a69470b6a490b6a4a0c6b4c0c6b4d0d6c4f0d6c510e6c520e6d540f6d550f6d57106e59106e5a116e5c126e5d126e5f136e61136e62146e64156e65156e67166e69166e6a176e6c186e6d186e6f196e71196e721a6e741a6e751b6e771c6d781c6d7a1d6d7c1d6d7d1e6d7f1e6c801f6c82206c84206b85216b87216b88226a8a226a8c23698d23698f24699025689225689326679526679727669827669a28659b29649d29649f2a63a02a63a22b62a32c61a52c60a62d60a82e5fa92e5eab2f5ead305dae305cb0315bb1325ab3325ab43359b63458b73557b93556ba3655bc3754bd3853bf3952c03a51c13a50c33b4fc43c4ec63d4dc73e4cc83f4bca404acb4149cc4248ce4347cf4446d04545d24644d34743d44842d54a41d74b3fd84c3ed94d3dda4e3cdb503bdd513ade5238df5337e05536e15635e25734e35933e45a31e55c30e65d2fe75e2ee8602de9612bea632aeb6429eb6628ec6726ed6925ee6a24ef6c23ef6e21f06f20f1711ff1731df2741cf3761bf37819f47918f57b17f57d15f67e14f68013f78212f78410f8850ff8870ef8890cf98b0bf98c0af98e09fa9008fa9207fa9407fb9606fb9706fb9906fb9b06fb9d07fc9f07fca108fca309fca50afca60cfca80dfcaa0ffcac11fcae12fcb014fcb216fcb418fbb61afbb81dfbba1ffbbc21fbbe23fac026fac228fac42afac62df9c72ff9c932f9cb35f8cd37f8cf3af7d13df7d340f6d543f6d746f5d949f5db4cf4dd4ff4df53f4e156f3e35af3e55df2e661f2e865f2ea69f1ec6df1ed71f1ef75f1f179f2f27df2f482f3f586f3f68af4f88ef5f992f6fa96f8fb9af9fc9dfafda1fcffa4\")),u=r(n.i(i.a)(\"0d088710078813078916078a19068c1b068d1d068e20068f2206902406912605912805922a05932c05942e05952f059631059733059735049837049938049a3a049a3c049b3e049c3f049c41049d43039e44039e46039f48039f4903a04b03a14c02a14e02a25002a25102a35302a35502a45601a45801a45901a55b01a55c01a65e01a66001a66100a76300a76400a76600a76700a86900a86a00a86c00a86e00a86f00a87100a87201a87401a87501a87701a87801a87a02a87b02a87d03a87e03a88004a88104a78305a78405a78606a68707a68808a68a09a58b0aa58d0ba58e0ca48f0da4910ea3920fa39410a29511a19613a19814a099159f9a169f9c179e9d189d9e199da01a9ca11b9ba21d9aa31e9aa51f99a62098a72197a82296aa2395ab2494ac2694ad2793ae2892b02991b12a90b22b8fb32c8eb42e8db52f8cb6308bb7318ab83289ba3388bb3488bc3587bd3786be3885bf3984c03a83c13b82c23c81c33d80c43e7fc5407ec6417dc7427cc8437bc9447aca457acb4679cc4778cc4977cd4a76ce4b75cf4c74d04d73d14e72d24f71d35171d45270d5536fd5546ed6556dd7566cd8576bd9586ada5a6ada5b69db5c68dc5d67dd5e66de5f65de6164df6263e06363e16462e26561e26660e3685fe4695ee56a5de56b5de66c5ce76e5be76f5ae87059e97158e97257ea7457eb7556eb7655ec7754ed7953ed7a52ee7b51ef7c51ef7e50f07f4ff0804ef1814df1834cf2844bf3854bf3874af48849f48948f58b47f58c46f68d45f68f44f79044f79143f79342f89441f89540f9973ff9983ef99a3efa9b3dfa9c3cfa9e3bfb9f3afba139fba238fca338fca537fca636fca835fca934fdab33fdac33fdae32fdaf31fdb130fdb22ffdb42ffdb52efeb72dfeb82cfeba2cfebb2bfebd2afebe2afec029fdc229fdc328fdc527fdc627fdc827fdca26fdcb26fccd25fcce25fcd025fcd225fbd324fbd524fbd724fad824fada24f9dc24f9dd25f8df25f8e125f7e225f7e425f6e626f6e826f5e926f5eb27f4ed27f3ee27f3f027f2f227f1f426f1f525f0f724f0f921\"))},function(t,e,n){\"use strict\";e.a=function(t){return function(){return t}}},function(t,e,n){\"use strict\";function r(){return new i}function i(){this._=\"@\"+(++o).toString(36)}e.a=r;var o=0;i.prototype=r.prototype={constructor:i,get:function(t){for(var e=this._;!(e in t);)if(!(t=t.parentNode))return;return t[e]},set:function(t,e){return t[this._]=e},remove:function(t){return this._ in t&&delete t[this._]},toString:function(){return this._}}},function(t,e,n){\"use strict\";var r=n(72),i=n(69);e.a=function(t){var e=n.i(r.a)();return e.changedTouches&&(e=e.changedTouches[0]),n.i(i.a)(t,e)}},function(t,e,n){\"use strict\";var r=n(7);e.a=function(t){return\"string\"==typeof t?new r.b([[document.querySelector(t)]],[document.documentElement]):new r.b([[t]],r.c)}},function(t,e,n){\"use strict\";var r=n(7);e.a=function(t){return\"string\"==typeof t?new r.b([document.querySelectorAll(t)],[document.documentElement]):new r.b([null==t?[]:t],r.c)}},function(t,e,n){\"use strict\";var r=n(66);e.a=function(t){var e=\"function\"==typeof t?t:n.i(r.a)(t);return this.select(function(){return this.appendChild(e.apply(this,arguments))})}},function(t,e,n){\"use strict\";function r(t){return function(){this.removeAttribute(t)}}function i(t){return function(){this.removeAttributeNS(t.space,t.local)}}function o(t,e){return function(){this.setAttribute(t,e)}}function a(t,e){return function(){this.setAttributeNS(t.space,t.local,e)}}function u(t,e){return function(){var n=e.apply(this,arguments);null==n?this.removeAttribute(t):this.setAttribute(t,n)}}function c(t,e){return function(){var n=e.apply(this,arguments);null==n?this.removeAttributeNS(t.space,t.local):this.setAttributeNS(t.space,t.local,n)}}var s=n(67);e.a=function(t,e){var l=n.i(s.a)(t);if(arguments.length<2){var f=this.node();return l.local?f.getAttributeNS(l.space,l.local):f.getAttribute(l)}return this.each((null==e?l.local?i:r:\"function\"==typeof e?l.local?c:u:l.local?a:o)(l,e))}},function(t,e,n){\"use strict\";e.a=function(){var t=arguments[0];return arguments[0]=this,t.apply(null,arguments),this}},function(t,e,n){\"use strict\";function r(t){return t.trim().split(/^|\\s+/)}function i(t){return t.classList||new o(t)}function o(t){this._node=t,this._names=r(t.getAttribute(\"class\")||\"\")}function a(t,e){for(var n=i(t),r=-1,o=e.length;++r<o;)n.add(e[r])}function u(t,e){for(var n=i(t),r=-1,o=e.length;++r<o;)n.remove(e[r])}function c(t){return function(){a(this,t)}}function s(t){return function(){u(this,t)}}function l(t,e){return function(){(e.apply(this,arguments)?a:u)(this,t)}}o.prototype={add:function(t){var e=this._names.indexOf(t);e<0&&(this._names.push(t),this._node.setAttribute(\"class\",this._names.join(\" \")))},remove:function(t){var e=this._names.indexOf(t);e>=0&&(this._names.splice(e,1),this._node.setAttribute(\"class\",this._names.join(\" \")))},contains:function(t){return this._names.indexOf(t)>=0}},e.a=function(t,e){var n=r(t+\"\");if(arguments.length<2){for(var o=i(this.node()),a=-1,u=n.length;++a<u;)if(!o.contains(n[a]))return!1;return!0}return this.each((\"function\"==typeof e?l:e?c:s)(n,e))}},function(t,e,n){\"use strict\";function r(t,e,n,r,i,o){for(var u,c=0,s=e.length,l=o.length;c<l;++c)(u=e[c])?(u.__data__=o[c],r[c]=u):n[c]=new a.b(t,o[c]);for(;c<s;++c)(u=e[c])&&(i[c]=u)}function i(t,e,n,r,i,o,u){var s,l,f,p={},h=e.length,d=o.length,v=new Array(h);for(s=0;s<h;++s)(l=e[s])&&(v[s]=f=c+u.call(l,l.__data__,s,e),f in p?i[s]=l:p[f]=l);for(s=0;s<d;++s)f=c+u.call(t,o[s],s,o),(l=p[f])?(r[s]=l,l.__data__=o[s],p[f]=null):n[s]=new a.b(t,o[s]);for(s=0;s<h;++s)(l=e[s])&&p[v[s]]===l&&(i[s]=l)}var o=n(7),a=n(131),u=n(246),c=\"$\";e.a=function(t,e){if(!t)return y=new Array(this.size()),d=-1,this.each(function(t){y[++d]=t}),y;var a=e?i:r,c=this._parents,s=this._groups;\"function\"!=typeof t&&(t=n.i(u.a)(t));for(var l=s.length,f=new Array(l),p=new Array(l),h=new Array(l),d=0;d<l;++d){var v=c[d],g=s[d],m=g.length,y=t.call(v,v&&v.__data__,d,c),_=y.length,b=p[d]=new Array(_),x=f[d]=new Array(_),w=h[d]=new Array(m);a(v,g,b,x,w,y,e);for(var C,M,k=0,E=0;k<_;++k)if(C=b[k]){for(k>=E&&(E=k+1);!(M=x[E])&&++E<_;);C._next=M||null}}return f=new o.b(f,c),f._enter=p,f._exit=h,f}},function(t,e,n){\"use strict\";e.a=function(t){return arguments.length?this.property(\"__data__\",t):this.node().__data__}},function(t,e,n){\"use strict\";function r(t,e,r){var i=n.i(a.a)(t),o=i.CustomEvent;o?o=new o(e,r):(o=i.document.createEvent(\"Event\"),r?(o.initEvent(e,r.bubbles,r.cancelable),o.detail=r.detail):o.initEvent(e,!1,!1)),t.dispatchEvent(o)}function i(t,e){return function(){return r(this,t,e)}}function o(t,e){return function(){return r(this,t,e.apply(this,arguments))}}var a=n(73);e.a=function(t,e){return this.each((\"function\"==typeof e?o:i)(t,e))}},function(t,e,n){\"use strict\";e.a=function(t){for(var e=this._groups,n=0,r=e.length;n<r;++n)for(var i,o=e[n],a=0,u=o.length;a<u;++a)(i=o[a])&&t.call(i,i.__data__,a,o);return this}},function(t,e,n){\"use strict\";e.a=function(){return!this.node()}},function(t,e,n){\"use strict\";var r=n(132),i=n(7);e.a=function(){return new i.b(this._exit||this._groups.map(r.a),this._parents)}},function(t,e,n){\"use strict\";var r=n(7),i=n(130);e.a=function(t){\"function\"!=typeof t&&(t=n.i(i.a)(t));for(var e=this._groups,o=e.length,a=new Array(o),u=0;u<o;++u)for(var c,s=e[u],l=s.length,f=a[u]=[],p=0;p<l;++p)(c=s[p])&&t.call(c,c.__data__,p,s)&&f.push(c);return new r.b(a,this._parents)}},function(t,e,n){\"use strict\";function r(){this.innerHTML=\"\"}function i(t){return function(){this.innerHTML=t}}function o(t){return function(){var e=t.apply(this,arguments);this.innerHTML=null==e?\"\":e}}e.a=function(t){return arguments.length?this.each(null==t?r:(\"function\"==typeof t?o:i)(t)):this.node().innerHTML}},function(t,e,n){\"use strict\";function r(){return null}var i=n(66),o=n(71);e.a=function(t,e){var a=\"function\"==typeof t?t:n.i(i.a)(t),u=null==e?r:\"function\"==typeof e?e:n.i(o.a)(e);return this.select(function(){return this.insertBefore(a.apply(this,arguments),u.apply(this,arguments)||null)})}},function(t,e,n){\"use strict\";function r(){this.previousSibling&&this.parentNode.insertBefore(this,this.parentNode.firstChild)}e.a=function(){return this.each(r)}},function(t,e,n){\"use strict\";var r=n(7);e.a=function(t){for(var e=this._groups,n=t._groups,i=e.length,o=n.length,a=Math.min(i,o),u=new Array(i),c=0;c<a;++c)for(var s,l=e[c],f=n[c],p=l.length,h=u[c]=new Array(p),d=0;d<p;++d)(s=l[d]||f[d])&&(h[d]=s);for(;c<i;++c)u[c]=e[c];return new r.b(u,this._parents)}},function(t,e,n){\"use strict\";e.a=function(){for(var t=this._groups,e=0,n=t.length;e<n;++e)for(var r=t[e],i=0,o=r.length;i<o;++i){var a=r[i];if(a)return a}return null}},function(t,e,n){\"use strict\";e.a=function(){var t=new Array(this.size()),e=-1;return this.each(function(){t[++e]=this}),t}},function(t,e,n){\"use strict\";e.a=function(){for(var t=this._groups,e=-1,n=t.length;++e<n;)for(var r,i=t[e],o=i.length-1,a=i[o];--o>=0;)(r=i[o])&&(a&&a!==r.nextSibling&&a.parentNode.insertBefore(r,a),a=r);return this}},function(t,e,n){\"use strict\";function r(t){return function(){delete this[t]}}function i(t,e){return function(){this[t]=e}}function o(t,e){return function(){var n=e.apply(this,arguments);null==n?delete this[t]:this[t]=n}}e.a=function(t,e){return arguments.length>1?this.each((null==e?r:\"function\"==typeof e?o:i)(t,e)):this.node()[t]}},function(t,e,n){\"use strict\";function r(){this.nextSibling&&this.parentNode.appendChild(this)}e.a=function(){return this.each(r)}},function(t,e,n){\"use strict\";function r(){var t=this.parentNode;t&&t.removeChild(this)}e.a=function(){return this.each(r)}},function(t,e,n){\"use strict\";var r=n(7),i=n(71);e.a=function(t){\"function\"!=typeof t&&(t=n.i(i.a)(t));for(var e=this._groups,o=e.length,a=new Array(o),u=0;u<o;++u)for(var c,s,l=e[u],f=l.length,p=a[u]=new Array(f),h=0;h<f;++h)(c=l[h])&&(s=t.call(c,c.__data__,h,l))&&(\"__data__\"in c&&(s.__data__=c.__data__),p[h]=s);return new r.b(a,this._parents)}},function(t,e,n){\"use strict\";var r=n(7),i=n(133);e.a=function(t){\"function\"!=typeof t&&(t=n.i(i.a)(t));for(var e=this._groups,o=e.length,a=[],u=[],c=0;c<o;++c)for(var s,l=e[c],f=l.length,p=0;p<f;++p)(s=l[p])&&(a.push(t.call(s,s.__data__,p,l)),u.push(s));return new r.b(a,u)}},function(t,e,n){\"use strict\";e.a=function(){var t=0;return this.each(function(){++t}),t}},function(t,e,n){\"use strict\";function r(t,e){return t<e?-1:t>e?1:t>=e?0:NaN}var i=n(7);e.a=function(t){function e(e,n){return e&&n?t(e.__data__,n.__data__):!e-!n}t||(t=r);for(var n=this._groups,o=n.length,a=new Array(o),u=0;u<o;++u){for(var c,s=n[u],l=s.length,f=a[u]=new Array(l),p=0;p<l;++p)(c=s[p])&&(f[p]=c);f.sort(e)}return new i.b(a,this._parents).order()}},function(t,e,n){\"use strict\";function r(t){return function(){this.style.removeProperty(t)}}function i(t,e,n){return function(){this.style.setProperty(t,e,n)}}function o(t,e,n){return function(){var r=e.apply(this,arguments);null==r?this.style.removeProperty(t):this.style.setProperty(t,r,n)}}var a=n(73);e.a=function(t,e,u){var c;return arguments.length>1?this.each((null==e?r:\"function\"==typeof e?o:i)(t,e,null==u?\"\":u)):n.i(a.a)(c=this.node()).getComputedStyle(c,null).getPropertyValue(t)}},function(t,e,n){\"use strict\";function r(){this.textContent=\"\"}function i(t){return function(){this.textContent=t}}function o(t){return function(){var e=t.apply(this,arguments);this.textContent=null==e?\"\":e}}e.a=function(t){return arguments.length?this.each(null==t?r:(\"function\"==typeof t?o:i)(t)):this.node().textContent}},function(t,e,n){\"use strict\";var r=n(72),i=n(69);e.a=function(t,e,o){arguments.length<3&&(o=e,e=n.i(r.a)().changedTouches);for(var a,u=0,c=e?e.length:0;u<c;++u)if((a=e[u]).identifier===o)return n.i(i.a)(t,a);return null}},function(t,e,n){\"use strict\";var r=n(72),i=n(69);e.a=function(t,e){null==e&&(e=n.i(r.a)().touches);for(var o=0,a=e?e.length:0,u=new Array(a);o<a;++o)u[o]=n.i(i.a)(t,e[o]);return u}},function(t,e,n){\"use strict\";function r(t){return t.innerRadius}function i(t){return t.outerRadius}function o(t){return t.startAngle}function a(t){return t.endAngle}function u(t){return t&&t.padAngle}function c(t){return t>=1?h.d:t<=-1?-h.d:Math.asin(t)}function s(t,e,n,r,i,o,a,u){var c=n-t,s=r-e,l=a-i,f=u-o,p=(l*(e-o)-f*(t-i))/(f*c-l*s);return[t+p*c,e+p*s]}function l(t,e,n,r,i,o,a){var u=t-n,c=e-r,s=(a?o:-o)/Math.sqrt(u*u+c*c),l=s*c,f=-s*u,p=t+l,h=e+f,d=n+l,v=r+f,g=(p+d)/2,m=(h+v)/2,y=d-p,_=v-h,b=y*y+_*_,x=i-o,w=p*v-d*h,C=(_<0?-1:1)*Math.sqrt(Math.max(0,x*x*b-w*w)),M=(w*_-y*C)/b,k=(-w*y-_*C)/b,E=(w*_+y*C)/b,T=(-w*y+_*C)/b,S=M-g,P=k-m,N=E-g,A=T-m;return S*S+P*P>N*N+A*A&&(M=E,k=T),{cx:M,cy:k,x01:-l,y01:-f,x11:M*(i/x-1),y11:k*(i/x-1)}}var f=n(44),p=n(19),h=n(35);e.a=function(){function t(){var t,r,i=+e.apply(this,arguments),o=+d.apply(this,arguments),a=m.apply(this,arguments)-h.d,u=y.apply(this,arguments)-h.d,p=Math.abs(u-a),x=u>a;if(b||(b=t=n.i(f.a)()),o<i&&(r=o,o=i,i=r),o>h.a)if(p>h.c-h.a)b.moveTo(o*Math.cos(a),o*Math.sin(a)),b.arc(0,0,o,a,u,!x),i>h.a&&(b.moveTo(i*Math.cos(u),i*Math.sin(u)),b.arc(0,0,i,u,a,x));else{var w,C,M=a,k=u,E=a,T=u,S=p,P=p,N=_.apply(this,arguments)/2,A=N>h.a&&(g?+g.apply(this,arguments):Math.sqrt(i*i+o*o)),O=Math.min(Math.abs(o-i)/2,+v.apply(this,arguments)),I=O,D=O;\n",
       "if(A>h.a){var R=c(A/i*Math.sin(N)),L=c(A/o*Math.sin(N));(S-=2*R)>h.a?(R*=x?1:-1,E+=R,T-=R):(S=0,E=T=(a+u)/2),(P-=2*L)>h.a?(L*=x?1:-1,M+=L,k-=L):(P=0,M=k=(a+u)/2)}var U=o*Math.cos(M),F=o*Math.sin(M),j=i*Math.cos(T),B=i*Math.sin(T);if(O>h.a){var W=o*Math.cos(k),V=o*Math.sin(k),z=i*Math.cos(E),H=i*Math.sin(E);if(p<h.b){var q=S>h.a?s(U,F,z,H,W,V,j,B):[j,B],Y=U-q[0],K=F-q[1],G=W-q[0],$=V-q[1],X=1/Math.sin(Math.acos((Y*G+K*$)/(Math.sqrt(Y*Y+K*K)*Math.sqrt(G*G+$*$)))/2),Z=Math.sqrt(q[0]*q[0]+q[1]*q[1]);I=Math.min(O,(i-Z)/(X-1)),D=Math.min(O,(o-Z)/(X+1))}}P>h.a?D>h.a?(w=l(z,H,U,F,o,D,x),C=l(W,V,j,B,o,D,x),b.moveTo(w.cx+w.x01,w.cy+w.y01),D<O?b.arc(w.cx,w.cy,D,Math.atan2(w.y01,w.x01),Math.atan2(C.y01,C.x01),!x):(b.arc(w.cx,w.cy,D,Math.atan2(w.y01,w.x01),Math.atan2(w.y11,w.x11),!x),b.arc(0,0,o,Math.atan2(w.cy+w.y11,w.cx+w.x11),Math.atan2(C.cy+C.y11,C.cx+C.x11),!x),b.arc(C.cx,C.cy,D,Math.atan2(C.y11,C.x11),Math.atan2(C.y01,C.x01),!x))):(b.moveTo(U,F),b.arc(0,0,o,M,k,!x)):b.moveTo(U,F),i>h.a&&S>h.a?I>h.a?(w=l(j,B,W,V,i,-I,x),C=l(U,F,z,H,i,-I,x),b.lineTo(w.cx+w.x01,w.cy+w.y01),I<O?b.arc(w.cx,w.cy,I,Math.atan2(w.y01,w.x01),Math.atan2(C.y01,C.x01),!x):(b.arc(w.cx,w.cy,I,Math.atan2(w.y01,w.x01),Math.atan2(w.y11,w.x11),!x),b.arc(0,0,i,Math.atan2(w.cy+w.y11,w.cx+w.x11),Math.atan2(C.cy+C.y11,C.cx+C.x11),x),b.arc(C.cx,C.cy,I,Math.atan2(C.y11,C.x11),Math.atan2(C.y01,C.x01),!x))):b.arc(0,0,i,T,E,x):b.lineTo(j,B)}else b.moveTo(0,0);if(b.closePath(),t)return b=null,t+\"\"||null}var e=r,d=i,v=n.i(p.a)(0),g=null,m=o,y=a,_=u,b=null;return t.centroid=function(){var t=(+e.apply(this,arguments)+ +d.apply(this,arguments))/2,n=(+m.apply(this,arguments)+ +y.apply(this,arguments))/2-h.b/2;return[Math.cos(n)*t,Math.sin(n)*t]},t.innerRadius=function(r){return arguments.length?(e=\"function\"==typeof r?r:n.i(p.a)(+r),t):e},t.outerRadius=function(e){return arguments.length?(d=\"function\"==typeof e?e:n.i(p.a)(+e),t):d},t.cornerRadius=function(e){return arguments.length?(v=\"function\"==typeof e?e:n.i(p.a)(+e),t):v},t.padRadius=function(e){return arguments.length?(g=null==e?null:\"function\"==typeof e?e:n.i(p.a)(+e),t):g},t.startAngle=function(e){return arguments.length?(m=\"function\"==typeof e?e:n.i(p.a)(+e),t):m},t.endAngle=function(e){return arguments.length?(y=\"function\"==typeof e?e:n.i(p.a)(+e),t):y},t.padAngle=function(e){return arguments.length?(_=\"function\"==typeof e?e:n.i(p.a)(+e),t):_},t.context=function(e){return arguments.length?(b=null==e?null:e,t):b},t}},function(t,e,n){\"use strict\";n.d(e,\"a\",function(){return r});var r=Array.prototype.slice},function(t,e,n){\"use strict\";function r(t){this._context=t}var i=n(49),o=n(46);r.prototype={areaStart:i.a,areaEnd:i.a,lineStart:function(){this._x0=this._x1=this._x2=this._x3=this._x4=this._y0=this._y1=this._y2=this._y3=this._y4=NaN,this._point=0},lineEnd:function(){switch(this._point){case 1:this._context.moveTo(this._x2,this._y2),this._context.closePath();break;case 2:this._context.moveTo((this._x2+2*this._x3)/3,(this._y2+2*this._y3)/3),this._context.lineTo((this._x3+2*this._x2)/3,(this._y3+2*this._y2)/3),this._context.closePath();break;case 3:this.point(this._x2,this._y2),this.point(this._x3,this._y3),this.point(this._x4,this._y4)}},point:function(t,e){switch(t=+t,e=+e,this._point){case 0:this._point=1,this._x2=t,this._y2=e;break;case 1:this._point=2,this._x3=t,this._y3=e;break;case 2:this._point=3,this._x4=t,this._y4=e,this._context.moveTo((this._x0+4*this._x1+t)/6,(this._y0+4*this._y1+e)/6);break;default:n.i(o.c)(this,t,e)}this._x0=this._x1,this._x1=t,this._y0=this._y1,this._y1=e}},e.a=function(t){return new r(t)}},function(t,e,n){\"use strict\";function r(t){this._context=t}var i=n(46);r.prototype={areaStart:function(){this._line=0},areaEnd:function(){this._line=NaN},lineStart:function(){this._x0=this._x1=this._y0=this._y1=NaN,this._point=0},lineEnd:function(){(this._line||0!==this._line&&3===this._point)&&this._context.closePath(),this._line=1-this._line},point:function(t,e){switch(t=+t,e=+e,this._point){case 0:this._point=1;break;case 1:this._point=2;break;case 2:this._point=3;var r=(this._x0+4*this._x1+t)/6,o=(this._y0+4*this._y1+e)/6;this._line?this._context.lineTo(r,o):this._context.moveTo(r,o);break;case 3:this._point=4;default:n.i(i.c)(this,t,e)}this._x0=this._x1,this._x1=t,this._y0=this._y1,this._y1=e}},e.a=function(t){return new r(t)}},function(t,e,n){\"use strict\";function r(t,e){this._basis=new i.b(t),this._beta=e}var i=n(46);r.prototype={lineStart:function(){this._x=[],this._y=[],this._basis.lineStart()},lineEnd:function(){var t=this._x,e=this._y,n=t.length-1;if(n>0)for(var r,i=t[0],o=e[0],a=t[n]-i,u=e[n]-o,c=-1;++c<=n;)r=c/n,this._basis.point(this._beta*t[c]+(1-this._beta)*(i+r*a),this._beta*e[c]+(1-this._beta)*(o+r*u));this._x=this._y=null,this._basis.lineEnd()},point:function(t,e){this._x.push(+t),this._y.push(+e)}},e.a=function t(e){function n(t){return 1===e?new i.b(t):new r(t,e)}return n.beta=function(e){return t(+e)},n}(.85)},function(t,e,n){\"use strict\";function r(t,e){this._context=t,this._alpha=e}var i=n(136),o=n(49),a=n(74);r.prototype={areaStart:o.a,areaEnd:o.a,lineStart:function(){this._x0=this._x1=this._x2=this._x3=this._x4=this._x5=this._y0=this._y1=this._y2=this._y3=this._y4=this._y5=NaN,this._l01_a=this._l12_a=this._l23_a=this._l01_2a=this._l12_2a=this._l23_2a=this._point=0},lineEnd:function(){switch(this._point){case 1:this._context.moveTo(this._x3,this._y3),this._context.closePath();break;case 2:this._context.lineTo(this._x3,this._y3),this._context.closePath();break;case 3:this.point(this._x3,this._y3),this.point(this._x4,this._y4),this.point(this._x5,this._y5)}},point:function(t,e){if(t=+t,e=+e,this._point){var r=this._x2-t,i=this._y2-e;this._l23_a=Math.sqrt(this._l23_2a=Math.pow(r*r+i*i,this._alpha))}switch(this._point){case 0:this._point=1,this._x3=t,this._y3=e;break;case 1:this._point=2,this._context.moveTo(this._x4=t,this._y4=e);break;case 2:this._point=3,this._x5=t,this._y5=e;break;default:n.i(a.b)(this,t,e)}this._l01_a=this._l12_a,this._l12_a=this._l23_a,this._l01_2a=this._l12_2a,this._l12_2a=this._l23_2a,this._x0=this._x1,this._x1=this._x2,this._x2=t,this._y0=this._y1,this._y1=this._y2,this._y2=e}},e.a=function t(e){function n(t){return e?new r(t,e):new i.b(t,0)}return n.alpha=function(e){return t(+e)},n}(.5)},function(t,e,n){\"use strict\";function r(t,e){this._context=t,this._alpha=e}var i=n(137),o=n(74);r.prototype={areaStart:function(){this._line=0},areaEnd:function(){this._line=NaN},lineStart:function(){this._x0=this._x1=this._x2=this._y0=this._y1=this._y2=NaN,this._l01_a=this._l12_a=this._l23_a=this._l01_2a=this._l12_2a=this._l23_2a=this._point=0},lineEnd:function(){(this._line||0!==this._line&&3===this._point)&&this._context.closePath(),this._line=1-this._line},point:function(t,e){if(t=+t,e=+e,this._point){var r=this._x2-t,i=this._y2-e;this._l23_a=Math.sqrt(this._l23_2a=Math.pow(r*r+i*i,this._alpha))}switch(this._point){case 0:this._point=1;break;case 1:this._point=2;break;case 2:this._point=3,this._line?this._context.lineTo(this._x2,this._y2):this._context.moveTo(this._x2,this._y2);break;case 3:this._point=4;default:n.i(o.b)(this,t,e)}this._l01_a=this._l12_a,this._l12_a=this._l23_a,this._l01_2a=this._l12_2a,this._l12_2a=this._l23_2a,this._x0=this._x1,this._x1=this._x2,this._x2=t,this._y0=this._y1,this._y1=this._y2,this._y2=e}},e.a=function t(e){function n(t){return e?new r(t,e):new i.b(t,0)}return n.alpha=function(e){return t(+e)},n}(.5)},function(t,e,n){\"use strict\";function r(t){this._context=t}var i=n(49);r.prototype={areaStart:i.a,areaEnd:i.a,lineStart:function(){this._point=0},lineEnd:function(){this._point&&this._context.closePath()},point:function(t,e){t=+t,e=+e,this._point?this._context.lineTo(t,e):(this._point=1,this._context.moveTo(t,e))}},e.a=function(t){return new r(t)}},function(t,e,n){\"use strict\";function r(t){return t<0?-1:1}function i(t,e,n){var i=t._x1-t._x0,o=e-t._x1,a=(t._y1-t._y0)/(i||o<0&&-0),u=(n-t._y1)/(o||i<0&&-0),c=(a*o+u*i)/(i+o);return(r(a)+r(u))*Math.min(Math.abs(a),Math.abs(u),.5*Math.abs(c))||0}function o(t,e){var n=t._x1-t._x0;return n?(3*(t._y1-t._y0)/n-e)/2:e}function a(t,e,n){var r=t._x0,i=t._y0,o=t._x1,a=t._y1,u=(o-r)/3;t._context.bezierCurveTo(r+u,i+u*e,o-u,a-u*n,o,a)}function u(t){this._context=t}function c(t){this._context=new s(t)}function s(t){this._context=t}function l(t){return new u(t)}function f(t){return new c(t)}e.a=l,e.b=f,u.prototype={areaStart:function(){this._line=0},areaEnd:function(){this._line=NaN},lineStart:function(){this._x0=this._x1=this._y0=this._y1=this._t0=NaN,this._point=0},lineEnd:function(){switch(this._point){case 2:this._context.lineTo(this._x1,this._y1);break;case 3:a(this,this._t0,o(this,this._t0))}(this._line||0!==this._line&&1===this._point)&&this._context.closePath(),this._line=1-this._line},point:function(t,e){var n=NaN;if(t=+t,e=+e,t!==this._x1||e!==this._y1){switch(this._point){case 0:this._point=1,this._line?this._context.lineTo(t,e):this._context.moveTo(t,e);break;case 1:this._point=2;break;case 2:this._point=3,a(this,o(this,n=i(this,t,e)),n);break;default:a(this,this._t0,n=i(this,t,e))}this._x0=this._x1,this._x1=t,this._y0=this._y1,this._y1=e,this._t0=n}}},(c.prototype=Object.create(u.prototype)).point=function(t,e){u.prototype.point.call(this,e,t)},s.prototype={moveTo:function(t,e){this._context.moveTo(e,t)},closePath:function(){this._context.closePath()},lineTo:function(t,e){this._context.lineTo(e,t)},bezierCurveTo:function(t,e,n,r,i,o){this._context.bezierCurveTo(e,t,r,n,o,i)}}},function(t,e,n){\"use strict\";function r(t){this._context=t}function i(t){var e,n,r=t.length-1,i=new Array(r),o=new Array(r),a=new Array(r);for(i[0]=0,o[0]=2,a[0]=t[0]+2*t[1],e=1;e<r-1;++e)i[e]=1,o[e]=4,a[e]=4*t[e]+2*t[e+1];for(i[r-1]=2,o[r-1]=7,a[r-1]=8*t[r-1]+t[r],e=1;e<r;++e)n=i[e]/o[e-1],o[e]-=n,a[e]-=n*a[e-1];for(i[r-1]=a[r-1]/o[r-1],e=r-2;e>=0;--e)i[e]=(a[e]-i[e+1])/o[e];for(o[r-1]=(t[r]+i[r-1])/2,e=0;e<r-1;++e)o[e]=2*t[e+1]-i[e+1];return[i,o]}r.prototype={areaStart:function(){this._line=0},areaEnd:function(){this._line=NaN},lineStart:function(){this._x=[],this._y=[]},lineEnd:function(){var t=this._x,e=this._y,n=t.length;if(n)if(this._line?this._context.lineTo(t[0],e[0]):this._context.moveTo(t[0],e[0]),2===n)this._context.lineTo(t[1],e[1]);else for(var r=i(t),o=i(e),a=0,u=1;u<n;++a,++u)this._context.bezierCurveTo(r[0][a],o[0][a],r[1][a],o[1][a],t[u],e[u]);(this._line||0!==this._line&&1===n)&&this._context.closePath(),this._line=1-this._line,this._x=this._y=null},point:function(t,e){this._x.push(+t),this._y.push(+e)}},e.a=function(t){return new r(t)}},function(t,e,n){\"use strict\";function r(t,e){this._context=t,this._t=e}function i(t){return new r(t,0)}function o(t){return new r(t,1)}e.c=i,e.b=o,r.prototype={areaStart:function(){this._line=0},areaEnd:function(){this._line=NaN},lineStart:function(){this._x=this._y=NaN,this._point=0},lineEnd:function(){0<this._t&&this._t<1&&2===this._point&&this._context.lineTo(this._x,this._y),(this._line||0!==this._line&&1===this._point)&&this._context.closePath(),this._line>=0&&(this._t=1-this._t,this._line=1-this._line)},point:function(t,e){switch(t=+t,e=+e,this._point){case 0:this._point=1,this._line?this._context.lineTo(t,e):this._context.moveTo(t,e);break;case 1:this._point=2;default:if(this._t<=0)this._context.lineTo(this._x,e),this._context.lineTo(t,e);else{var n=this._x*(1-this._t)+t*this._t;this._context.lineTo(n,this._y),this._context.lineTo(n,e)}}this._x=t,this._y=e}},e.a=function(t){return new r(t,.5)}},function(t,e,n){\"use strict\";e.a=function(t,e){return e<t?-1:e>t?1:e>=t?0:NaN}},function(t,e,n){\"use strict\";e.a=function(t){return t}},function(t,e,n){\"use strict\";var r=n(36);e.a=function(t,e){if((o=t.length)>0){for(var i,o,a,u=0,c=t[0].length;u<c;++u){for(a=i=0;i<o;++i)a+=t[i][u][1]||0;if(a)for(i=0;i<o;++i)t[i][u][1]/=a}n.i(r.a)(t,e)}}},function(t,e,n){\"use strict\";var r=n(36);e.a=function(t,e){if((i=t.length)>0){for(var i,o=0,a=t[e[0]],u=a.length;o<u;++o){for(var c=0,s=0;c<i;++c)s+=t[c][o][1]||0;a[o][1]+=a[o][0]=-s/2}n.i(r.a)(t,e)}}},function(t,e,n){\"use strict\";var r=n(36);e.a=function(t,e){if((a=t.length)>0&&(o=(i=t[e[0]]).length)>0){for(var i,o,a,u=0,c=1;c<o;++c){for(var s=0,l=0,f=0;s<a;++s){for(var p=t[e[s]],h=p[c][1]||0,d=p[c-1][1]||0,v=(h-d)/2,g=0;g<s;++g){var m=t[e[g]],y=m[c][1]||0,_=m[c-1][1]||0;v+=y-_}l+=h,f+=v*h}i[c-1][1]+=i[c-1][0]=u,l&&(u-=f/l)}i[c-1][1]+=i[c-1][0]=u,n.i(r.a)(t,e)}}},function(t,e,n){\"use strict\";var r=n(76);e.a=function(t){return n.i(r.a)(t).reverse()}},function(t,e,n){\"use strict\";var r=n(37),i=n(76);e.a=function(t){var e,o,a=t.length,u=t.map(i.b),c=n.i(r.a)(t).sort(function(t,e){return u[e]-u[t]}),s=0,l=0,f=[],p=[];for(e=0;e<a;++e)o=c[e],s<l?(s+=u[o],f.push(o)):(l+=u[o],p.push(o));return p.reverse().concat(f)}},function(t,e,n){\"use strict\";var r=n(37);e.a=function(t){return n.i(r.a)(t).reverse()}},function(t,e,n){\"use strict\";var r=n(19),i=n(291),o=n(292),a=n(35);e.a=function(){function t(t){var n,r,i,o,p,h=t.length,d=0,v=new Array(h),g=new Array(h),m=+s.apply(this,arguments),y=Math.min(a.c,Math.max(-a.c,l.apply(this,arguments)-m)),_=Math.min(Math.abs(y)/h,f.apply(this,arguments)),b=_*(y<0?-1:1);for(n=0;n<h;++n)(p=g[v[n]=n]=+e(t[n],n,t))>0&&(d+=p);for(null!=u?v.sort(function(t,e){return u(g[t],g[e])}):null!=c&&v.sort(function(e,n){return c(t[e],t[n])}),n=0,i=d?(y-h*b)/d:0;n<h;++n,m=o)r=v[n],p=g[r],o=m+(p>0?p*i:0)+b,g[r]={data:t[r],index:n,value:p,startAngle:m,endAngle:o,padAngle:_};return g}var e=o.a,u=i.a,c=null,s=n.i(r.a)(0),l=n.i(r.a)(a.c),f=n.i(r.a)(0);return t.value=function(i){return arguments.length?(e=\"function\"==typeof i?i:n.i(r.a)(+i),t):e},t.sortValues=function(e){return arguments.length?(u=e,c=null,t):u},t.sort=function(e){return arguments.length?(c=e,u=null,t):c},t.startAngle=function(e){return arguments.length?(s=\"function\"==typeof e?e:n.i(r.a)(+e),t):s},t.endAngle=function(e){return arguments.length?(l=\"function\"==typeof e?e:n.i(r.a)(+e),t):l},t.padAngle=function(e){return arguments.length?(f=\"function\"==typeof e?e:n.i(r.a)(+e),t):f},t}},function(t,e,n){\"use strict\";var r=n(138),i=n(135),o=n(140);e.a=function(){var t=n.i(i.a)().curve(r.b),e=t.curve,a=t.lineX0,u=t.lineX1,c=t.lineY0,s=t.lineY1;return t.angle=t.x,delete t.x,t.startAngle=t.x0,delete t.x0,t.endAngle=t.x1,delete t.x1,t.radius=t.y,delete t.y,t.innerRadius=t.y0,delete t.y0,t.outerRadius=t.y1,delete t.y1,t.lineStartAngle=function(){return n.i(o.b)(a())},delete t.lineX0,t.lineEndAngle=function(){return n.i(o.b)(u())},delete t.lineX1,t.lineInnerRadius=function(){return n.i(o.b)(c())},delete t.lineY0,t.lineOuterRadius=function(){return n.i(o.b)(s())},delete t.lineY1,t.curve=function(t){return arguments.length?e(n.i(r.a)(t)):e()._curve},t}},function(t,e,n){\"use strict\";function r(t,e){return t[e]}var i=n(281),o=n(19),a=n(36),u=n(37);e.a=function(){function t(t){var n,r,i=e.apply(this,arguments),o=t.length,a=i.length,u=new Array(a);for(n=0;n<a;++n){for(var f,p=i[n],h=u[n]=new Array(o),d=0;d<o;++d)h[d]=f=[0,+l(t[d],p,d,t)],f.data=t[d];h.key=p}for(n=0,r=c(u);n<a;++n)u[r[n]].index=n;return s(u,r),u}var e=n.i(o.a)([]),c=u.a,s=a.a,l=r;return t.keys=function(r){return arguments.length?(e=\"function\"==typeof r?r:n.i(o.a)(i.a.call(r)),t):e},t.value=function(e){return arguments.length?(l=\"function\"==typeof e?e:n.i(o.a)(+e),t):l},t.order=function(e){return arguments.length?(c=null==e?u.a:\"function\"==typeof e?e:n.i(o.a)(i.a.call(e)),t):c},t.offset=function(e){return arguments.length?(s=null==e?a.a:e,t):s},t}},function(t,e,n){\"use strict\";var r=n(44),i=n(141),o=n(142),a=n(143),u=n(145),c=n(144),s=n(146),l=n(147),f=n(19);n.d(e,\"b\",function(){return p});var p=[i.a,o.a,a.a,c.a,u.a,s.a,l.a];e.a=function(){function t(){var t;if(a||(a=t=n.i(r.a)()),e.apply(this,arguments).draw(a,+o.apply(this,arguments)),t)return a=null,t+\"\"||null}var e=n.i(f.a)(i.a),o=n.i(f.a)(64),a=null;return t.type=function(r){return arguments.length?(e=\"function\"==typeof r?r:n.i(f.a)(r),t):e},t.size=function(e){return arguments.length?(o=\"function\"==typeof e?e:n.i(f.a)(+e),t):o},t.context=function(e){return arguments.length?(a=null==e?null:e,t):a},t}},function(t,e,n){\"use strict\";function r(t){var e=new Date(t);return isNaN(e)?null:e}var i=n(148),o=n(78),a=+new Date(\"2000-01-01T00:00:00.000Z\")?r:n.i(o.e)(i.b);e.a=a},function(t,e,n){\"use strict\";var r=n(5),i=n(13),o=n.i(r.a)(function(t){t.setHours(0,0,0,0)},function(t,e){t.setDate(t.getDate()+e)},function(t,e){return(e-t-(e.getTimezoneOffset()-t.getTimezoneOffset())*i.d)/i.b},function(t){return t.getDate()-1});e.a=o;o.range},function(t,e,n){\"use strict\";var r=n(5),i=n(13),o=n.i(r.a)(function(t){var e=t.getTimezoneOffset()*i.d%i.c;e<0&&(e+=i.c),t.setTime(Math.floor((+t-e)/i.c)*i.c+e)},function(t,e){t.setTime(+t+e*i.c)},function(t,e){return(e-t)/i.c},function(t){return t.getHours()});e.a=o;o.range},function(t,e,n){\"use strict\";var r=n(5),i=n.i(r.a)(function(){},function(t,e){t.setTime(+t+e)},function(t,e){return e-t});i.every=function(t){return t=Math.floor(t),isFinite(t)&&t>0?t>1?n.i(r.a)(function(e){e.setTime(Math.floor(e/t)*t)},function(e,n){e.setTime(+e+n*t)},function(e,n){return(n-e)/t}):i:null},e.a=i;i.range},function(t,e,n){\"use strict\";var r=n(5),i=n(13),o=n.i(r.a)(function(t){t.setTime(Math.floor(t/i.d)*i.d)},function(t,e){t.setTime(+t+e*i.d)},function(t,e){return(e-t)/i.d},function(t){return t.getMinutes()});e.a=o;o.range},function(t,e,n){\"use strict\";var r=n(5),i=n.i(r.a)(function(t){t.setDate(1),t.setHours(0,0,0,0)},function(t,e){t.setMonth(t.getMonth()+e)},function(t,e){return e.getMonth()-t.getMonth()+12*(e.getFullYear()-t.getFullYear())},function(t){return t.getMonth()});e.a=i;i.range},function(t,e,n){\"use strict\";var r=n(5),i=n(13),o=n.i(r.a)(function(t){t.setTime(Math.floor(t/i.e)*i.e)},function(t,e){t.setTime(+t+e*i.e)},function(t,e){return(e-t)/i.e},function(t){return t.getUTCSeconds()});e.a=o;o.range},function(t,e,n){\"use strict\";var r=n(5),i=n(13),o=n.i(r.a)(function(t){t.setUTCHours(0,0,0,0)},function(t,e){t.setUTCDate(t.getUTCDate()+e)},function(t,e){return(e-t)/i.b},function(t){return t.getUTCDate()-1});e.a=o;o.range},function(t,e,n){\"use strict\";var r=n(5),i=n(13),o=n.i(r.a)(function(t){t.setUTCMinutes(0,0,0)},function(t,e){t.setTime(+t+e*i.c)},function(t,e){return(e-t)/i.c},function(t){return t.getUTCHours()});e.a=o;o.range},function(t,e,n){\"use strict\";var r=n(5),i=n(13),o=n.i(r.a)(function(t){t.setUTCSeconds(0,0)},function(t,e){t.setTime(+t+e*i.d)},function(t,e){return(e-t)/i.d},function(t){return t.getUTCMinutes()});e.a=o;o.range},function(t,e,n){\"use strict\";var r=n(5),i=n.i(r.a)(function(t){t.setUTCDate(1),t.setUTCHours(0,0,0,0)},function(t,e){t.setUTCMonth(t.getUTCMonth()+e)},function(t,e){return e.getUTCMonth()-t.getUTCMonth()+12*(e.getUTCFullYear()-t.getUTCFullYear())},function(t){return t.getUTCMonth()});e.a=i;i.range},function(t,e,n){\"use strict\";function r(t){return n.i(i.a)(function(e){e.setUTCDate(e.getUTCDate()-(e.getUTCDay()+7-t)%7),e.setUTCHours(0,0,0,0)},function(t,e){t.setUTCDate(t.getUTCDate()+7*e)},function(t,e){return(e-t)/o.a})}var i=n(5),o=n(13);n.d(e,\"a\",function(){return a}),n.d(e,\"b\",function(){return u});var a=r(0),u=r(1),c=r(2),s=r(3),l=r(4),f=r(5),p=r(6);a.range,u.range,c.range,s.range,l.range,f.range,p.range},function(t,e,n){\"use strict\";var r=n(5),i=n.i(r.a)(function(t){t.setUTCMonth(0,1),t.setUTCHours(0,0,0,0)},function(t,e){t.setUTCFullYear(t.getUTCFullYear()+e)},function(t,e){return e.getUTCFullYear()-t.getUTCFullYear()},function(t){return t.getUTCFullYear()});i.every=function(t){return isFinite(t=Math.floor(t))&&t>0?n.i(r.a)(function(e){e.setUTCFullYear(Math.floor(e.getUTCFullYear()/t)*t),e.setUTCMonth(0,1),e.setUTCHours(0,0,0,0)},function(e,n){e.setUTCFullYear(e.getUTCFullYear()+n*t)}):null},e.a=i;i.range},function(t,e,n){\"use strict\";function r(t){return n.i(i.a)(function(e){e.setDate(e.getDate()-(e.getDay()+7-t)%7),e.setHours(0,0,0,0)},function(t,e){t.setDate(t.getDate()+7*e)},function(t,e){return(e-t-(e.getTimezoneOffset()-t.getTimezoneOffset())*o.d)/o.a})}var i=n(5),o=n(13);n.d(e,\"a\",function(){return a}),n.d(e,\"b\",function(){return u});var a=r(0),u=r(1),c=r(2),s=r(3),l=r(4),f=r(5),p=r(6);a.range,u.range,c.range,s.range,l.range,f.range,p.range},function(t,e,n){\"use strict\";var r=n(5),i=n.i(r.a)(function(t){t.setMonth(0,1),t.setHours(0,0,0,0)},function(t,e){t.setFullYear(t.getFullYear()+e)},function(t,e){return e.getFullYear()-t.getFullYear()},function(t){return t.getFullYear()});i.every=function(t){return isFinite(t=Math.floor(t))&&t>0?n.i(r.a)(function(e){e.setFullYear(Math.floor(e.getFullYear()/t)*t),e.setMonth(0,1),e.setHours(0,0,0,0)},function(e,n){e.setFullYear(e.getFullYear()+n*t)}):null},e.a=i;i.range},function(t,e,n){\"use strict\";function r(t){return t.replace(i,function(t,e){return e.toUpperCase()})}var i=/-(.)/g;t.exports=r},function(t,e,n){\"use strict\";function r(t){return i(t.replace(o,\"ms-\"))}var i=n(318),o=/^-ms-/;t.exports=r},function(t,e,n){\"use strict\";function r(t,e){return!(!t||!e)&&(t===e||!i(t)&&(i(e)?r(t,e.parentNode):\"contains\"in t?t.contains(e):!!t.compareDocumentPosition&&!!(16&t.compareDocumentPosition(e))))}var i=n(328);t.exports=r},function(t,e,n){\"use strict\";function r(t){var e=t.length;if(Array.isArray(t)||\"object\"!=typeof t&&\"function\"!=typeof t?a(!1):void 0,\"number\"!=typeof e?a(!1):void 0,0===e||e-1 in t?void 0:a(!1),\"function\"==typeof t.callee?a(!1):void 0,t.hasOwnProperty)try{return Array.prototype.slice.call(t)}catch(t){}for(var n=Array(e),r=0;r<e;r++)n[r]=t[r];return n}function i(t){return!!t&&(\"object\"==typeof t||\"function\"==typeof t)&&\"length\"in t&&!(\"setInterval\"in t)&&\"number\"!=typeof t.nodeType&&(Array.isArray(t)||\"callee\"in t||\"item\"in t)}function o(t){return i(t)?Array.isArray(t)?t.slice():r(t):[t]}var a=n(0);t.exports=o},function(t,e,n){\"use strict\";function r(t){var e=t.match(l);return e&&e[1].toLowerCase()}function i(t,e){var n=s;s?void 0:c(!1);var i=r(t),o=i&&u(i);if(o){n.innerHTML=o[1]+t+o[2];for(var l=o[0];l--;)n=n.lastChild}else n.innerHTML=t;var f=n.getElementsByTagName(\"script\");f.length&&(e?void 0:c(!1),a(f).forEach(e));for(var p=Array.from(n.childNodes);n.lastChild;)n.removeChild(n.lastChild);return p}var o=n(6),a=n(321),u=n(323),c=n(0),s=o.canUseDOM?document.createElement(\"div\"):null,l=/^\\s*<(\\w+)/;t.exports=i},function(t,e,n){\"use strict\";function r(t){return a?void 0:o(!1),p.hasOwnProperty(t)||(t=\"*\"),u.hasOwnProperty(t)||(\"*\"===t?a.innerHTML=\"<link />\":a.innerHTML=\"<\"+t+\"></\"+t+\">\",u[t]=!a.firstChild),u[t]?p[t]:null}var i=n(6),o=n(0),a=i.canUseDOM?document.createElement(\"div\"):null,u={},c=[1,'<select multiple=\"true\">',\"</select>\"],s=[1,\"<table>\",\"</table>\"],l=[3,\"<table><tbody><tr>\",\"</tr></tbody></table>\"],f=[1,'<svg xmlns=\"http://www.w3.org/2000/svg\">',\"</svg>\"],p={\"*\":[1,\"?<div>\",\"</div>\"],area:[1,\"<map>\",\"</map>\"],col:[2,\"<table><tbody></tbody><colgroup>\",\"</colgroup></table>\"],legend:[1,\"<fieldset>\",\"</fieldset>\"],param:[1,\"<object>\",\"</object>\"],tr:[2,\"<table><tbody>\",\"</tbody></table>\"],optgroup:c,option:c,caption:s,colgroup:s,tbody:s,tfoot:s,thead:s,td:l,th:l},h=[\"circle\",\"clipPath\",\"defs\",\"ellipse\",\"g\",\"image\",\"line\",\"linearGradient\",\"mask\",\"path\",\"pattern\",\"polygon\",\"polyline\",\"radialGradient\",\"rect\",\"stop\",\"text\",\"tspan\"];h.forEach(function(t){p[t]=f,u[t]=!0}),t.exports=r},function(t,e,n){\"use strict\";function r(t){return t===window?{x:window.pageXOffset||document.documentElement.scrollLeft,y:window.pageYOffset||document.documentElement.scrollTop}:{x:t.scrollLeft,y:t.scrollTop}}t.exports=r},function(t,e,n){\"use strict\";function r(t){return t.replace(i,\"-$1\").toLowerCase()}var i=/([A-Z])/g;t.exports=r},function(t,e,n){\"use strict\";function r(t){return i(t).replace(o,\"-ms-\")}var i=n(325),o=/^ms-/;t.exports=r},function(t,e,n){\"use strict\";function r(t){return!(!t||!(\"function\"==typeof Node?t instanceof Node:\"object\"==typeof t&&\"number\"==typeof t.nodeType&&\"string\"==typeof t.nodeName))}t.exports=r},function(t,e,n){\"use strict\";function r(t){return i(t)&&3==t.nodeType}var i=n(327);t.exports=r},function(t,e,n){\"use strict\";var r=function(t){var e;for(e in t)if(t.hasOwnProperty(e))return e;return null};t.exports=r},function(t,e,n){\"use strict\";function r(t){var e={};return function(n){return e.hasOwnProperty(n)||(e[n]=t.call(this,n)),e[n]}}t.exports=r},function(t,e,n){\"use strict\";var r={Properties:{\"aria-current\":0,\"aria-details\":0,\"aria-disabled\":0,\"aria-hidden\":0,\"aria-invalid\":0,\"aria-keyshortcuts\":0,\"aria-label\":0,\"aria-roledescription\":0,\"aria-autocomplete\":0,\"aria-checked\":0,\"aria-expanded\":0,\"aria-haspopup\":0,\"aria-level\":0,\"aria-modal\":0,\"aria-multiline\":0,\"aria-multiselectable\":0,\"aria-orientation\":0,\"aria-placeholder\":0,\"aria-pressed\":0,\"aria-readonly\":0,\"aria-required\":0,\"aria-selected\":0,\"aria-sort\":0,\"aria-valuemax\":0,\"aria-valuemin\":0,\"aria-valuenow\":0,\"aria-valuetext\":0,\"aria-atomic\":0,\"aria-busy\":0,\"aria-live\":0,\"aria-relevant\":0,\"aria-dropeffect\":0,\"aria-grabbed\":0,\"aria-activedescendant\":0,\"aria-colcount\":0,\"aria-colindex\":0,\"aria-colspan\":0,\"aria-controls\":0,\"aria-describedby\":0,\"aria-errormessage\":0,\"aria-flowto\":0,\"aria-labelledby\":0,\"aria-owns\":0,\"aria-posinset\":0,\"aria-rowcount\":0,\"aria-rowindex\":0,\"aria-rowspan\":0,\"aria-setsize\":0},DOMAttributeNames:{},DOMPropertyNames:{}};t.exports=r},function(t,e,n){\"use strict\";var r=n(4),i=n(151),o={focusDOMComponent:function(){i(r.getNodeFromInstance(this))}};t.exports=o},function(t,e,n){\"use strict\";function r(){var t=window.opera;return\"object\"==typeof t&&\"function\"==typeof t.version&&parseInt(t.version(),10)<=12}function i(t){return(t.ctrlKey||t.altKey||t.metaKey)&&!(t.ctrlKey&&t.altKey)}function o(t){switch(t){case\"topCompositionStart\":return E.compositionStart;case\"topCompositionEnd\":return E.compositionEnd;case\"topCompositionUpdate\":return E.compositionUpdate}}function a(t,e){return\"topKeyDown\"===t&&e.keyCode===_}function u(t,e){switch(t){case\"topKeyUp\":return y.indexOf(e.keyCode)!==-1;case\"topKeyDown\":return e.keyCode!==_;case\"topKeyPress\":case\"topMouseDown\":case\"topBlur\":return!0;default:return!1}}function c(t){var e=t.detail;return\"object\"==typeof e&&\"data\"in e?e.data:null}function s(t,e,n,r){var i,s;if(b?i=o(t):S?u(t,n)&&(i=E.compositionEnd):a(t,n)&&(i=E.compositionStart),!i)return null;C&&(S||i!==E.compositionStart?i===E.compositionEnd&&S&&(s=S.getData()):S=v.getPooled(r));var l=g.getPooled(i,e,n,r);if(s)l.data=s;else{var f=c(n);null!==f&&(l.data=f)}return h.accumulateTwoPhaseDispatches(l),l}function l(t,e){switch(t){case\"topCompositionEnd\":return c(e);case\"topKeyPress\":var n=e.which;return n!==M?null:(T=!0,k);case\"topTextInput\":var r=e.data;return r===k&&T?null:r;default:return null}}function f(t,e){if(S){if(\"topCompositionEnd\"===t||!b&&u(t,e)){var n=S.getData();return v.release(S),S=null,n}return null}switch(t){case\"topPaste\":return null;case\"topKeyPress\":return e.which&&!i(e)?String.fromCharCode(e.which):null;case\"topCompositionEnd\":return C?null:e.data;default:return null}}function p(t,e,n,r){var i;if(i=w?l(t,n):f(t,n),!i)return null;var o=m.getPooled(E.beforeInput,e,n,r);return o.data=i,h.accumulateTwoPhaseDispatches(o),o}var h=n(23),d=n(6),v=n(340),g=n(377),m=n(380),y=[9,13,27,32],_=229,b=d.canUseDOM&&\"CompositionEvent\"in window,x=null;d.canUseDOM&&\"documentMode\"in document&&(x=document.documentMode);var w=d.canUseDOM&&\"TextEvent\"in window&&!x&&!r(),C=d.canUseDOM&&(!b||x&&x>8&&x<=11),M=32,k=String.fromCharCode(M),E={beforeInput:{phasedRegistrationNames:{bubbled:\"onBeforeInput\",captured:\"onBeforeInputCapture\"},dependencies:[\"topCompositionEnd\",\"topKeyPress\",\"topTextInput\",\"topPaste\"]},compositionEnd:{phasedRegistrationNames:{bubbled:\"onCompositionEnd\",captured:\"onCompositionEndCapture\"},dependencies:[\"topBlur\",\"topCompositionEnd\",\"topKeyDown\",\"topKeyPress\",\"topKeyUp\",\"topMouseDown\"]},compositionStart:{phasedRegistrationNames:{bubbled:\"onCompositionStart\",captured:\"onCompositionStartCapture\"},dependencies:[\"topBlur\",\"topCompositionStart\",\"topKeyDown\",\"topKeyPress\",\"topKeyUp\",\"topMouseDown\"]},compositionUpdate:{phasedRegistrationNames:{bubbled:\"onCompositionUpdate\",captured:\"onCompositionUpdateCapture\"},dependencies:[\"topBlur\",\"topCompositionUpdate\",\"topKeyDown\",\"topKeyPress\",\"topKeyUp\",\"topMouseDown\"]}},T=!1,S=null,P={eventTypes:E,extractEvents:function(t,e,n,r){return[s(t,e,n,r),p(t,e,n,r)]}};t.exports=P},function(t,e,n){\"use strict\";var r=n(154),i=n(6),o=(n(9),n(319),n(386)),a=n(326),u=n(330),c=(n(1),u(function(t){return a(t)})),s=!1,l=\"cssFloat\";if(i.canUseDOM){var f=document.createElement(\"div\").style;try{f.font=\"\"}catch(t){s=!0}void 0===document.documentElement.style.cssFloat&&(l=\"styleFloat\")}var p={createMarkupForStyles:function(t,e){var n=\"\";for(var r in t)if(t.hasOwnProperty(r)){var i=t[r];null!=i&&(n+=c(r)+\":\",n+=o(r,i,e)+\";\")}return n||null},setValueForStyles:function(t,e,n){var i=t.style;for(var a in e)if(e.hasOwnProperty(a)){var u=o(a,e[a],n);if(\"float\"!==a&&\"cssFloat\"!==a||(a=l),u)i[a]=u;else{var c=s&&r.shorthandPropertyExpansions[a];if(c)for(var f in c)i[f]=\"\";else i[a]=\"\"}}}};t.exports=p},function(t,e,n){\"use strict\";function r(t){var e=t.nodeName&&t.nodeName.toLowerCase();return\"select\"===e||\"input\"===e&&\"file\"===t.type}function i(t){var e=C.getPooled(T.change,P,t,M(t));_.accumulateTwoPhaseDispatches(e),w.batchedUpdates(o,e)}function o(t){y.enqueueEvents(t),y.processEventQueue(!1)}function a(t,e){S=t,P=e,S.attachEvent(\"onchange\",i)}function u(){S&&(S.detachEvent(\"onchange\",i),S=null,P=null)}function c(t,e){if(\"topChange\"===t)return e}function s(t,e,n){\"topFocus\"===t?(u(),a(e,n)):\"topBlur\"===t&&u()}function l(t,e){S=t,P=e,N=t.value,A=Object.getOwnPropertyDescriptor(t.constructor.prototype,\"value\"),Object.defineProperty(S,\"value\",D),S.attachEvent?S.attachEvent(\"onpropertychange\",p):S.addEventListener(\"propertychange\",p,!1)}function f(){S&&(delete S.value,S.detachEvent?S.detachEvent(\"onpropertychange\",p):S.removeEventListener(\"propertychange\",p,!1),S=null,P=null,N=null,A=null)}function p(t){if(\"value\"===t.propertyName){var e=t.srcElement.value;e!==N&&(N=e,i(t))}}function h(t,e){if(\"topInput\"===t)return e}function d(t,e,n){\"topFocus\"===t?(f(),l(e,n)):\"topBlur\"===t&&f()}function v(t,e){if((\"topSelectionChange\"===t||\"topKeyUp\"===t||\"topKeyDown\"===t)&&S&&S.value!==N)return N=S.value,P}function g(t){return t.nodeName&&\"input\"===t.nodeName.toLowerCase()&&(\"checkbox\"===t.type||\"radio\"===t.type)}function m(t,e){if(\"topClick\"===t)return e}var y=n(22),_=n(23),b=n(6),x=n(4),w=n(11),C=n(14),M=n(93),k=n(94),E=n(170),T={change:{phasedRegistrationNames:{bubbled:\"onChange\",captured:\"onChangeCapture\"},dependencies:[\"topBlur\",\"topChange\",\"topClick\",\"topFocus\",\"topInput\",\"topKeyDown\",\"topKeyUp\",\"topSelectionChange\"]}},S=null,P=null,N=null,A=null,O=!1;b.canUseDOM&&(O=k(\"change\")&&(!document.documentMode||document.documentMode>8));var I=!1;b.canUseDOM&&(I=k(\"input\")&&(!document.documentMode||document.documentMode>11));var D={get:function(){return A.get.call(this)},set:function(t){N=\"\"+t,A.set.call(this,t)}},R={eventTypes:T,extractEvents:function(t,e,n,i){var o,a,u=e?x.getNodeFromInstance(e):window;if(r(u)?O?o=c:a=s:E(u)?I?o=h:(o=v,a=d):g(u)&&(o=m),o){var l=o(t,e);if(l){var f=C.getPooled(T.change,l,n,i);return f.type=\"change\",_.accumulateTwoPhaseDispatches(f),f}}a&&a(t,u,e)}};t.exports=R},function(t,e,n){\"use strict\";var r=n(2),i=n(20),o=n(6),a=n(322),u=n(8),c=(n(0),{dangerouslyReplaceNodeWithMarkup:function(t,e){if(o.canUseDOM?void 0:r(\"56\"),e?void 0:r(\"57\"),\"HTML\"===t.nodeName?r(\"58\"):void 0,\"string\"==typeof e){var n=a(e,u)[0];t.parentNode.replaceChild(n,t)}else i.replaceChildWithTree(t,e)}});t.exports=c},function(t,e,n){\"use strict\";var r=[\"ResponderEventPlugin\",\"SimpleEventPlugin\",\"TapEventPlugin\",\"EnterLeaveEventPlugin\",\"ChangeEventPlugin\",\"SelectEventPlugin\",\"BeforeInputEventPlugin\"];t.exports=r},function(t,e,n){\"use strict\";var r=n(23),i=n(4),o=n(52),a={mouseEnter:{registrationName:\"onMouseEnter\",dependencies:[\"topMouseOut\",\"topMouseOver\"]},mouseLeave:{registrationName:\"onMouseLeave\",dependencies:[\"topMouseOut\",\"topMouseOver\"]}},u={eventTypes:a,extractEvents:function(t,e,n,u){if(\"topMouseOver\"===t&&(n.relatedTarget||n.fromElement))return null;\n",
       "if(\"topMouseOut\"!==t&&\"topMouseOver\"!==t)return null;var c;if(u.window===u)c=u;else{var s=u.ownerDocument;c=s?s.defaultView||s.parentWindow:window}var l,f;if(\"topMouseOut\"===t){l=e;var p=n.relatedTarget||n.toElement;f=p?i.getClosestInstanceFromNode(p):null}else l=null,f=e;if(l===f)return null;var h=null==l?c:i.getNodeFromInstance(l),d=null==f?c:i.getNodeFromInstance(f),v=o.getPooled(a.mouseLeave,l,n,u);v.type=\"mouseleave\",v.target=h,v.relatedTarget=d;var g=o.getPooled(a.mouseEnter,f,n,u);return g.type=\"mouseenter\",g.target=d,g.relatedTarget=h,r.accumulateEnterLeaveDispatches(v,g,l,f),[v,g]}};t.exports=u},function(t,e,n){\"use strict\";var r={topAbort:null,topAnimationEnd:null,topAnimationIteration:null,topAnimationStart:null,topBlur:null,topCanPlay:null,topCanPlayThrough:null,topChange:null,topClick:null,topCompositionEnd:null,topCompositionStart:null,topCompositionUpdate:null,topContextMenu:null,topCopy:null,topCut:null,topDoubleClick:null,topDrag:null,topDragEnd:null,topDragEnter:null,topDragExit:null,topDragLeave:null,topDragOver:null,topDragStart:null,topDrop:null,topDurationChange:null,topEmptied:null,topEncrypted:null,topEnded:null,topError:null,topFocus:null,topInput:null,topInvalid:null,topKeyDown:null,topKeyPress:null,topKeyUp:null,topLoad:null,topLoadedData:null,topLoadedMetadata:null,topLoadStart:null,topMouseDown:null,topMouseMove:null,topMouseOut:null,topMouseOver:null,topMouseUp:null,topPaste:null,topPause:null,topPlay:null,topPlaying:null,topProgress:null,topRateChange:null,topReset:null,topScroll:null,topSeeked:null,topSeeking:null,topSelectionChange:null,topStalled:null,topSubmit:null,topSuspend:null,topTextInput:null,topTimeUpdate:null,topTouchCancel:null,topTouchEnd:null,topTouchMove:null,topTouchStart:null,topTransitionEnd:null,topVolumeChange:null,topWaiting:null,topWheel:null},i={topLevelTypes:r};t.exports=i},function(t,e,n){\"use strict\";function r(t){this._root=t,this._startText=this.getText(),this._fallbackText=null}var i=n(3),o=n(17),a=n(168);i(r.prototype,{destructor:function(){this._root=null,this._startText=null,this._fallbackText=null},getText:function(){return\"value\"in this._root?this._root.value:this._root[a()]},getData:function(){if(this._fallbackText)return this._fallbackText;var t,e,n=this._startText,r=n.length,i=this.getText(),o=i.length;for(t=0;t<r&&n[t]===i[t];t++);var a=r-t;for(e=1;e<=a&&n[r-e]===i[o-e];e++);var u=e>1?1-e:void 0;return this._fallbackText=i.slice(t,u),this._fallbackText}}),o.addPoolingTo(r),t.exports=r},function(t,e,n){\"use strict\";var r=n(21),i=r.injection.MUST_USE_PROPERTY,o=r.injection.HAS_BOOLEAN_VALUE,a=r.injection.HAS_NUMERIC_VALUE,u=r.injection.HAS_POSITIVE_NUMERIC_VALUE,c=r.injection.HAS_OVERLOADED_BOOLEAN_VALUE,s={isCustomAttribute:RegExp.prototype.test.bind(new RegExp(\"^(data|aria)-[\"+r.ATTRIBUTE_NAME_CHAR+\"]*$\")),Properties:{accept:0,acceptCharset:0,accessKey:0,action:0,allowFullScreen:o,allowTransparency:0,alt:0,as:0,async:o,autoComplete:0,autoPlay:o,capture:o,cellPadding:0,cellSpacing:0,charSet:0,challenge:0,checked:i|o,cite:0,classID:0,className:0,cols:u,colSpan:0,content:0,contentEditable:0,contextMenu:0,controls:o,coords:0,crossOrigin:0,data:0,dateTime:0,default:o,defer:o,dir:0,disabled:o,download:c,draggable:0,encType:0,form:0,formAction:0,formEncType:0,formMethod:0,formNoValidate:o,formTarget:0,frameBorder:0,headers:0,height:0,hidden:o,high:0,href:0,hrefLang:0,htmlFor:0,httpEquiv:0,icon:0,id:0,inputMode:0,integrity:0,is:0,keyParams:0,keyType:0,kind:0,label:0,lang:0,list:0,loop:o,low:0,manifest:0,marginHeight:0,marginWidth:0,max:0,maxLength:0,media:0,mediaGroup:0,method:0,min:0,minLength:0,multiple:i|o,muted:i|o,name:0,nonce:0,noValidate:o,open:o,optimum:0,pattern:0,placeholder:0,playsInline:o,poster:0,preload:0,profile:0,radioGroup:0,readOnly:o,referrerPolicy:0,rel:0,required:o,reversed:o,role:0,rows:u,rowSpan:a,sandbox:0,scope:0,scoped:o,scrolling:0,seamless:o,selected:i|o,shape:0,size:u,sizes:0,span:u,spellCheck:0,src:0,srcDoc:0,srcLang:0,srcSet:0,start:a,step:0,style:0,summary:0,tabIndex:0,target:0,title:0,type:0,useMap:0,value:0,width:0,wmode:0,wrap:0,about:0,datatype:0,inlist:0,prefix:0,property:0,resource:0,typeof:0,vocab:0,autoCapitalize:0,autoCorrect:0,autoSave:0,color:0,itemProp:0,itemScope:o,itemType:0,itemID:0,itemRef:0,results:0,security:0,unselectable:0},DOMAttributeNames:{acceptCharset:\"accept-charset\",className:\"class\",htmlFor:\"for\",httpEquiv:\"http-equiv\"},DOMPropertyNames:{}};t.exports=s},function(t,e,n){\"use strict\";(function(e){function r(t,e,n,r){var i=void 0===t[n];null!=e&&i&&(t[n]=o(e,!0))}var i=n(24),o=n(169),a=(n(84),n(95)),u=n(172);n(1);\"undefined\"!=typeof e&&e.env,1;var c={instantiateChildren:function(t,e,n,i){if(null==t)return null;var o={};return u(t,r,o),o},updateChildren:function(t,e,n,r,u,c,s,l,f){if(e||t){var p,h;for(p in e)if(e.hasOwnProperty(p)){h=t&&t[p];var d=h&&h._currentElement,v=e[p];if(null!=h&&a(d,v))i.receiveComponent(h,v,u,l),e[p]=h;else{h&&(r[p]=i.getHostNode(h),i.unmountComponent(h,!1));var g=o(v,!0);e[p]=g;var m=i.mountComponent(g,u,c,s,l,f);n.push(m)}}for(p in t)!t.hasOwnProperty(p)||e&&e.hasOwnProperty(p)||(h=t[p],r[p]=i.getHostNode(h),i.unmountComponent(h,!1))}},unmountChildren:function(t,e){for(var n in t)if(t.hasOwnProperty(n)){var r=t[n];i.unmountComponent(r,e)}}};t.exports=c}).call(e,n(153))},function(t,e,n){\"use strict\";var r=n(81),i=n(350),o={processChildrenUpdates:i.dangerouslyProcessChildrenUpdates,replaceNodeWithMarkup:r.dangerouslyReplaceNodeWithMarkup};t.exports=o},function(t,e,n){\"use strict\";function r(t){}function i(t,e){}function o(t){return!(!t.prototype||!t.prototype.isReactComponent)}function a(t){return!(!t.prototype||!t.prototype.isPureReactComponent)}var u=n(2),c=n(3),s=n(26),l=n(86),f=n(15),p=n(87),h=n(40),d=(n(9),n(164)),v=n(24),g=n(38),m=(n(0),n(80)),y=n(95),_=(n(1),{ImpureClass:0,PureClass:1,StatelessFunctional:2});r.prototype.render=function(){var t=h.get(this)._currentElement.type,e=t(this.props,this.context,this.updater);return i(t,e),e};var b=1,x={construct:function(t){this._currentElement=t,this._rootNodeID=0,this._compositeType=null,this._instance=null,this._hostParent=null,this._hostContainerInfo=null,this._updateBatchNumber=null,this._pendingElement=null,this._pendingStateQueue=null,this._pendingReplaceState=!1,this._pendingForceUpdate=!1,this._renderedNodeType=null,this._renderedComponent=null,this._context=null,this._mountOrder=0,this._topLevelWrapper=null,this._pendingCallbacks=null,this._calledComponentWillUnmount=!1},mountComponent:function(t,e,n,c){this._context=c,this._mountOrder=b++,this._hostParent=e,this._hostContainerInfo=n;var l,f=this._currentElement.props,p=this._processContext(c),d=this._currentElement.type,v=t.getUpdateQueue(),m=o(d),y=this._constructComponent(m,f,p,v);m||null!=y&&null!=y.render?a(d)?this._compositeType=_.PureClass:this._compositeType=_.ImpureClass:(l=y,i(d,l),null===y||y===!1||s.isValidElement(y)?void 0:u(\"105\",d.displayName||d.name||\"Component\"),y=new r(d),this._compositeType=_.StatelessFunctional);y.props=f,y.context=p,y.refs=g,y.updater=v,this._instance=y,h.set(y,this);var x=y.state;void 0===x&&(y.state=x=null),\"object\"!=typeof x||Array.isArray(x)?u(\"106\",this.getName()||\"ReactCompositeComponent\"):void 0,this._pendingStateQueue=null,this._pendingReplaceState=!1,this._pendingForceUpdate=!1;var w;return w=y.unstable_handleError?this.performInitialMountWithErrorHandling(l,e,n,t,c):this.performInitialMount(l,e,n,t,c),y.componentDidMount&&t.getReactMountReady().enqueue(y.componentDidMount,y),w},_constructComponent:function(t,e,n,r){return this._constructComponentWithoutOwner(t,e,n,r)},_constructComponentWithoutOwner:function(t,e,n,r){var i=this._currentElement.type;return t?new i(e,n,r):i(e,n,r)},performInitialMountWithErrorHandling:function(t,e,n,r,i){var o,a=r.checkpoint();try{o=this.performInitialMount(t,e,n,r,i)}catch(u){r.rollback(a),this._instance.unstable_handleError(u),this._pendingStateQueue&&(this._instance.state=this._processPendingState(this._instance.props,this._instance.context)),a=r.checkpoint(),this._renderedComponent.unmountComponent(!0),r.rollback(a),o=this.performInitialMount(t,e,n,r,i)}return o},performInitialMount:function(t,e,n,r,i){var o=this._instance,a=0;o.componentWillMount&&(o.componentWillMount(),this._pendingStateQueue&&(o.state=this._processPendingState(o.props,o.context))),void 0===t&&(t=this._renderValidatedComponent());var u=d.getType(t);this._renderedNodeType=u;var c=this._instantiateReactComponent(t,u!==d.EMPTY);this._renderedComponent=c;var s=v.mountComponent(c,r,e,n,this._processChildContext(i),a);return s},getHostNode:function(){return v.getHostNode(this._renderedComponent)},unmountComponent:function(t){if(this._renderedComponent){var e=this._instance;if(e.componentWillUnmount&&!e._calledComponentWillUnmount)if(e._calledComponentWillUnmount=!0,t){var n=this.getName()+\".componentWillUnmount()\";p.invokeGuardedCallback(n,e.componentWillUnmount.bind(e))}else e.componentWillUnmount();this._renderedComponent&&(v.unmountComponent(this._renderedComponent,t),this._renderedNodeType=null,this._renderedComponent=null,this._instance=null),this._pendingStateQueue=null,this._pendingReplaceState=!1,this._pendingForceUpdate=!1,this._pendingCallbacks=null,this._pendingElement=null,this._context=null,this._rootNodeID=0,this._topLevelWrapper=null,h.remove(e)}},_maskContext:function(t){var e=this._currentElement.type,n=e.contextTypes;if(!n)return g;var r={};for(var i in n)r[i]=t[i];return r},_processContext:function(t){var e=this._maskContext(t);return e},_processChildContext:function(t){var e,n=this._currentElement.type,r=this._instance;if(r.getChildContext&&(e=r.getChildContext()),e){\"object\"!=typeof n.childContextTypes?u(\"107\",this.getName()||\"ReactCompositeComponent\"):void 0;for(var i in e)i in n.childContextTypes?void 0:u(\"108\",this.getName()||\"ReactCompositeComponent\",i);return c({},t,e)}return t},_checkContextTypes:function(t,e,n){},receiveComponent:function(t,e,n){var r=this._currentElement,i=this._context;this._pendingElement=null,this.updateComponent(e,r,t,i,n)},performUpdateIfNecessary:function(t){null!=this._pendingElement?v.receiveComponent(this,this._pendingElement,t,this._context):null!==this._pendingStateQueue||this._pendingForceUpdate?this.updateComponent(t,this._currentElement,this._currentElement,this._context,this._context):this._updateBatchNumber=null},updateComponent:function(t,e,n,r,i){var o=this._instance;null==o?u(\"136\",this.getName()||\"ReactCompositeComponent\"):void 0;var a,c=!1;this._context===i?a=o.context:(a=this._processContext(i),c=!0);var s=e.props,l=n.props;e!==n&&(c=!0),c&&o.componentWillReceiveProps&&o.componentWillReceiveProps(l,a);var f=this._processPendingState(l,a),p=!0;this._pendingForceUpdate||(o.shouldComponentUpdate?p=o.shouldComponentUpdate(l,f,a):this._compositeType===_.PureClass&&(p=!m(s,l)||!m(o.state,f))),this._updateBatchNumber=null,p?(this._pendingForceUpdate=!1,this._performComponentUpdate(n,l,f,a,t,i)):(this._currentElement=n,this._context=i,o.props=l,o.state=f,o.context=a)},_processPendingState:function(t,e){var n=this._instance,r=this._pendingStateQueue,i=this._pendingReplaceState;if(this._pendingReplaceState=!1,this._pendingStateQueue=null,!r)return n.state;if(i&&1===r.length)return r[0];for(var o=c({},i?r[0]:n.state),a=i?1:0;a<r.length;a++){var u=r[a];c(o,\"function\"==typeof u?u.call(n,o,t,e):u)}return o},_performComponentUpdate:function(t,e,n,r,i,o){var a,u,c,s=this._instance,l=Boolean(s.componentDidUpdate);l&&(a=s.props,u=s.state,c=s.context),s.componentWillUpdate&&s.componentWillUpdate(e,n,r),this._currentElement=t,this._context=o,s.props=e,s.state=n,s.context=r,this._updateRenderedComponent(i,o),l&&i.getReactMountReady().enqueue(s.componentDidUpdate.bind(s,a,u,c),s)},_updateRenderedComponent:function(t,e){var n=this._renderedComponent,r=n._currentElement,i=this._renderValidatedComponent(),o=0;if(y(r,i))v.receiveComponent(n,i,t,this._processChildContext(e));else{var a=v.getHostNode(n);v.unmountComponent(n,!1);var u=d.getType(i);this._renderedNodeType=u;var c=this._instantiateReactComponent(i,u!==d.EMPTY);this._renderedComponent=c;var s=v.mountComponent(c,t,this._hostParent,this._hostContainerInfo,this._processChildContext(e),o);this._replaceNodeWithMarkup(a,s,n)}},_replaceNodeWithMarkup:function(t,e,n){l.replaceNodeWithMarkup(t,e,n)},_renderValidatedComponentWithoutOwnerOrContext:function(){var t,e=this._instance;return t=e.render()},_renderValidatedComponent:function(){var t;if(this._compositeType!==_.StatelessFunctional){f.current=this;try{t=this._renderValidatedComponentWithoutOwnerOrContext()}finally{f.current=null}}else t=this._renderValidatedComponentWithoutOwnerOrContext();return null===t||t===!1||s.isValidElement(t)?void 0:u(\"109\",this.getName()||\"ReactCompositeComponent\"),t},attachRef:function(t,e){var n=this.getPublicInstance();null==n?u(\"110\"):void 0;var r=e.getPublicInstance(),i=n.refs===g?n.refs={}:n.refs;i[t]=r},detachRef:function(t){var e=this.getPublicInstance().refs;delete e[t]},getName:function(){var t=this._currentElement.type,e=this._instance&&this._instance.constructor;return t.displayName||e&&e.displayName||t.name||e&&e.name||null},getPublicInstance:function(){var t=this._instance;return this._compositeType===_.StatelessFunctional?null:t},_instantiateReactComponent:null};t.exports=x},function(t,e,n){\"use strict\";var r=n(4),i=n(358),o=n(163),a=n(24),u=n(11),c=n(371),s=n(387),l=n(167),f=n(395);n(1);i.inject();var p={findDOMNode:s,render:o.render,unmountComponentAtNode:o.unmountComponentAtNode,version:c,unstable_batchedUpdates:u.batchedUpdates,unstable_renderSubtreeIntoContainer:f};\"undefined\"!=typeof __REACT_DEVTOOLS_GLOBAL_HOOK__&&\"function\"==typeof __REACT_DEVTOOLS_GLOBAL_HOOK__.inject&&__REACT_DEVTOOLS_GLOBAL_HOOK__.inject({ComponentTree:{getClosestInstanceFromNode:r.getClosestInstanceFromNode,getNodeFromInstance:function(t){return t._renderedComponent&&(t=l(t)),t?r.getNodeFromInstance(t):null}},Mount:o,Reconciler:a});t.exports=p},function(t,e,n){\"use strict\";function r(t){if(t){var e=t._currentElement._owner||null;if(e){var n=e.getName();if(n)return\" This DOM node was rendered by `\"+n+\"`.\"}}return\"\"}function i(t,e){e&&(G[t._tag]&&(null!=e.children||null!=e.dangerouslySetInnerHTML?v(\"137\",t._tag,t._currentElement._owner?\" Check the render method of \"+t._currentElement._owner.getName()+\".\":\"\"):void 0),null!=e.dangerouslySetInnerHTML&&(null!=e.children?v(\"60\"):void 0,\"object\"==typeof e.dangerouslySetInnerHTML&&V in e.dangerouslySetInnerHTML?void 0:v(\"61\")),null!=e.style&&\"object\"!=typeof e.style?v(\"62\",r(t)):void 0)}function o(t,e,n,r){if(!(r instanceof I)){var i=t._hostContainerInfo,o=i._node&&i._node.nodeType===H,u=o?i._node:i._ownerDocument;F(e,u),r.getReactMountReady().enqueue(a,{inst:t,registrationName:e,listener:n})}}function a(){var t=this;C.putListener(t.inst,t.registrationName,t.listener)}function u(){var t=this;S.postMountWrapper(t)}function c(){var t=this;A.postMountWrapper(t)}function s(){var t=this;P.postMountWrapper(t)}function l(){var t=this;t._rootNodeID?void 0:v(\"63\");var e=U(t);switch(e?void 0:v(\"64\"),t._tag){case\"iframe\":case\"object\":t._wrapperState.listeners=[k.trapBubbledEvent(\"topLoad\",\"load\",e)];break;case\"video\":case\"audio\":t._wrapperState.listeners=[];for(var n in q)q.hasOwnProperty(n)&&t._wrapperState.listeners.push(k.trapBubbledEvent(n,q[n],e));break;case\"source\":t._wrapperState.listeners=[k.trapBubbledEvent(\"topError\",\"error\",e)];break;case\"img\":t._wrapperState.listeners=[k.trapBubbledEvent(\"topError\",\"error\",e),k.trapBubbledEvent(\"topLoad\",\"load\",e)];break;case\"form\":t._wrapperState.listeners=[k.trapBubbledEvent(\"topReset\",\"reset\",e),k.trapBubbledEvent(\"topSubmit\",\"submit\",e)];break;case\"input\":case\"select\":case\"textarea\":t._wrapperState.listeners=[k.trapBubbledEvent(\"topInvalid\",\"invalid\",e)]}}function f(){N.postUpdateWrapper(this)}function p(t){Z.call(X,t)||($.test(t)?void 0:v(\"65\",t),X[t]=!0)}function h(t,e){return t.indexOf(\"-\")>=0||null!=e.is}function d(t){var e=t.type;p(e),this._currentElement=t,this._tag=e.toLowerCase(),this._namespaceURI=null,this._renderedChildren=null,this._previousStyle=null,this._previousStyleCopy=null,this._hostNode=null,this._hostParent=null,this._rootNodeID=0,this._domID=0,this._hostContainerInfo=null,this._wrapperState=null,this._topLevelWrapper=null,this._flags=0}var v=n(2),g=n(3),m=n(332),y=n(334),_=n(20),b=n(82),x=n(21),w=n(156),C=n(22),M=n(83),k=n(51),E=n(157),T=n(4),S=n(351),P=n(352),N=n(158),A=n(355),O=(n(9),n(364)),I=n(369),D=(n(8),n(54)),R=(n(0),n(94),n(80),n(96),n(1),E),L=C.deleteListener,U=T.getNodeFromInstance,F=k.listenTo,j=M.registrationNameModules,B={string:!0,number:!0},W=\"style\",V=\"__html\",z={children:null,dangerouslySetInnerHTML:null,suppressContentEditableWarning:null},H=11,q={topAbort:\"abort\",topCanPlay:\"canplay\",topCanPlayThrough:\"canplaythrough\",topDurationChange:\"durationchange\",topEmptied:\"emptied\",topEncrypted:\"encrypted\",topEnded:\"ended\",topError:\"error\",topLoadedData:\"loadeddata\",topLoadedMetadata:\"loadedmetadata\",topLoadStart:\"loadstart\",topPause:\"pause\",topPlay:\"play\",topPlaying:\"playing\",topProgress:\"progress\",topRateChange:\"ratechange\",topSeeked:\"seeked\",topSeeking:\"seeking\",topStalled:\"stalled\",topSuspend:\"suspend\",topTimeUpdate:\"timeupdate\",topVolumeChange:\"volumechange\",topWaiting:\"waiting\"},Y={area:!0,base:!0,br:!0,col:!0,embed:!0,hr:!0,img:!0,input:!0,keygen:!0,link:!0,meta:!0,param:!0,source:!0,track:!0,wbr:!0},K={listing:!0,pre:!0,textarea:!0},G=g({menuitem:!0},Y),$=/^[a-zA-Z][a-zA-Z:_\\.\\-\\d]*$/,X={},Z={}.hasOwnProperty,Q=1;d.displayName=\"ReactDOMComponent\",d.Mixin={mountComponent:function(t,e,n,r){this._rootNodeID=Q++,this._domID=n._idCounter++,this._hostParent=e,this._hostContainerInfo=n;var o=this._currentElement.props;switch(this._tag){case\"audio\":case\"form\":case\"iframe\":case\"img\":case\"link\":case\"object\":case\"source\":case\"video\":this._wrapperState={listeners:null},t.getReactMountReady().enqueue(l,this);break;case\"input\":S.mountWrapper(this,o,e),o=S.getHostProps(this,o),t.getReactMountReady().enqueue(l,this);break;case\"option\":P.mountWrapper(this,o,e),o=P.getHostProps(this,o);break;case\"select\":N.mountWrapper(this,o,e),o=N.getHostProps(this,o),t.getReactMountReady().enqueue(l,this);break;case\"textarea\":A.mountWrapper(this,o,e),o=A.getHostProps(this,o),t.getReactMountReady().enqueue(l,this)}i(this,o);var a,f;null!=e?(a=e._namespaceURI,f=e._tag):n._tag&&(a=n._namespaceURI,f=n._tag),(null==a||a===b.svg&&\"foreignobject\"===f)&&(a=b.html),a===b.html&&(\"svg\"===this._tag?a=b.svg:\"math\"===this._tag&&(a=b.mathml)),this._namespaceURI=a;var p;if(t.useCreateElement){var h,d=n._ownerDocument;if(a===b.html)if(\"script\"===this._tag){var v=d.createElement(\"div\"),g=this._currentElement.type;v.innerHTML=\"<\"+g+\"></\"+g+\">\",h=v.removeChild(v.firstChild)}else h=o.is?d.createElement(this._currentElement.type,o.is):d.createElement(this._currentElement.type);else h=d.createElementNS(a,this._currentElement.type);T.precacheNode(this,h),this._flags|=R.hasCachedChildNodes,this._hostParent||w.setAttributeForRoot(h),this._updateDOMProperties(null,o,t);var y=_(h);this._createInitialChildren(t,o,r,y),p=y}else{var x=this._createOpenTagMarkupAndPutListeners(t,o),C=this._createContentMarkup(t,o,r);p=!C&&Y[this._tag]?x+\"/>\":x+\">\"+C+\"</\"+this._currentElement.type+\">\"}switch(this._tag){case\"input\":t.getReactMountReady().enqueue(u,this),o.autoFocus&&t.getReactMountReady().enqueue(m.focusDOMComponent,this);break;case\"textarea\":t.getReactMountReady().enqueue(c,this),o.autoFocus&&t.getReactMountReady().enqueue(m.focusDOMComponent,this);break;case\"select\":o.autoFocus&&t.getReactMountReady().enqueue(m.focusDOMComponent,this);break;case\"button\":o.autoFocus&&t.getReactMountReady().enqueue(m.focusDOMComponent,this);break;case\"option\":t.getReactMountReady().enqueue(s,this)}return p},_createOpenTagMarkupAndPutListeners:function(t,e){var n=\"<\"+this._currentElement.type;for(var r in e)if(e.hasOwnProperty(r)){var i=e[r];if(null!=i)if(j.hasOwnProperty(r))i&&o(this,r,i,t);else{r===W&&(i&&(i=this._previousStyleCopy=g({},e.style)),i=y.createMarkupForStyles(i,this));var a=null;null!=this._tag&&h(this._tag,e)?z.hasOwnProperty(r)||(a=w.createMarkupForCustomAttribute(r,i)):a=w.createMarkupForProperty(r,i),a&&(n+=\" \"+a)}}return t.renderToStaticMarkup?n:(this._hostParent||(n+=\" \"+w.createMarkupForRoot()),n+=\" \"+w.createMarkupForID(this._domID))},_createContentMarkup:function(t,e,n){var r=\"\",i=e.dangerouslySetInnerHTML;if(null!=i)null!=i.__html&&(r=i.__html);else{var o=B[typeof e.children]?e.children:null,a=null!=o?null:e.children;if(null!=o)r=D(o);else if(null!=a){var u=this.mountChildren(a,t,n);r=u.join(\"\")}}return K[this._tag]&&\"\\n\"===r.charAt(0)?\"\\n\"+r:r},_createInitialChildren:function(t,e,n,r){var i=e.dangerouslySetInnerHTML;if(null!=i)null!=i.__html&&_.queueHTML(r,i.__html);else{var o=B[typeof e.children]?e.children:null,a=null!=o?null:e.children;if(null!=o)\"\"!==o&&_.queueText(r,o);else if(null!=a)for(var u=this.mountChildren(a,t,n),c=0;c<u.length;c++)_.queueChild(r,u[c])}},receiveComponent:function(t,e,n){var r=this._currentElement;this._currentElement=t,this.updateComponent(e,r,t,n)},updateComponent:function(t,e,n,r){var o=e.props,a=this._currentElement.props;switch(this._tag){case\"input\":o=S.getHostProps(this,o),a=S.getHostProps(this,a);break;case\"option\":o=P.getHostProps(this,o),a=P.getHostProps(this,a);break;case\"select\":o=N.getHostProps(this,o),a=N.getHostProps(this,a);break;case\"textarea\":o=A.getHostProps(this,o),a=A.getHostProps(this,a)}switch(i(this,a),this._updateDOMProperties(o,a,t),this._updateDOMChildren(o,a,t,r),this._tag){case\"input\":S.updateWrapper(this);break;case\"textarea\":A.updateWrapper(this);break;case\"select\":t.getReactMountReady().enqueue(f,this)}},_updateDOMProperties:function(t,e,n){var r,i,a;for(r in t)if(!e.hasOwnProperty(r)&&t.hasOwnProperty(r)&&null!=t[r])if(r===W){var u=this._previousStyleCopy;for(i in u)u.hasOwnProperty(i)&&(a=a||{},a[i]=\"\");this._previousStyleCopy=null}else j.hasOwnProperty(r)?t[r]&&L(this,r):h(this._tag,t)?z.hasOwnProperty(r)||w.deleteValueForAttribute(U(this),r):(x.properties[r]||x.isCustomAttribute(r))&&w.deleteValueForProperty(U(this),r);for(r in e){var c=e[r],s=r===W?this._previousStyleCopy:null!=t?t[r]:void 0;if(e.hasOwnProperty(r)&&c!==s&&(null!=c||null!=s))if(r===W)if(c?c=this._previousStyleCopy=g({},c):this._previousStyleCopy=null,s){for(i in s)!s.hasOwnProperty(i)||c&&c.hasOwnProperty(i)||(a=a||{},a[i]=\"\");for(i in c)c.hasOwnProperty(i)&&s[i]!==c[i]&&(a=a||{},a[i]=c[i])}else a=c;else if(j.hasOwnProperty(r))c?o(this,r,c,n):s&&L(this,r);else if(h(this._tag,e))z.hasOwnProperty(r)||w.setValueForAttribute(U(this),r,c);else if(x.properties[r]||x.isCustomAttribute(r)){var l=U(this);null!=c?w.setValueForProperty(l,r,c):w.deleteValueForProperty(l,r)}}a&&y.setValueForStyles(U(this),a,this)},_updateDOMChildren:function(t,e,n,r){var i=B[typeof t.children]?t.children:null,o=B[typeof e.children]?e.children:null,a=t.dangerouslySetInnerHTML&&t.dangerouslySetInnerHTML.__html,u=e.dangerouslySetInnerHTML&&e.dangerouslySetInnerHTML.__html,c=null!=i?null:t.children,s=null!=o?null:e.children,l=null!=i||null!=a,f=null!=o||null!=u;null!=c&&null==s?this.updateChildren(null,n,r):l&&!f&&this.updateTextContent(\"\"),null!=o?i!==o&&this.updateTextContent(\"\"+o):null!=u?a!==u&&this.updateMarkup(\"\"+u):null!=s&&this.updateChildren(s,n,r)},getHostNode:function(){return U(this)},unmountComponent:function(t){switch(this._tag){case\"audio\":case\"form\":case\"iframe\":case\"img\":case\"link\":case\"object\":case\"source\":case\"video\":var e=this._wrapperState.listeners;if(e)for(var n=0;n<e.length;n++)e[n].remove();break;case\"html\":case\"head\":case\"body\":v(\"66\",this._tag)}this.unmountChildren(t),T.uncacheNode(this),C.deleteAllListeners(this),this._rootNodeID=0,this._domID=0,this._wrapperState=null},getPublicInstance:function(){return U(this)}},g(d.prototype,d.Mixin,O.Mixin),t.exports=d},function(t,e,n){\"use strict\";function r(t,e){var n={_topLevelWrapper:t,_idCounter:1,_ownerDocument:e?e.nodeType===i?e:e.ownerDocument:null,_node:e,_tag:e?e.nodeName.toLowerCase():null,_namespaceURI:e?e.namespaceURI:null};return n}var i=(n(96),9);t.exports=r},function(t,e,n){\"use strict\";var r=n(3),i=n(20),o=n(4),a=function(t){this._currentElement=null,this._hostNode=null,this._hostParent=null,this._hostContainerInfo=null,this._domID=0};r(a.prototype,{mountComponent:function(t,e,n,r){var a=n._idCounter++;this._domID=a,this._hostParent=e,this._hostContainerInfo=n;var u=\" react-empty: \"+this._domID+\" \";if(t.useCreateElement){var c=n._ownerDocument,s=c.createComment(u);return o.precacheNode(this,s),i(s)}return t.renderToStaticMarkup?\"\":\"<!--\"+u+\"-->\"},receiveComponent:function(){},getHostNode:function(){return o.getNodeFromInstance(this)},unmountComponent:function(){o.uncacheNode(this)}}),t.exports=a},function(t,e,n){\"use strict\";var r={useCreateElement:!0,useFiber:!1};t.exports=r},function(t,e,n){\"use strict\";var r=n(81),i=n(4),o={dangerouslyProcessChildrenUpdates:function(t,e){var n=i.getNodeFromInstance(t);r.processUpdates(n,e)}};t.exports=o},function(t,e,n){\"use strict\";function r(){this._rootNodeID&&f.updateWrapper(this)}function i(t){var e=this._currentElement.props,n=c.executeOnChange(e,t);l.asap(r,this);var i=e.name;if(\"radio\"===e.type&&null!=i){for(var a=s.getNodeFromInstance(this),u=a;u.parentNode;)u=u.parentNode;for(var f=u.querySelectorAll(\"input[name=\"+JSON.stringify(\"\"+i)+'][type=\"radio\"]'),p=0;p<f.length;p++){var h=f[p];if(h!==a&&h.form===a.form){var d=s.getInstanceFromNode(h);d?void 0:o(\"90\"),l.asap(r,d)}}}return n}var o=n(2),a=n(3),u=n(156),c=n(85),s=n(4),l=n(11),f=(n(0),n(1),{getHostProps:function(t,e){var n=c.getValue(e),r=c.getChecked(e),i=a({type:void 0,step:void 0,min:void 0,max:void 0},e,{defaultChecked:void 0,defaultValue:void 0,value:null!=n?n:t._wrapperState.initialValue,checked:null!=r?r:t._wrapperState.initialChecked,onChange:t._wrapperState.onChange});return i},mountWrapper:function(t,e){var n=e.defaultValue;t._wrapperState={initialChecked:null!=e.checked?e.checked:e.defaultChecked,initialValue:null!=e.value?e.value:n,listeners:null,onChange:i.bind(t)}},updateWrapper:function(t){var e=t._currentElement.props,n=e.checked;null!=n&&u.setValueForProperty(s.getNodeFromInstance(t),\"checked\",n||!1);var r=s.getNodeFromInstance(t),i=c.getValue(e);if(null!=i){var o=\"\"+i;o!==r.value&&(r.value=o)}else null==e.value&&null!=e.defaultValue&&r.defaultValue!==\"\"+e.defaultValue&&(r.defaultValue=\"\"+e.defaultValue),null==e.checked&&null!=e.defaultChecked&&(r.defaultChecked=!!e.defaultChecked)},postMountWrapper:function(t){var e=t._currentElement.props,n=s.getNodeFromInstance(t);switch(e.type){case\"submit\":case\"reset\":break;case\"color\":case\"date\":case\"datetime\":case\"datetime-local\":case\"month\":case\"time\":case\"week\":n.value=\"\",n.value=n.defaultValue;break;default:n.value=n.value}var r=n.name;\"\"!==r&&(n.name=\"\"),n.defaultChecked=!n.defaultChecked,n.defaultChecked=!n.defaultChecked,\"\"!==r&&(n.name=r)}});t.exports=f},function(t,e,n){\"use strict\";function r(t){var e=\"\";return o.Children.forEach(t,function(t){null!=t&&(\"string\"==typeof t||\"number\"==typeof t?e+=t:c||(c=!0))}),e}var i=n(3),o=n(26),a=n(4),u=n(158),c=(n(1),!1),s={mountWrapper:function(t,e,n){var i=null;if(null!=n){var o=n;\"optgroup\"===o._tag&&(o=o._hostParent),null!=o&&\"select\"===o._tag&&(i=u.getSelectValueContext(o))}var a=null;if(null!=i){var c;if(c=null!=e.value?e.value+\"\":r(e.children),a=!1,Array.isArray(i)){for(var s=0;s<i.length;s++)if(\"\"+i[s]===c){a=!0;break}}else a=\"\"+i===c}t._wrapperState={selected:a}},postMountWrapper:function(t){var e=t._currentElement.props;if(null!=e.value){var n=a.getNodeFromInstance(t);n.setAttribute(\"value\",e.value)}},getHostProps:function(t,e){var n=i({selected:void 0,children:void 0},e);null!=t._wrapperState.selected&&(n.selected=t._wrapperState.selected);var o=r(e.children);return o&&(n.children=o),n}};t.exports=s},function(t,e,n){\"use strict\";function r(t,e,n,r){return t===n&&e===r}function i(t){var e=document.selection,n=e.createRange(),r=n.text.length,i=n.duplicate();i.moveToElementText(t),i.setEndPoint(\"EndToStart\",n);var o=i.text.length,a=o+r;return{start:o,end:a}}function o(t){var e=window.getSelection&&window.getSelection();if(!e||0===e.rangeCount)return null;var n=e.anchorNode,i=e.anchorOffset,o=e.focusNode,a=e.focusOffset,u=e.getRangeAt(0);try{u.startContainer.nodeType,u.endContainer.nodeType}catch(t){return null}var c=r(e.anchorNode,e.anchorOffset,e.focusNode,e.focusOffset),s=c?0:u.toString().length,l=u.cloneRange();l.selectNodeContents(t),l.setEnd(u.startContainer,u.startOffset);var f=r(l.startContainer,l.startOffset,l.endContainer,l.endOffset),p=f?0:l.toString().length,h=p+s,d=document.createRange();d.setStart(n,i),d.setEnd(o,a);var v=d.collapsed;return{start:v?h:p,end:v?p:h}}function a(t,e){var n,r,i=document.selection.createRange().duplicate();void 0===e.end?(n=e.start,r=n):e.start>e.end?(n=e.end,r=e.start):(n=e.start,r=e.end),i.moveToElementText(t),i.moveStart(\"character\",n),i.setEndPoint(\"EndToStart\",i),i.moveEnd(\"character\",r-n),i.select()}function u(t,e){if(window.getSelection){var n=window.getSelection(),r=t[l()].length,i=Math.min(e.start,r),o=void 0===e.end?i:Math.min(e.end,r);if(!n.extend&&i>o){var a=o;o=i,i=a}var u=s(t,i),c=s(t,o);if(u&&c){var f=document.createRange();f.setStart(u.node,u.offset),n.removeAllRanges(),i>o?(n.addRange(f),n.extend(c.node,c.offset)):(f.setEnd(c.node,c.offset),n.addRange(f))}}}var c=n(6),s=n(392),l=n(168),f=c.canUseDOM&&\"selection\"in document&&!(\"getSelection\"in window),p={getOffsets:f?i:o,setOffsets:f?a:u};t.exports=p},function(t,e,n){\"use strict\";var r=n(2),i=n(3),o=n(81),a=n(20),u=n(4),c=n(54),s=(n(0),n(96),function(t){this._currentElement=t,this._stringText=\"\"+t,this._hostNode=null,this._hostParent=null,this._domID=0,this._mountIndex=0,this._closingComment=null,this._commentNodes=null});i(s.prototype,{mountComponent:function(t,e,n,r){var i=n._idCounter++,o=\" react-text: \"+i+\" \",s=\" /react-text \";if(this._domID=i,this._hostParent=e,t.useCreateElement){var l=n._ownerDocument,f=l.createComment(o),p=l.createComment(s),h=a(l.createDocumentFragment());return a.queueChild(h,a(f)),this._stringText&&a.queueChild(h,a(l.createTextNode(this._stringText))),a.queueChild(h,a(p)),u.precacheNode(this,f),this._closingComment=p,h}var d=c(this._stringText);return t.renderToStaticMarkup?d:\"<!--\"+o+\"-->\"+d+\"<!--\"+s+\"-->\"},receiveComponent:function(t,e){if(t!==this._currentElement){this._currentElement=t;var n=\"\"+t;if(n!==this._stringText){this._stringText=n;var r=this.getHostNode();o.replaceDelimitedText(r[0],r[1],n)}}},getHostNode:function(){var t=this._commentNodes;if(t)return t;if(!this._closingComment)for(var e=u.getNodeFromInstance(this),n=e.nextSibling;;){if(null==n?r(\"67\",this._domID):void 0,8===n.nodeType&&\" /react-text \"===n.nodeValue){this._closingComment=n;break}n=n.nextSibling}return t=[this._hostNode,this._closingComment],this._commentNodes=t,t},unmountComponent:function(){this._closingComment=null,this._commentNodes=null,u.uncacheNode(this)}}),t.exports=s},function(t,e,n){\"use strict\";function r(){this._rootNodeID&&l.updateWrapper(this)}function i(t){var e=this._currentElement.props,n=u.executeOnChange(e,t);return s.asap(r,this),n}var o=n(2),a=n(3),u=n(85),c=n(4),s=n(11),l=(n(0),n(1),{getHostProps:function(t,e){null!=e.dangerouslySetInnerHTML?o(\"91\"):void 0;var n=a({},e,{value:void 0,defaultValue:void 0,children:\"\"+t._wrapperState.initialValue,onChange:t._wrapperState.onChange});return n},mountWrapper:function(t,e){var n=u.getValue(e),r=n;if(null==n){var a=e.defaultValue,c=e.children;null!=c&&(null!=a?o(\"92\"):void 0,Array.isArray(c)&&(c.length<=1?void 0:o(\"93\"),c=c[0]),a=\"\"+c),null==a&&(a=\"\"),r=a}t._wrapperState={initialValue:\"\"+r,listeners:null,onChange:i.bind(t)}},updateWrapper:function(t){var e=t._currentElement.props,n=c.getNodeFromInstance(t),r=u.getValue(e);if(null!=r){var i=\"\"+r;i!==n.value&&(n.value=i),null==e.defaultValue&&(n.defaultValue=i)}null!=e.defaultValue&&(n.defaultValue=e.defaultValue)},postMountWrapper:function(t){var e=c.getNodeFromInstance(t),n=e.textContent;\n",
[truncated: 2,049,621 more chars]
